# Supplementary material for: New insights into the cultivability of human milk bacteria from ingestion to digestion and implications for their Immunomodulatory properties
Source: Sci Rep. 2025 Mar 31;15:10985. doi: 10.1038/s41598-025-95668-6 (PMC11958788; doi:10.1038/s41598-025-95668-6)
Supplement: Supplementary file 4 — Supplementary Material 4 [file 41598_2025_95668_MOESM4_ESM.xlsx]

## Sheet: Phylum
Supplementary Table S3. Abundance table in each sample (either raw milk microbiota (RM) or cultivable milk microbiota (CM), aggregated at different taxonomic levels, from phylum to OTU
Kingdom	Phylum	Total CM	Total RM	C10	C11	C12	C13	C14	C16	C17	C18	C1	C21	C22	C23	C24	C25	C26	C28	C2	C30	C31	C32	C34	C35	C37	C3	C40	C41	C4	C6	L10	L11	L12	L13	L14	L16	L17	L18	L1	L21	L22	L23	L24	L25	L26	L28	L2	L30
Bacteria	Bacillota	2389077	352319	60129	83902	106615	94465	71406	112438	57944	58461	83070	83769	68172	89849	90765	67533	96981	68720	123648	53002	29486	144071	94219	101360	100367	52342	82636	103230	117901	92596	890	6605	14422	26106	5213	2182	4183	3062	17309	4090	7676	26570	11777	11522	11490	26151	9882	71904
Bacteria	Fusobacteriota	0	248	0	0	0	0	0	0	0	0	0	0	0	0	0	0	0	0	0	0	0	0	0	0	0	0	0	0	0	0	0	0	0	0	0	0	0	0	0	0	0	0	0	0	0	0	0	0
Bacteria	Campylobacterota	0	235	0	0	0	0	0	0	0	0	0	0	0	0	0	0	0	0	0	0	0	0	0	0	0	0	0	0	0	0	0	0	71	0	0	0	0	0	117	0	0	0	47	0	0	0	0	0
Bacteria	Bacteroidota	87	72088	0	0	0	0	0	0	0	0	0	0	1	86	0	0	0	0	0	0	0	0	0	0	0	0	0	0	0	0	1075	4526	1414	1224	2059	2691	4447	3545	5398	1916	1709	3898	3032	4250	1953	876	1596	188
Bacteria	Spirochaetota	0	287	0	0	0	0	0	0	0	0	0	0	0	0	0	0	0	0	0	0	0	0	0	0	0	0	0	0	0	0	25	0	0	0	0	0	0	0	0	187	0	0	0	0	0	44	0	0
Bacteria	Cyanobacteria	0	5614	0	0	0	0	0	0	0	0	0	0	0	0	0	0	0	0	0	0	0	0	0	0	0	0	0	0	0	0	199	228	344	149	254	169	214	727	154	500	114	0	273	312	340	231	150	0
Bacteria	SAR324 clade (Marine group B)	0	203	0	0	0	0	0	0	0	0	0	0	0	0	0	0	0	0	0	0	0	0	0	0	0	0	0	0	0	0	0	0	0	0	0	0	0	0	0	0	0	0	0	0	173	0	0	0
Bacteria	Desulfobacterota	0	78	0	0	0	0	0	0	0	0	0	0	0	0	0	0	0	0	0	0	0	0	0	0	0	0	0	0	0	0	0	78	0	0	0	0	0	0	0	0	0	0	0	0	0	0	0	0
Bacteria	MBNT15	0	21	0	0	0	0	0	0	0	0	0	0	0	0	0	0	0	0	0	0	0	0	0	0	0	0	0	0	0	0	0	0	0	0	0	0	0	0	0	0	0	0	0	21	0	0	0	0
Bacteria	Myxococcota	0	1161	0	0	0	0	0	0	0	0	0	0	0	0	0	0	0	0	0	0	0	0	0	0	0	0	0	0	0	0	0	0	0	0	47	205	184	17	0	0	164	132	0	0	0	0	0	0
Bacteria	Bdellovibrionota	0	4554	0	0	0	0	0	0	0	0	0	0	0	0	0	0	0	0	0	0	0	0	0	0	0	0	0	0	0	0	0	0	75	103	135	87	363	487	362	417	96	426	63	171	125	73	244	0
Bacteria	Hydrogenedentes	0	144	0	0	0	0	0	0	0	0	0	0	0	0	0	0	0	0	0	0	0	0	0	0	0	0	0	0	0	0	0	0	0	0	0	0	0	0	0	0	0	0	0	0	0	0	0	0
Bacteria	Pseudomonadota	1995	146120	0	0	22	0	0	151	33	0	1712	1	0	0	0	0	1	75	0	0	0	0	0	0	0	0	0	0	0	0	1480	9226	3702	8053	3611	5442	9095	8338	7189	11294	5893	5591	4494	5382	4736	2008	6064	472
Bacteria	Verrucomicrobiota	0	4634	0	0	0	0	0	0	0	0	0	0	0	0	0	0	0	0	0	0	0	0	0	0	0	0	0	0	0	0	96	248	50	116	133	88	115	84	0	178	534	130	58	178	345	135	400	1
Bacteria	Dependentiae	0	625	0	0	0	0	0	0	0	0	0	0	0	0	0	0	0	0	0	0	0	0	0	0	0	0	0	0	0	0	43	0	38	131	0	0	0	0	0	0	140	61	0	0	0	0	0	0
Bacteria	Elusimicrobiota	0	21	0	0	0	0	0	0	0	0	0	0	0	0	0	0	0	0	0	0	0	0	0	0	0	0	0	0	0	0	0	0	0	0	0	0	0	0	0	0	0	0	0	21	0	0	0	0
Bacteria	Armatimonadota	0	271	0	0	0	0	0	0	0	0	0	0	0	0	0	0	0	0	0	0	0	0	0	0	0	0	0	0	0	0	0	0	0	0	0	210	0	0	0	0	0	0	0	0	0	61	0	0
Bacteria	Gemmatimonadota	0	228	0	0	0	0	0	0	0	0	0	0	0	0	0	0	0	0	0	0	0	0	0	0	0	0	0	0	0	0	0	0	0	0	0	0	0	0	0	0	0	0	0	0	0	35	0	0
Bacteria	Fibrobacterota	0	438	0	0	0	0	0	0	0	0	0	0	0	0	0	0	0	0	0	0	0	0	0	0	0	0	0	0	0	0	0	0	0	0	0	0	0	0	168	0	0	0	0	0	0	0	0	0
Bacteria	Acidobacteriota	0	2411	0	0	0	0	0	0	0	0	0	0	0	0	0	0	0	0	0	0	0	0	0	0	0	0	0	0	0	0	0	300	9	0	67	219	180	321	126	0	0	0	0	93	276	0	0	0
Bacteria	Actinomycetota	180139	96965	12215	6746	5511	682	10725	7515	10971	34845	508	760	6401	948	6103	6022	4612	12532	1291	24494	6445	3712	7328	880	1277	1123	2311	4177	3	2	1203	4587	1862	5019	1520	3148	4399	2101	4154	7462	3044	3867	3901	4046	2393	2677	1424	9401
Bacteria	Abditibacteriota	0	110	0	0	0	0	0	0	0	0	0	0	0	0	0	0	0	0	0	0	0	0	0	0	0	0	0	0	0	0	0	0	0	0	0	0	0	0	0	0	110	0	0	0	0	0	0	0
Bacteria	Chloroflexi	0	1864	0	0	0	0	0	0	0	0	0	0	0	0	0	0	0	0	0	0	0	0	0	0	0	0	0	0	0	0	50	0	61	96	51	0	92	0	0	0	161	0	0	457	0	52	0	0
Archaea	Crenarchaeota	0	66	0	0	0	0	0	0	0	0	0	0	0	0	0	0	0	0	0	0	0	0	0	0	0	0	0	0	0	0	0	66	0	0	0	0	0	0	0	0	0	0	0	0	0	0	0	0
Bacteria	Patescibacteria	1	68813	0	0	0	0	0	0	0	0	0	0	0	1	0	0	0	0	0	0	0	0	0	0	0	0	0	0	0	0	569	2971	1101	2113	1116	3164	3765	3569	2173	5072	3118	1259	1297	3307	1221	1852	2534	122
Bacteria	Deinococcota	0	408	0	0	0	0	0	0	0	0	0	0	0	0	0	0	0	0	0	0	0	0	0	0	0	0	0	0	0	0	0	69	0	0	0	0	240	0	0	0	0	0	0	0	99	0	0	0
Bacteria	Planctomycetota	0	6089	0	0	0	0	0	0	0	0	0	0	0	0	0	0	0	0	0	0	0	0	0	0	0	0	0	0	0	0	143	54	143	104	64	428	215	0	520	686	83	371	177	503	378	100	0	0
		CM	RM	number of phyla per sample
	Total number of phyla	4	27	2	2	3	2	2	3	3	2	3	2	2	3	2	2	2	3	2	2	2	2	2	2	2	2	2	2	1	1	11	12	13	11	12	12	13	10	11	10	13	10	10	13	12	13	8	5
	median number of phyla	2	11
	mean number of phyla	2.14286	11.1852
[truncated: 12 more columns]

## Sheet: Class
Supplementary Table S3. Abundance table in each sample (either raw milk microbiota (RM) or cultivable milk microbiota (CM), aggregated at different taxonomic levels, from phylum to OTU
Kingdom	Phylum	Class	Total CM	Total RM	C10	C11	C12	C13	C14	C16	C17	C18	C1	C21	C22	C23	C24	C25	C26	C28	C2	C30	C31	C32	C34	C35	C37	C3	C40	C41	C4	C6	L10	L11	L12	L13	L14	L16	L17	L18	L1	L21	L22	L23	L24	L25	L26	L28	L2
Bacteria	Abditibacteriota	Abditibacteria	0	110	0	0	0	0	0	0	0	0	0	0	0	0	0	0	0	0	0	0	0	0	0	0	0	0	0	0	0	0	0	0	0	0	0	0	0	0	0	0	110	0	0	0	0	0	0
Bacteria	Acidobacteriota	Acidobacteriae	0	518	0	0	0	0	0	0	0	0	0	0	0	0	0	0	0	0	0	0	0	0	0	0	0	0	0	0	0	0	0	0	0	0	67	0	0	321	0	0	0	0	0	0	0	0	0
Bacteria	Acidobacteriota	Blastocatellia	0	1207	0	0	0	0	0	0	0	0	0	0	0	0	0	0	0	0	0	0	0	0	0	0	0	0	0	0	0	0	0	300	9	0	0	219	0	0	126	0	0	0	0	0	0	0	0
Bacteria	Acidobacteriota	Vicinamibacteria	0	686	0	0	0	0	0	0	0	0	0	0	0	0	0	0	0	0	0	0	0	0	0	0	0	0	0	0	0	0	0	0	0	0	0	0	180	0	0	0	0	0	0	93	276	0	0
Bacteria	Actinomycetota	Acidimicrobiia	0	3982	0	0	0	0	0	0	0	0	0	0	0	0	0	0	0	0	0	0	0	0	0	0	0	0	0	0	0	0	0	538	162	0	0	0	316	6	132	322	240	92	217	112	358	10	0
Bacteria	Actinomycetota	Actinobacteria	180139	92850	12215	6746	5511	682	10725	7515	10971	34845	508	760	6401	948	6103	6022	4612	12532	1291	24494	6445	3712	7328	880	1277	1123	2311	4177	3	2	1203	4049	1700	5019	1520	3148	4083	2095	4022	7140	2804	3775	3684	3934	2035	2667	1424
Bacteria	Actinomycetota	Rubrobacteria	0	32	0	0	0	0	0	0	0	0	0	0	0	0	0	0	0	0	0	0	0	0	0	0	0	0	0	0	0	0	0	0	0	0	0	0	0	0	0	0	0	0	0	0	0	0	0
Bacteria	Actinomycetota	Thermoleophilia	0	101	0	0	0	0	0	0	0	0	0	0	0	0	0	0	0	0	0	0	0	0	0	0	0	0	0	0	0	0	0	0	0	0	0	0	0	0	0	0	0	0	0	0	0	0	0
Bacteria	Armatimonadota	Fimbriimonadia	0	61	0	0	0	0	0	0	0	0	0	0	0	0	0	0	0	0	0	0	0	0	0	0	0	0	0	0	0	0	0	0	0	0	0	0	0	0	0	0	0	0	0	0	0	61	0
Bacteria	Armatimonadota		0	210	0	0	0	0	0	0	0	0	0	0	0	0	0	0	0	0	0	0	0	0	0	0	0	0	0	0	0	0	0	0	0	0	0	210	0	0	0	0	0	0	0	0	0	0	0
Bacteria	Bacteroidota	Bacteroidia	87	71717	0	0	0	0	0	0	0	0	0	0	1	86	0	0	0	0	0	0	0	0	0	0	0	0	0	0	0	0	1052	4526	1387	1224	2059	2691	4447	3476	5398	1916	1709	3739	3032	4250	1953	876	1596
Bacteria	Bacteroidota	Kapabacteria	0	341	0	0	0	0	0	0	0	0	0	0	0	0	0	0	0	0	0	0	0	0	0	0	0	0	0	0	0	0	23	0	27	0	0	0	0	69	0	0	0	159	0	0	0	0	0
Bacteria	Bacteroidota	Rhodothermia	0	30	0	0	0	0	0	0	0	0	0	0	0	0	0	0	0	0	0	0	0	0	0	0	0	0	0	0	0	0	0	0	0	0	0	0	0	0	0	0	0	0	0	0	0	0	0
Bacteria	Bdellovibrionota	Bdellovibrionia	0	2197	0	0	0	0	0	0	0	0	0	0	0	0	0	0	0	0	0	0	0	0	0	0	0	0	0	0	0	0	0	0	75	103	18	0	363	238	343	0	41	0	63	75	0	0	150
Bacteria	Bdellovibrionota	Oligoflexia	0	2357	0	0	0	0	0	0	0	0	0	0	0	0	0	0	0	0	0	0	0	0	0	0	0	0	0	0	0	0	0	0	0	0	117	87	0	249	19	417	55	426	0	96	125	73	94
Bacteria	Campylobacterota	Campylobacteria	0	235	0	0	0	0	0	0	0	0	0	0	0	0	0	0	0	0	0	0	0	0	0	0	0	0	0	0	0	0	0	0	71	0	0	0	0	0	117	0	0	0	47	0	0	0	0
Bacteria	Chloroflexi	Anaerolineae	0	980	0	0	0	0	0	0	0	0	0	0	0	0	0	0	0	0	0	0	0	0	0	0	0	0	0	0	0	0	0	0	45	0	0	0	0	0	0	0	161	0	0	349	0	0	0
Bacteria	Chloroflexi	Chloroflexia	0	787	0	0	0	0	0	0	0	0	0	0	0	0	0	0	0	0	0	0	0	0	0	0	0	0	0	0	0	0	50	0	16	96	0	0	92	0	0	0	0	0	0	62	0	52	0
Bacteria	Chloroflexi	Dehalococcoidia	0	46	0	0	0	0	0	0	0	0	0	0	0	0	0	0	0	0	0	0	0	0	0	0	0	0	0	0	0	0	0	0	0	0	0	0	0	0	0	0	0	0	0	46	0	0	0
Bacteria	Chloroflexi	TK10	0	51	0	0	0	0	0	0	0	0	0	0	0	0	0	0	0	0	0	0	0	0	0	0	0	0	0	0	0	0	0	0	0	0	51	0	0	0	0	0	0	0	0	0	0	0	0
Archaea	Crenarchaeota	Nitrososphaeria	0	66	0	0	0	0	0	0	0	0	0	0	0	0	0	0	0	0	0	0	0	0	0	0	0	0	0	0	0	0	0	66	0	0	0	0	0	0	0	0	0	0	0	0	0	0	0
Bacteria	Cyanobacteria	Cyanobacteriia	0	4746	0	0	0	0	0	0	0	0	0	0	0	0	0	0	0	0	0	0	0	0	0	0	0	0	0	0	0	0	126	228	288	149	254	169	214	454	154	500	114	0	273	312	340	231	150
Bacteria	Cyanobacteria	Vampirivibrionia	0	868	0	0	0	0	0	0	0	0	0	0	0	0	0	0	0	0	0	0	0	0	0	0	0	0	0	0	0	0	73	0	56	0	0	0	0	273	0	0	0	0	0	0	0	0	0
Bacteria	Deinococcota	Deinococci	0	408	0	0	0	0	0	0	0	0	0	0	0	0	0	0	0	0	0	0	0	0	0	0	0	0	0	0	0	0	0	69	0	0	0	0	240	0	0	0	0	0	0	0	99	0	0
Bacteria	Dependentiae	Babeliae	0	625	0	0	0	0	0	0	0	0	0	0	0	0	0	0	0	0	0	0	0	0	0	0	0	0	0	0	0	0	43	0	38	131	0	0	0	0	0	0	140	61	0	0	0	0	0
Bacteria	Desulfobacterota	Desulfuromonadia	0	78	0	0	0	0	0	0	0	0	0	0	0	0	0	0	0	0	0	0	0	0	0	0	0	0	0	0	0	0	0	78	0	0	0	0	0	0	0	0	0	0	0	0	0	0	0
Bacteria	Elusimicrobiota	Lineage IIb	0	21	0	0	0	0	0	0	0	0	0	0	0	0	0	0	0	0	0	0	0	0	0	0	0	0	0	0	0	0	0	0	0	0	0	0	0	0	0	0	0	0	0	21	0	0	0
Bacteria	Fibrobacterota	Fibrobacteria	0	438	0	0	0	0	0	0	0	0	0	0	0	0	0	0	0	0	0	0	0	0	0	0	0	0	0	0	0	0	0	0	0	0	0	0	0	0	168	0	0	0	0	0	0	0	0
Bacteria	Bacillota	Bacilli	2377592	340194	59129	83815	106615	91031	71406	112438	57944	58461	83070	83769	68171	88076	90371	67533	96981	68720	123648	52945	24833	144071	94219	101360	100367	52342	82636	103145	117900	92596	886	5993	14336	25531	5102	2040	3892	2281	16863	4090	7116	25456	11777	11045	11419	26119	9556
Bacteria	Bacillota	Clostridia	332	8422	0	87	0	0	0	0	0	0	0	0	1	186	0	0	0	0	0	57	0	0	0	0	0	0	0	0	1	0	4	612	86	164	111	142	291	781	446	0	287	997	0	372	0	32	326
Bacteria	Bacillota	Desulfitobacteriia	0	176	0	0	0	0	0	0	0	0	0	0	0	0	0	0	0	0	0	0	0	0	0	0	0	0	0	0	0	0	0	0	0	176	0	0	0	0	0	0	0	0	0	0	0	0	0
Bacteria	Bacillota	Limnochordia	0	105	0	0	0	0	0	0	0	0	0	0	0	0	0	0	0	0	0	0	0	0	0	0	0	0	0	0	0	0	0	0	0	0	0	0	0	0	0	0	0	0	0	105	0	0	0
Bacteria	Bacillota	Negativicutes	11153	3422	1000	0	0	3434	0	0	0	0	0	0	0	1587	394	0	0	0	0	0	4653	0	0	0	0	0	0	85	0	0	0	0	0	235	0	0	0	0	0	0	273	117	0	0	71	0	0
Bacteria	Fusobacteriota	Fusobacteriia	0	248	0	0	0	0	0	0	0	0	0	0	0	0	0	0	0	0	0	0	0	0	0	0	0	0	0	0	0	0	0	0	0	0	0	0	0	0	0	0	0	0	0	0	0	0	0
Bacteria	Gemmatimonadota	Gemmatimonadetes	0	228	0	0	0	0	0	0	0	0	0	0	0	0	0	0	0	0	0	0	0	0	0	0	0	0	0	0	0	0	0	0	0	0	0	0	0	0	0	0	0	0	0	0	0	35	0
Bacteria	Hydrogenedentes	Hydrogenedentia	0	144	0	0	0	0	0	0	0	0	0	0	0	0	0	0	0	0	0	0	0	0	0	0	0	0	0	0	0	0	0	0	0	0	0	0	0	0	0	0	0	0	0	0	0	0	0
Bacteria	MBNT15		0	21	0	0	0	0	0	0	0	0	0	0	0	0	0	0	0	0	0	0	0	0	0	0	0	0	0	0	0	0	0	0	0	0	0	0	0	0	0	0	0	0	0	21	0	0	0
Bacteria	Myxococcota	bacteriap25	0	86	0	0	0	0	0	0	0	0	0	0	0	0	0	0	0	0	0	0	0	0	0	0	0	0	0	0	0	0	0	0	0	0	0	0	86	0	0	0	0	0	0	0	0	0	0
Bacteria	Myxococcota	Myxococcia	0	221	0	0	0	0	0	0	0	0	0	0	0	0	0	0	0	0	0	0	0	0	0	0	0	0	0	0	0	0	0	0	0	0	0	0	0	0	0	0	0	0	0	0	0	0	0
Bacteria	Myxococcota	Polyangia	0	854	0	0	0	0	0	0	0	0	0	0	0	0	0	0	0	0	0	0	0	0	0	0	0	0	0	0	0	0	0	0	0	0	47	205	98	17	0	0	164	132	0	0	0	0	0
Bacteria	Patescibacteria	ABY1	0	1275	0	0	0	0	0	0	0	0	0	0	0	0	0	0	0	0	0	0	0	0	0	0	0	0	0	0	0	0	0	6	0	287	45	0	7	0	203	198	166	0	0	7	0	2	256
Bacteria	Patescibacteria	CPR2	0	385	0	0	0	0	0	0	0	0	0	0	0	0	0	0	0	0	0	0	0	0	0	0	0	0	0	0	0	0	0	0	0	0	0	0	341	0	0	0	0	0	0	0	0	0	0
Bacteria	Patescibacteria	Dojkabacteria	0	70	0	0	0	0	0	0	0	0	0	0	0	0	0	0	0	0	0	0	0	0	0	0	0	0	0	0	0	0	0	0	0	0	49	0	0	0	0	0	0	0	0	0	0	0	0
Bacteria	Patescibacteria	Gracilibacteria	1	7558	0	0	0	0	0	0	0	0	0	0	0	1	0	0	0	0	0	0	0	0	0	0	0	0	0	0	0	0	42	561	105	0	89	570	683	660	79	405	217	307	14	360	0	220	25
Bacteria	Patescibacteria	Microgenomatia	0	111	0	0	0	0	0	0	0	0	0	0	0	0	0	0	0	0	0	0	0	0	0	0	0	0	0	0	0	0	0	0	0	0	0	0	0	0	0	0	0	0	0	0	0	0	0
Bacteria	Patescibacteria	Parcubacteria	0	50377	0	0	0	0	0	0	0	0	0	0	0	0	0	0	0	0	0	0	0	0	0	0	0	0	0	0	0	0	469	2404	888	1697	776	2126	2531	1550	1690	3824	2100	772	1172	2224	708	1348	1744
Bacteria	Patescibacteria	Saccharimonadia	0	8366	0	0	0	0	0	0	0	0	0	0	0	0	0	0	0	0	0	0	0	0	0	0	0	0	0	0	0	0	58	0	108	129	157	94	203	1199	201	568	635	180	111	656	513	282	509
Bacteria	Patescibacteria	WWE3	0	511	0	0	0	0	0	0	0	0	0	0	0	0	0	0	0	0	0	0	0	0	0	0	0	0	0	0	0	0	0	0	0	0	0	374	0	0	0	77	0	0	0	60	0	0	0
Bacteria	Patescibacteria		0	160	0	0	0	0	0	0	0	0	0	0	0	0	0	0	0	0	0	0	0	0	0	0	0	0	0	0	0	0	0	0	0	0	0	0	0	160	0	0	0	0	0	0	0	0	0
Bacteria	Planctomycetota	OM190	0	231	0	0	0	0	0	0	0	0	0	0	0	0	0	0	0	0	0	0	0	0	0	0	0	0	0	0	0	0	0	0	0	0	64	0	0	0	0	0	0	0	0	0	0	0	0
Bacteria	Planctomycetota	Planctomycetes	0	5858	0	0	0	0	0	0	0	0	0	0	0	0	0	0	0	0	0	0	0	0	0	0	0	0	0	0	0	0	143	54	143	104	0	428	215	0	520	686	83	371	177	503	378	100	0
Bacteria	Pseudomonadota	Alphaproteobacteria	0	29822	0	0	0	0	0	0	0	0	0	0	0	0	0	0	0	0	0	0	0	0	0	0	0	0	0	0	0	0	213	1123	726	1132	900	693	2527	1723	2424	2408	1117	1042	720	892	1004	208	1709
Bacteria	Pseudomonadota	Gammaproteobacteria	1995	116298	0	0	22	0	0	151	33	0	1712	1	0	0	0	0	1	75	0	0	0	0	0	0	0	0	0	0	0	0	1267	8103	2976	6921	2711	4749	6568	6615	4765	8886	4776	4549	3774	4490	3732	1800	4355
Bacteria	SAR324 clade (Marine group B)		0	203	0	0	0	0	0	0	0	0	0	0	0	0	0	0	0	0	0	0	0	0	0	0	0	0	0	0	0	0	0	0	0	0	0	0	0	0	0	0	0	0	0	0	173	0	0
Bacteria	Spirochaetota	Leptospirae	0	31	0	0	0	0	0	0	0	0	0	0	0	0	0	0	0	0	0	0	0	0	0	0	0	0	0	0	0	0	0	0	0	0	0	0	0	0	0	0	0	0	0	0	0	0	0
Bacteria	Spirochaetota	Spirochaetia	0	256	0	0	0	0	0	0	0	0	0	0	0	0	0	0	0	0	0	0	0	0	0	0	0	0	0	0	0	0	25	0	0	0	0	0	0	0	0	187	0	0	0	0	0	44	0
Bacteria	Verrucomicrobiota	Chlamydiae	0	3859	0	0	0	0	0	0	0	0	0	0	0	0	0	0	0	0	0	0	0	0	0	0	0	0	0	0	0	0	92	248	23	116	67	88	115	0	0	0	534	130	58	178	345	65	400
Bacteria	Verrucomicrobiota	Verrucomicrobiae	0	775	0	0	0	0	0	0	0	0	0	0	0	0	0	0	0	0	0	0	0	0	0	0	0	0	0	0	0	0	4	0	27	0	66	0	0	84	0	178	0	0	0	0	0	70	0
			CM	RM	number of class per sample
		Total number of bacterial class	6	58	3	3	3	3	2	3	3	2	3	2	2	5	3	2	2	3	2	3	3	2	2	2	2	2	2	3	1	1	16	16	22	17	20	17	20	18	18	16	21	17	14	23	16	19	14
		median number of bacterial class	2	17
		mean number of bacterial class	2.46429	18
[truncated: 13 more columns]

## Sheet: Order
Supplementary Table S3. Abundance table in each sample (either raw milk microbiota (RM) or cultivable milk microbiota (CM), aggregated at different taxonomic levels, from phylum to OTU
Kingdom	Phylum	Class	Order	Total CM	Total RM	C10	C11	C12	C13	C14	C16	C17	C18	C1	C21	C22	C23	C24	C25	C26	C28	C2	C30	C31	C32	C34	C35	C37	C3	C40	C41	C4	C6	L10	L11	L12	L13	L14	L16	L17	L18	L1	L21	L22	L23	L24	L25	L26	L28
Bacteria	Abditibacteriota	Abditibacteria	Abditibacteriales	0	110	0	0	0	0	0	0	0	0	0	0	0	0	0	0	0	0	0	0	0	0	0	0	0	0	0	0	0	0	0	0	0	0	0	0	0	0	0	0	110	0	0	0	0	0
Bacteria	Acidobacteriota	Acidobacteriae	Acidobacteriales	0	130	0	0	0	0	0	0	0	0	0	0	0	0	0	0	0	0	0	0	0	0	0	0	0	0	0	0	0	0	0	0	0	0	0	0	0	0	0	0	0	0	0	0	0	0
Bacteria	Acidobacteriota	Acidobacteriae	Bryobacterales	0	321	0	0	0	0	0	0	0	0	0	0	0	0	0	0	0	0	0	0	0	0	0	0	0	0	0	0	0	0	0	0	0	0	0	0	0	321	0	0	0	0	0	0	0	0
Bacteria	Acidobacteriota	Acidobacteriae		0	67	0	0	0	0	0	0	0	0	0	0	0	0	0	0	0	0	0	0	0	0	0	0	0	0	0	0	0	0	0	0	0	0	67	0	0	0	0	0	0	0	0	0	0	0
Bacteria	Acidobacteriota	Blastocatellia	11-24	0	379	0	0	0	0	0	0	0	0	0	0	0	0	0	0	0	0	0	0	0	0	0	0	0	0	0	0	0	0	0	300	0	0	0	0	0	0	0	0	0	0	0	0	0	0
Bacteria	Acidobacteriota	Blastocatellia	Blastocatellales	0	741	0	0	0	0	0	0	0	0	0	0	0	0	0	0	0	0	0	0	0	0	0	0	0	0	0	0	0	0	0	0	9	0	0	219	0	0	126	0	0	0	0	0	0	0
Bacteria	Acidobacteriota	Blastocatellia	Pyrinomonadales	0	87	0	0	0	0	0	0	0	0	0	0	0	0	0	0	0	0	0	0	0	0	0	0	0	0	0	0	0	0	0	0	0	0	0	0	0	0	0	0	0	0	0	0	0	0
Bacteria	Acidobacteriota	Vicinamibacteria	Vicinamibacterales	0	686	0	0	0	0	0	0	0	0	0	0	0	0	0	0	0	0	0	0	0	0	0	0	0	0	0	0	0	0	0	0	0	0	0	0	180	0	0	0	0	0	0	93	276	0
Bacteria	Actinomycetota	Acidimicrobiia	IMCC26256	0	37	0	0	0	0	0	0	0	0	0	0	0	0	0	0	0	0	0	0	0	0	0	0	0	0	0	0	0	0	0	0	37	0	0	0	0	0	0	0	0	0	0	0	0	0
Bacteria	Actinomycetota	Acidimicrobiia	Microtrichales	0	3945	0	0	0	0	0	0	0	0	0	0	0	0	0	0	0	0	0	0	0	0	0	0	0	0	0	0	0	0	0	538	125	0	0	0	316	6	132	322	240	92	217	112	358	10
Bacteria	Actinomycetota	Actinobacteria	Actinomycetales	15712	2388	0	151	0	0	0	0	0	0	0	0	0	0	0	0	0	0	0	15561	0	0	0	0	0	0	0	0	0	0	0	0	0	0	0	0	170	0	9	0	0	0	83	0	0	0
Bacteria	Actinomycetota	Actinobacteria	Bifidobacteriales	18726	723	11243	1	0	0	0	0	0	0	0	0	0	0	0	0	0	0	0	0	0	1	7290	188	0	0	0	0	1	2	329	0	0	168	0	0	0	0	0	0	0	0	0	0	0	0
Bacteria	Actinomycetota	Actinobacteria	Corynebacteriales	55787	40055	544	14	896	595	10701	270	122	6746	291	737	4374	682	4579	5991	352	777	7	8912	6409	479	6	4	1159	1	1102	37	0	0	279	1039	530	1411	378	518	989	562	1581	2936	952	1395	1590	1850	809	1639
Bacteria	Actinomycetota	Actinobacteria	Frankiales	0	976	0	0	0	0	0	0	0	0	0	0	0	0	0	0	0	0	0	0	0	0	0	0	0	0	0	0	0	0	31	38	0	0	0	0	0	153	0	30	109	0	0	82	0	24
Bacteria	Actinomycetota	Actinobacteria	Kineosporiales	0	673	0	0	0	0	0	0	0	0	0	0	0	0	0	0	0	0	0	0	0	0	0	0	0	0	0	0	0	0	0	213	0	0	0	0	0	0	0	0	105	0	0	0	0	50
Bacteria	Actinomycetota	Actinobacteria	Micrococcales	31270	13617	0	4383	0	0	0	1932	10501	0	1	0	6	0	0	0	1095	11753	0	0	0	0	0	0	0	1121	478	0	0	0	181	1845	509	660	132	666	1877	0	309	1242	353	148	763	676	337	304
Bacteria	Actinomycetota	Actinobacteria	Micromonosporales	0	61	0	0	0	0	0	0	0	0	0	0	0	0	0	0	0	0	0	0	0	0	0	0	0	0	0	0	0	0	0	0	0	0	0	0	0	0	0	0	0	0	0	0	0	0
Bacteria	Actinomycetota	Actinobacteria	PeM15	0	398	0	0	0	0	0	0	0	0	0	0	0	0	0	0	0	0	0	0	0	0	0	0	0	0	0	0	0	0	0	0	0	0	0	0	0	0	0	0	20	0	0	0	0	0
Bacteria	Actinomycetota	Actinobacteria	Propionibacteriales	58644	32145	428	2197	4615	87	24	5313	348	28099	216	23	2021	266	1524	31	3165	2	1284	21	36	3232	32	688	118	1	731	4140	2	0	347	704	661	2780	971	1672	745	1360	2123	2932	1265	2232	1211	1326	889	650
Bacteria	Actinomycetota	Actinobacteria	Pseudonocardiales	0	766	0	0	0	0	0	0	0	0	0	0	0	0	0	0	0	0	0	0	0	0	0	0	0	0	0	0	0	0	0	0	0	0	39	0	208	20	0	0	0	0	0	0	0	0
Bacteria	Actinomycetota	Actinobacteria	Streptomycetales	0	94	0	0	0	0	0	0	0	0	0	0	0	0	0	0	0	0	0	0	0	0	0	0	0	0	0	0	0	0	0	0	0	0	0	0	94	0	0	0	0	0	0	0	0	0
Bacteria	Actinomycetota	Actinobacteria		0	954	0	0	0	0	0	0	0	0	0	0	0	0	0	0	0	0	0	0	0	0	0	0	0	0	0	0	0	0	36	210	0	0	0	292	0	0	0	0	0	0	37	0	0	0
Bacteria	Actinomycetota	Rubrobacteria	Rubrobacterales	0	32	0	0	0	0	0	0	0	0	0	0	0	0	0	0	0	0	0	0	0	0	0	0	0	0	0	0	0	0	0	0	0	0	0	0	0	0	0	0	0	0	0	0	0	0
Bacteria	Actinomycetota	Thermoleophilia	Solirubrobacterales	0	101	0	0	0	0	0	0	0	0	0	0	0	0	0	0	0	0	0	0	0	0	0	0	0	0	0	0	0	0	0	0	0	0	0	0	0	0	0	0	0	0	0	0	0	0
Bacteria	Armatimonadota	Fimbriimonadia	Fimbriimonadales	0	61	0	0	0	0	0	0	0	0	0	0	0	0	0	0	0	0	0	0	0	0	0	0	0	0	0	0	0	0	0	0	0	0	0	0	0	0	0	0	0	0	0	0	0	61
Bacteria	Armatimonadota			0	210	0	0	0	0	0	0	0	0	0	0	0	0	0	0	0	0	0	0	0	0	0	0	0	0	0	0	0	0	0	0	0	0	0	210	0	0	0	0	0	0	0	0	0	0
Bacteria	Bacteroidota	Bacteroidia	Bacteroidales	86	1815	0	0	0	0	0	0	0	0	0	0	0	86	0	0	0	0	0	0	0	0	0	0	0	0	0	0	0	0	32	0	57	421	104	0	108	0	187	126	0	274	0	0	0	23
Bacteria	Bacteroidota	Bacteroidia	Chitinophagales	0	3742	0	0	0	0	0	0	0	0	0	0	0	0	0	0	0	0	0	0	0	0	0	0	0	0	0	0	0	0	21	128	71	0	147	0	514	355	300	324	57	0	135	475	280	11
Bacteria	Bacteroidota	Bacteroidia	Cytophagales	0	4083	0	0	0	0	0	0	0	0	0	0	0	0	0	0	0	0	0	0	0	0	0	0	0	0	0	0	0	0	86	197	50	44	87	606	54	90	236	374	142	0	117	82	49	55
Bacteria	Bacteroidota	Bacteroidia	Flavobacteriales	1	59528	0	0	0	0	0	0	0	0	0	0	1	0	0	0	0	0	0	0	0	0	0	0	0	0	0	0	0	0	913	4105	1160	712	1541	2085	3771	3031	4675	925	1510	3215	2741	3591	1624	693
Bacteria	Bacteroidota	Bacteroidia	Multi-affiliation	0	214	0	0	0	0	0	0	0	0	0	0	0	0	0	0	0	0	0	0	0	0	0	0	0	0	0	0	0	0	0	0	0	0	0	0	0	0	0	0	0	0	0	102	0	0
Bacteria	Bacteroidota	Bacteroidia	Sphingobacteriales	0	2335	0	0	0	0	0	0	0	0	0	0	0	0	0	0	0	0	0	0	0	0	0	0	0	0	0	0	0	0	0	96	49	47	180	0	0	0	0	167	0	250	39	0	0	94
Bacteria	Bacteroidota	Kapabacteria	Kapabacteriales	0	341	0	0	0	0	0	0	0	0	0	0	0	0	0	0	0	0	0	0	0	0	0	0	0	0	0	0	0	0	23	0	27	0	0	0	0	69	0	0	0	159	0	0	0	0
Bacteria	Bacteroidota	Rhodothermia	Rhodothermales	0	30	0	0	0	0	0	0	0	0	0	0	0	0	0	0	0	0	0	0	0	0	0	0	0	0	0	0	0	0	0	0	0	0	0	0	0	0	0	0	0	0	0	0	0	0
Bacteria	Bdellovibrionota	Bdellovibrionia	Bacteriovoracales	0	696	0	0	0	0	0	0	0	0	0	0	0	0	0	0	0	0	0	0	0	0	0	0	0	0	0	0	0	0	0	0	0	103	16	0	0	0	55	0	0	0	0	0	0	0
Bacteria	Bdellovibrionota	Bdellovibrionia	Bdellovibrionales	0	1501	0	0	0	0	0	0	0	0	0	0	0	0	0	0	0	0	0	0	0	0	0	0	0	0	0	0	0	0	0	0	75	0	2	0	363	238	288	0	41	0	63	75	0	0
Bacteria	Bdellovibrionota	Oligoflexia	0319-6G20	0	1596	0	0	0	0	0	0	0	0	0	0	0	0	0	0	0	0	0	0	0	0	0	0	0	0	0	0	0	0	0	0	0	0	117	87	0	154	19	271	0	178	0	96	125	0
Bacteria	Bdellovibrionota	Oligoflexia	Oligoflexales	0	667	0	0	0	0	0	0	0	0	0	0	0	0	0	0	0	0	0	0	0	0	0	0	0	0	0	0	0	0	0	0	0	0	0	0	0	95	0	146	55	248	0	0	0	73
Bacteria	Bdellovibrionota	Oligoflexia	Silvanigrellales	0	94	0	0	0	0	0	0	0	0	0	0	0	0	0	0	0	0	0	0	0	0	0	0	0	0	0	0	0	0	0	0	0	0	0	0	0	0	0	0	0	0	0	0	0	0
Bacteria	Campylobacterota	Campylobacteria	Campylobacterales	0	235	0	0	0	0	0	0	0	0	0	0	0	0	0	0	0	0	0	0	0	0	0	0	0	0	0	0	0	0	0	0	71	0	0	0	0	0	117	0	0	0	47	0	0	0
Bacteria	Chloroflexi	Anaerolineae	1-20	0	300	0	0	0	0	0	0	0	0	0	0	0	0	0	0	0	0	0	0	0	0	0	0	0	0	0	0	0	0	0	0	0	0	0	0	0	0	0	0	0	0	0	0	0	0
Bacteria	Chloroflexi	Anaerolineae	Anaerolineales	0	87	0	0	0	0	0	0	0	0	0	0	0	0	0	0	0	0	0	0	0	0	0	0	0	0	0	0	0	0	0	0	1	0	0	0	0	0	0	0	0	0	0	86	0	0
Bacteria	Chloroflexi	Anaerolineae	Caldilineales	0	263	0	0	0	0	0	0	0	0	0	0	0	0	0	0	0	0	0	0	0	0	0	0	0	0	0	0	0	0	0	0	0	0	0	0	0	0	0	0	0	0	0	263	0	0
Bacteria	Chloroflexi	Anaerolineae	SBR1031	0	330	0	0	0	0	0	0	0	0	0	0	0	0	0	0	0	0	0	0	0	0	0	0	0	0	0	0	0	0	0	0	44	0	0	0	0	0	0	0	161	0	0	0	0	0
Bacteria	Chloroflexi	Chloroflexia	Chloroflexales	0	443	0	0	0	0	0	0	0	0	0	0	0	0	0	0	0	0	0	0	0	0	0	0	0	0	0	0	0	0	0	0	16	96	0	0	0	0	0	0	0	0	0	62	0	52
Bacteria	Chloroflexi	Chloroflexia	Thermomicrobiales	0	344	0	0	0	0	0	0	0	0	0	0	0	0	0	0	0	0	0	0	0	0	0	0	0	0	0	0	0	0	50	0	0	0	0	0	92	0	0	0	0	0	0	0	0	0
Bacteria	Chloroflexi	Dehalococcoidia	GIF9	0	46	0	0	0	0	0	0	0	0	0	0	0	0	0	0	0	0	0	0	0	0	0	0	0	0	0	0	0	0	0	0	0	0	0	0	0	0	0	0	0	0	0	46	0	0
Bacteria	Chloroflexi	TK10		0	51	0	0	0	0	0	0	0	0	0	0	0	0	0	0	0	0	0	0	0	0	0	0	0	0	0	0	0	0	0	0	0	0	51	0	0	0	0	0	0	0	0	0	0	0
Archaea	Crenarchaeota	Nitrososphaeria	Nitrosopumilales	0	66	0	0	0	0	0	0	0	0	0	0	0	0	0	0	0	0	0	0	0	0	0	0	0	0	0	0	0	0	0	66	0	0	0	0	0	0	0	0	0	0	0	0	0	0
Bacteria	Cyanobacteria	Cyanobacteriia	Chloroplast	0	4301	0	0	0	0	0	0	0	0	0	0	0	0	0	0	0	0	0	0	0	0	0	0	0	0	0	0	0	0	101	109	159	149	254	169	214	454	154	500	114	0	235	275	340	231
Bacteria	Cyanobacteria	Cyanobacteriia	Cyanobacteriales	0	337	0	0	0	0	0	0	0	0	0	0	0	0	0	0	0	0	0	0	0	0	0	0	0	0	0	0	0	0	25	119	21	0	0	0	0	0	0	0	0	0	38	37	0	0
Bacteria	Cyanobacteria	Cyanobacteriia	Synechococcales	0	108	0	0	0	0	0	0	0	0	0	0	0	0	0	0	0	0	0	0	0	0	0	0	0	0	0	0	0	0	0	0	108	0	0	0	0	0	0	0	0	0	0	0	0	0
Bacteria	Cyanobacteria	Vampirivibrionia	Gastranaerophilales	0	868	0	0	0	0	0	0	0	0	0	0	0	0	0	0	0	0	0	0	0	0	0	0	0	0	0	0	0	0	73	0	56	0	0	0	0	273	0	0	0	0	0	0	0	0
Bacteria	Deinococcota	Deinococci	Deinococcales	0	240	0	0	0	0	0	0	0	0	0	0	0	0	0	0	0	0	0	0	0	0	0	0	0	0	0	0	0	0	0	0	0	0	0	0	240	0	0	0	0	0	0	0	0	0
Bacteria	Deinococcota	Deinococci	Thermales	0	168	0	0	0	0	0	0	0	0	0	0	0	0	0	0	0	0	0	0	0	0	0	0	0	0	0	0	0	0	0	69	0	0	0	0	0	0	0	0	0	0	0	0	99	0
Bacteria	Dependentiae	Babeliae	Babeliales	0	625	0	0	0	0	0	0	0	0	0	0	0	0	0	0	0	0	0	0	0	0	0	0	0	0	0	0	0	0	43	0	38	131	0	0	0	0	0	0	140	61	0	0	0	0
Bacteria	Desulfobacterota	Desulfuromonadia	PB19	0	78	0	0	0	0	0	0	0	0	0	0	0	0	0	0	0	0	0	0	0	0	0	0	0	0	0	0	0	0	0	78	0	0	0	0	0	0	0	0	0	0	0	0	0	0
Bacteria	Elusimicrobiota	Lineage IIb		0	21	0	0	0	0	0	0	0	0	0	0	0	0	0	0	0	0	0	0	0	0	0	0	0	0	0	0	0	0	0	0	0	0	0	0	0	0	0	0	0	0	0	21	0	0
Bacteria	Fibrobacterota	Fibrobacteria	Fibrobacterales	0	438	0	0	0	0	0	0	0	0	0	0	0	0	0	0	0	0	0	0	0	0	0	0	0	0	0	0	0	0	0	0	0	0	0	0	0	0	168	0	0	0	0	0	0	0
Bacteria	Bacillota	Bacilli	Bacillales	5765	4763	300	2	17	1124	23	0	0	0	67	323	190	457	260	24	0	89	351	0	20	116	68	15	0	5	2016	297	1	0	36	371	5	209	109	590	0	281	64	322	606	301	0	5	0	119
Bacteria	Bacillota	Bacilli	Erysipelotrichales	0	32	0	0	0	0	0	0	0	0	0	0	0	0	0	0	0	0	0	0	0	0	0	0	0	0	0	0	0	0	0	0	0	0	0	0	0	0	0	0	0	0	0	0	0	0
Bacteria	Bacillota	Bacilli	Exiguobacterales	0	420	0	0	0	0	0	0	0	0	0	0	0	0	0	0	0	0	0	0	0	0	0	0	0	0	0	0	0	0	0	0	0	190	0	0	0	0	0	0	0	0	0	139	0	0
Bacteria	Bacillota	Bacilli	Lactobacillales	124862	82818	17856	4514	54	5731	85	0	265	845	8936	1762	7467	15656	22528	10345	0	314	1377	4950	1740	16	266	69	2776	51	13826	1053	23	2357	319	2715	4324	7083	199	890	2099	335	4861	294	1111	1396	676	5651	1230	5188
Bacteria	Bacillota	Bacilli	Multi-affiliation	304558	63331	34	2	75411	1	8662	5599	26050	0	22514	3	11710	6	776	1	61	1	12	43067	117	13	33	328	22166	1	24328	63549	113	0	103	135	5473	293	2	126	1064	340	2609	0	0	194	0	145	0	91
Bacteria	Bacillota	Bacilli	Mycoplasmatales	0	258	0	0	0	0	0	0	0	0	0	0	0	0	0	0	0	0	0	0	0	0	0	0	0	0	0	0	0	0	0	0	0	0	41	0	0	0	0	0	0	0	0	0	0	0
Bacteria	Bacillota	Bacilli	Paenibacillales	0	54	0	0	0	0	0	0	0	0	0	0	0	0	0	0	0	0	0	0	0	0	0	0	0	0	0	0	0	0	0	0	0	0	0	0	0	0	22	0	0	0	0	0	0	0
Bacteria	Bacillota	Bacilli	Staphylococcales	1942407	188518	40939	79297	31133	84175	62636	106839	31629	57616	51553	81681	48804	71957	66807	57163	96920	68316	121908	4928	22956	143926	93852	100948	75425	52285	42466	38246	117763	90239	428	2772	4534	17756	4751	434	729	1325	9307	3474	5399	23565	11101	5105	10189	20721
Bacteria	Bacillota	Clostridia	Clostridiales	0	1268	0	0	0	0	0	0	0	0	0	0	0	0	0	0	0	0	0	0	0	0	0	0	0	0	0	0	0	0	0	69	86	0	0	0	0	134	0	0	15	0	0	135	0	32
Bacteria	Bacillota	Clostridia	Eubacteriales	0	62	0	0	0	0	0	0	0	0	0	0	0	0	0	0	0	0	0	0	0	0	0	0	0	0	0	0	0	0	0	0	0	0	0	0	0	0	0	0	0	0	0	0	0	0
Bacteria	Bacillota	Clostridia	Lachnospirales	0	350	0	0	0	0	0	0	0	0	0	0	0	0	0	0	0	0	0	0	0	0	0	0	0	0	0	0	0	0	0	0	0	0	0	0	0	0	0	0	0	0	0	0	0	0
Bacteria	Bacillota	Clostridia	Monoglobales	0	41	0	0	0	0	0	0	0	0	0	0	0	0	0	0	0	0	0	0	0	0	0	0	0	0	0	0	0	0	0	0	0	0	0	0	0	0	0	0	0	0	0	0	0	0
Bacteria	Bacillota	Clostridia	Oscillospirales	0	537	0	0	0	0	0	0	0	0	0	0	0	0	0	0	0	0	0	0	0	0	0	0	0	0	0	0	0	0	0	0	0	0	0	0	200	0	0	0	0	0	0	89	0	0
Bacteria	Bacillota	Clostridia	Peptostreptococcales-Tissierellales	332	6164	0	87	0	0	0	0	0	0	0	0	1	186	0	0	0	0	0	57	0	0	0	0	0	0	0	0	1	0	4	543	0	164	111	142	91	647	446	0	272	997	0	148	0	0
Bacteria	Bacillota	Desulfitobacteriia	Desulfitobacteriales	0	176	0	0	0	0	0	0	0	0	0	0	0	0	0	0	0	0	0	0	0	0	0	0	0	0	0	0	0	0	0	0	0	176	0	0	0	0	0	0	0	0	0	0	0	0
Bacteria	Bacillota	Limnochordia		0	105	0	0	0	0	0	0	0	0	0	0	0	0	0	0	0	0	0	0	0	0	0	0	0	0	0	0	0	0	0	0	0	0	0	0	0	0	0	0	0	0	0	105	0	0
Bacteria	Bacillota	Negativicutes	Veillonellales-Selenomonadales	11153	3422	1000	0	0	3434	0	0	0	0	0	0	0	1587	394	0	0	0	0	0	4653	0	0	0	0	0	0	85	0	0	0	0	0	235	0	0	0	0	0	0	273	117	0	0	71	0
Bacteria	Fusobacteriota	Fusobacteriia	Fusobacteriales	0	248	0	0	0	0	0	0	0	0	0	0	0	0	0	0	0	0	0	0	0	0	0	0	0	0	0	0	0	0	0	0	0	0	0	0	0	0	0	0	0	0	0	0	0	0
Bacteria	Gemmatimonadota	Gemmatimonadetes	Gemmatimonadales	0	228	0	0	0	0	0	0	0	0	0	0	0	0	0	0	0	0	0	0	0	0	0	0	0	0	0	0	0	0	0	0	0	0	0	0	0	0	0	0	0	0	0	0	0	35
Bacteria	Hydrogenedentes	Hydrogenedentia	Hydrogenedentiales	0	144	0	0	0	0	0	0	0	0	0	0	0	0	0	0	0	0	0	0	0	0	0	0	0	0	0	0	0	0	0	0	0	0	0	0	0	0	0	0	0	0	0	0	0	0
Bacteria	MBNT15			0	21	0	0	0	0	0	0	0	0	0	0	0	0	0	0	0	0	0	0	0	0	0	0	0	0	0	0	0	0	0	0	0	0	0	0	0	0	0	0	0	0	0	21	0	0
Bacteria	Myxococcota	bacteriap25		0	86	0	0	0	0	0	0	0	0	0	0	0	0	0	0	0	0	0	0	0	0	0	0	0	0	0	0	0	0	0	0	0	0	0	0	86	0	0	0	0	0	0	0	0	0
Bacteria	Myxococcota	Myxococcia	Myxococcales	0	221	0	0	0	0	0	0	0	0	0	0	0	0	0	0	0	0	0	0	0	0	0	0	0	0	0	0	0	0	0	0	0	0	0	0	0	0	0	0	0	0	0	0	0	0
Bacteria	Myxococcota	Polyangia	Haliangiales	0	115	0	0	0	0	0	0	0	0	0	0	0	0	0	0	0	0	0	0	0	0	0	0	0	0	0	0	0	0	0	0	0	0	0	0	98	17	0	0	0	0	0	0	0	0
Bacteria	Myxococcota	Polyangia	mle1-27	0	34	0	0	0	0	0	0	0	0	0	0	0	0	0	0	0	0	0	0	0	0	0	0	0	0	0	0	0	0	0	0	0	0	0	0	0	0	0	0	26	0	0	0	0	0
Bacteria	Myxococcota	Polyangia	Nannocystales	0	133	0	0	0	0	0	0	0	0	0	0	0	0	0	0	0	0	0	0	0	0	0	0	0	0	0	0	0	0	0	0	0	0	18	0	0	0	0	0	0	0	0	0	0	0
Bacteria	Myxococcota	Polyangia	Polyangiales	0	572	0	0	0	0	0	0	0	0	0	0	0	0	0	0	0	0	0	0	0	0	0	0	0	0	0	0	0	0	0	0	0	0	29	205	0	0	0	0	138	132	0	0	0	0
Bacteria	Patescibacteria	ABY1	Candidatus Falkowbacteria	0	393	0	0	0	0	0	0	0	0	0	0	0	0	0	0	0	0	0	0	0	0	0	0	0	0	0	0	0	0	0	0	0	0	0	0	0	0	203	27	163	0	0	0	0	0
Bacteria	Patescibacteria	ABY1	Candidatus Kerfeldbacteria	0	185	0	0	0	0	0	0	0	0	0	0	0	0	0	0	0	0	0	0	0	0	0	0	0	0	0	0	0	0	0	0	0	0	45	0	0	0	0	89	0	0	0	0	0	0
Bacteria	Patescibacteria	ABY1	Candidatus Komeilibacteria	0	284	0	0	0	0	0	0	0	0	0	0	0	0	0	0	0	0	0	0	0	0	0	0	0	0	0	0	0	0	0	0	0	284	0	0	0	0	0	0	0	0	0	0	0	0
Bacteria	Patescibacteria	ABY1	Candidatus Magasanikbacteria	0	157	0	0	0	0	0	0	0	0	0	0	0	0	0	0	0	0	0	0	0	0	0	0	0	0	0	0	0	0	0	6	0	3	0	0	7	0	0	82	3	0	0	7	0	2
Bacteria	Patescibacteria	ABY1	Candidatus Uhrbacteria	0	256	0	0	0	0	0	0	0	0	0	0	0	0	0	0	0	0	0	0	0	0	0	0	0	0	0	0	0	0	0	0	0	0	0	0	0	0	0	0	0	0	0	0	0	0
Bacteria	Patescibacteria	CPR2		0	385	0	0	0	0	0	0	0	0	0	0	0	0	0	0	0	0	0	0	0	0	0	0	0	0	0	0	0	0	0	0	0	0	0	0	341	0	0	0	0	0	0	0	0	0
Bacteria	Patescibacteria	Dojkabacteria		0	70	0	0	0	0	0	0	0	0	0	0	0	0	0	0	0	0	0	0	0	0	0	0	0	0	0	0	0	0	0	0	0	0	49	0	0	0	0	0	0	0	0	0	0	0
Bacteria	Patescibacteria	Gracilibacteria	Absconditabacteriales (SR1)	0	1093	0	0	0	0	0	0	0	0	0	0	0	0	0	0	0	0	0	0	0	0	0	0	0	0	0	0	0	0	7	96	0	0	0	156	0	0	0	400	0	0	0	75	0	0
Bacteria	Patescibacteria	Gracilibacteria	Candidatus Peregrinibacteria	0	179	0	0	0	0	0	0	0	0	0	0	0	0	0	0	0	0	0	0	0	0	0	0	0	0	0	0	0	0	0	0	0	0	0	0	0	0	0	0	0	0	0	0	0	46
Bacteria	Patescibacteria	Gracilibacteria	Candidatus Peribacteria	0	331	0	0	0	0	0	0	0	0	0	0	0	0	0	0	0	0	0	0	0	0	0	0	0	0	0	0	0	0	0	0	0	0	0	91	0	45	0	0	0	0	0	0	0	0
Bacteria	Patescibacteria	Gracilibacteria		1	5955	0	0	0	0	0	0	0	0	0	0	0	1	0	0	0	0	0	0	0	0	0	0	0	0	0	0	0	0	35	465	105	0	89	323	683	615	79	5	217	307	14	285	0	174
Bacteria	Patescibacteria	Microgenomatia	Candidatus Levybacteria	0	79	0	0	0	0	0	0	0	0	0	0	0	0	0	0	0	0	0	0	0	0	0	0	0	0	0	0	0	0	0	0	0	0	0	0	0	0	0	0	0	0	0	0	0	0
Bacteria	Patescibacteria	Microgenomatia	Candidatus Woesebacteria	0	32	0	0	0	0	0	0	0	0	0	0	0	0	0	0	0	0	0	0	0	0	0	0	0	0	0	0	0	0	0	0	0	0	0	0	0	0	0	0	0	0	0	0	0	0
Bacteria	Patescibacteria	Parcubacteria	32-520	0	4335	0	0	0	0	0	0	0	0	0	0	0	0	0	0	0	0	0	0	0	0	0	0	0	0	0	0	0	0	20	318	0	228	40	201	367	0	163	657	184	11	50	277	0	217
Bacteria	Patescibacteria	Parcubacteria	Candidatus Adlerbacteria	0	1234	0	0	0	0	0	0	0	0	0	0	0	0	0	0	0	0	0	0	0	0	0	0	0	0	0	0	0	0	49	79	0	0	0	0	0	0	0	159	0	0	0	0	0	32
Bacteria	Patescibacteria	Parcubacteria	Candidatus Azambacteria	0	1333	0	0	0	0	0	0	0	0	0	0	0	0	0	0	0	0	0	0	0	0	0	0	0	0	0	0	0	0	19	0	138	192	0	0	0	0	0	315	0	195	0	0	0	59
Bacteria	Patescibacteria	Parcubacteria	Candidatus Campbellbacteria	0	5661	0	0	0	0	0	0	0	0	0	0	0	0	0	0	0	0	0	0	0	0	0	0	0	0	0	0	0	0	0	217	153	97	15	514	319	100	295	879	264	36	96	174	17	16
Bacteria	Patescibacteria	Parcubacteria	Candidatus Kaiserbacteria	0	7045	0	0	0	0	0	0	0	0	0	0	0	0	0	0	0	0	0	0	0	0	0	0	0	0	0	0	0	0	49	246	125	149	253	245	420	143	0	570	223	80	118	219	299	269
Bacteria	Patescibacteria	Parcubacteria	Candidatus Liptonbacteria	0	38	0	0	0	0	0	0	0	0	0	0	0	0	0	0	0	0	0	0	0	0	0	0	0	0	0	0	0	0	0	0	0	0	0	0	0	0	0	0	0	0	0	0	0	0
Bacteria	Patescibacteria	Parcubacteria	Candidatus Lloydbacteria	0	1470	0	0	0	0	0	0	0	0	0	0	0	0	0	0	0	0	0	0	0	0	0	0	0	0	0	0	0	0	28	0	50	139	0	0	120	206	0	42	100	0	55	218	0	0
Bacteria	Patescibacteria	Parcubacteria	Candidatus Nomurabacteria	0	5032	0	0	0	0	0	0	0	0	0	0	0	0	0	0	0	0	0	0	0	0	0	0	0	0	0	0	0	0	32	207	82	0	87	86	353	408	201	149	226	159	97	177	0	22
Bacteria	Patescibacteria	Parcubacteria	Candidatus Vogelbacteria	0	781	0	0	0	0	0	0	0	0	0	0	0	0	0	0	0	0	0	0	0	0	0	0	0	0	0	0	0	0	26	0	86	0	0	0	0	0	233	0	77	0	0	0	0	35
Bacteria	Patescibacteria	Parcubacteria	Candidatus Yonathbacteria	0	16997	0	0	0	0	0	0	0	0	0	0	0	0	0	0	0	0	0	0	0	0	0	0	0	0	0	0	0	0	196	1120	254	434	307	560	743	547	426	752	806	228	622	975	312	328
Bacteria	Patescibacteria	Parcubacteria	Candidatus Zambryskibacteria	0	1685	0	0	0	0	0	0	0	0	0	0	0	0	0	0	0	0	0	0	0	0	0	0	0	0	0	0	0	0	20	36	0	0	36	0	0	0	174	9	25	0	125	26	80	109
Bacteria	Patescibacteria	Parcubacteria	Multi-affiliation	0	1926	0	0	0	0	0	0	0	0	0	0	0	0	0	0	0	0	0	0	0	0	0	0	0	0	0	0	0	0	2	0	0	346	0	185	209	0	198	0	0	0	9	0	0	0
Bacteria	Patescibacteria	Parcubacteria	Paceibacterales	0	222	0	0	0	0	0	0	0	0	0	0	0	0	0	0	0	0	0	0	0	0	0	0	0	0	0	0	0	0	0	0	0	0	0	0	0	0	0	0	0	0	0	0	0	0
Bacteria	Patescibacteria	Parcubacteria		0	2618	0	0	0	0	0	0	0	0	0	0	0	0	0	0	0	0	0	0	0	0	0	0	0	0	0	0	0	0	28	181	0	112	38	335	0	146	0	292	195	63	0	158	0	261
Bacteria	Patescibacteria	Saccharimonadia	Saccharimonadales	0	8366	0	0	0	0	0	0	0	0	0	0	0	0	0	0	0	0	0	0	0	0	0	0	0	0	0	0	0	0	58	0	108	129	157	94	203	1199	201	568	635	180	111	656	513	282
Bacteria	Patescibacteria	WWE3		0	511	0	0	0	0	0	0	0	0	0	0	0	0	0	0	0	0	0	0	0	0	0	0	0	0	0	0	0	0	0	0	0	0	0	374	0	0	0	77	0	0	0	60	0	0
Bacteria	Patescibacteria			0	160	0	0	0	0	0	0	0	0	0	0	0	0	0	0	0	0	0	0	0	0	0	0	0	0	0	0	0	0	0	0	0	0	0	0	0	160	0	0	0	0	0	0	0	0
Bacteria	Planctomycetota	OM190		0	231	0	0	0	0	0	0	0	0	0	0	0	0	0	0	0	0	0	0	0	0	0	0	0	0	0	0	0	0	0	0	0	0	64	0	0	0	0	0	0	0	0	0	0	0
Bacteria	Planctomycetota	Planctomycetes	Gemmatales	0	2805	0	0	0	0	0	0	0	0	0	0	0	0	0	0	0	0	0	0	0	0	0	0	0	0	0	0	0	0	143	0	87	104	0	116	148	0	253	335	0	297	177	216	174	0
Bacteria	Planctomycetota	Planctomycetes	Isosphaerales	0	92	0	0	0	0	0	0	0	0	0	0	0	0	0	0	0	0	0	0	0	0	0	0	0	0	0	0	0	0	0	0	0	0	0	0	0	0	0	0	61	0	0	0	0	31
Bacteria	Planctomycetota	Planctomycetes	Pirellulales	0	1498	0	0	0	0	0	0	0	0	0	0	0	0	0	0	0	0	0	0	0	0	0	0	0	0	0	0	0	0	0	0	56	0	0	312	0	0	0	0	0	0	0	287	204	0
Bacteria	Planctomycetota	Planctomycetes	Planctomycetales	0	1463	0	0	0	0	0	0	0	0	0	0	0	0	0	0	0	0	0	0	0	0	0	0	0	0	0	0	0	0	0	54	0	0	0	0	67	0	267	351	22	74	0	0	0	69
Bacteria	Pseudomonadota	Alphaproteobacteria	Acetobacterales	0	1157	0	0	0	0	0	0	0	0	0	0	0	0	0	0	0	0	0	0	0	0	0	0	0	0	0	0	0	0	0	0	109	0	0	0	514	0	426	0	0	0	0	108	0	0
Bacteria	Pseudomonadota	Alphaproteobacteria	Azospirillales	0	120	0	0	0	0	0	0	0	0	0	0	0	0	0	0	0	0	0	0	0	0	0	0	0	0	0	0	0	0	0	0	0	0	0	0	0	0	79	0	0	0	0	0	0	0
Bacteria	Pseudomonadota	Alphaproteobacteria	Caulobacterales	0	2912	0	0	0	0	0	0	0	0	0	0	0	0	0	0	0	0	0	0	0	0	0	0	0	0	0	0	0	0	0	163	0	0	0	0	0	184	305	0	0	56	329	208	0	0
Bacteria	Pseudomonadota	Alphaproteobacteria	Defluviicoccales	0	68	0	0	0	0	0	0	0	0	0	0	0	0	0	0	0	0	0	0	0	0	0	0	0	0	0	0	0	0	0	68	0	0	0	0	0	0	0	0	0	0	0	0	0	0
Bacteria	Pseudomonadota	Alphaproteobacteria	Dongiales	0	25	0	0	0	0	0	0	0	0	0	0	0	0	0	0	0	0	0	0	0	0	0	0	0	0	0	0	0	0	0	0	0	0	0	0	0	0	0	0	0	0	0	0	0	0
Bacteria	Pseudomonadota	Alphaproteobacteria	Reyranellales	0	312	0	0	0	0	0	0	0	0	0	0	0	0	0	0	0	0	0	0	0	0	0	0	0	0	0	0	0	0	0	0	0	0	0	0	0	0	0	0	0	0	0	0	0	0
Bacteria	Pseudomonadota	Alphaproteobacteria	Rhizobiales	0	6725	0	0	0	0	0	0	0	0	0	0	0	0	0	0	0	0	0	0	0	0	0	0	0	0	0	0	0	0	118	0	125	159	702	131	489	541	345	706	0	96	0	207	225	35
Bacteria	Pseudomonadota	Alphaproteobacteria	Rhodobacterales	0	7524	0	0	0	0	0	0	0	0	0	0	0	0	0	0	0	0	0	0	0	0	0	0	0	0	0	0	0	0	95	80	109	345	0	124	163	262	1185	612	536	737	0	129	632	88
Bacteria	Pseudomonadota	Alphaproteobacteria	Rhodospirillales	0	345	0	0	0	0	0	0	0	0	0	0	0	0	0	0	0	0	0	0	0	0	0	0	0	0	0	0	0	0	0	0	0	0	0	0	0	0	0	221	124	0	0	0	0	0
Bacteria	Pseudomonadota	Alphaproteobacteria	Rickettsiales	0	2998	0	0	0	0	0	0	0	0	0	0	0	0	0	0	0	0	0	0	0	0	0	0	0	0	0	0	0	0	0	554	101	0	0	0	507	145	0	590	241	0	0	101	0	0
Bacteria	Pseudomonadota	Alphaproteobacteria	Sphingomonadales	0	7260	0	0	0	0	0	0	0	0	0	0	0	0	0	0	0	0	0	0	0	0	0	0	0	0	0	0	0	0	0	258	282	491	198	266	854	591	84	279	216	153	391	139	147	62
Bacteria	Pseudomonadota	Alphaproteobacteria	Tistrellales	0	309	0	0	0	0	0	0	0	0	0	0	0	0	0	0	0	0	0	0	0	0	0	0	0	0	0	0	0	0	0	0	0	137	0	172	0	0	0	0	0	0	0	0	0	0
Bacteria	Pseudomonadota	Alphaproteobacteria		0	67	0	0	0	0	0	0	0	0	0	0	0	0	0	0	0	0	0	0	0	0	0	0	0	0	0	0	0	0	0	0	0	0	0	0	0	0	0	0	0	0	0	0	0	23
Bacteria	Pseudomonadota	Gammaproteobacteria	Beggiatoales	0	68	0	0	0	0	0	0	0	0	0	0	0	0	0	0	0	0	0	0	0	0	0	0	0	0	0	0	0	0	0	0	68	0	0	0	0	0	0	0	0	0	0	0	0	0
Bacteria	Pseudomonadota	Gammaproteobacteria	Burkholderiales	2	67951	0	0	0	0	0	0	0	0	0	1	0	0	0	0	1	0	0	0	0	0	0	0	0	0	0	0	0	0	991	4346	1761	3656	1521	2676	3846	3905	2691	3784	3085	3077	2223	2648	2665	1238
Bacteria	Pseudomonadota	Gammaproteobacteria	CCD24	0	37	0	0	0	0	0	0	0	0	0	0	0	0	0	0	0	0	0	0	0	0	0	0	0	0	0	0	0	0	0	0	37	0	0	0	0	0	0	0	0	0	0	0	0	0
Bacteria	Pseudomonadota	Gammaproteobacteria	Diplorickettsiales	0	23	0	0	0	0	0	0	0	0	0	0	0	0	0	0	0	0	0	0	0	0	0	0	0	0	0	0	0	0	23	0	0	0	0	0	0	0	0	0	0	0	0	0	0	0
Bacteria	Pseudomonadota	Gammaproteobacteria	Enterobacterales	1809	23660	0	0	22	0	0	0	0	0	1712	0	0	0	0	0	0	75	0	0	0	0	0	0	0	0	0	0	0	0	104	1608	709	1764	387	1029	1263	858	1171	3434	941	604	1152	1051	641	302
Bacteria	Pseudomonadota	Gammaproteobacteria	Gammaproteobacteria Incertae Sedis	0	196	0	0	0	0	0	0	0	0	0	0	0	0	0	0	0	0	0	0	0	0	0	0	0	0	0	0	0	0	0	0	0	0	0	0	0	0	0	0	0	0	0	196	0	0
Bacteria	Pseudomonadota	Gammaproteobacteria	Legionellales	0	890	0	0	0	0	0	0	0	0	0	0	0	0	0	0	0	0	0	0	0	0	0	0	0	0	0	0	0	0	0	0	35	0	0	0	0	102	0	0	0	0	0	0	0	0
Bacteria	Pseudomonadota	Gammaproteobacteria	Piscirickettsiales	0	39	0	0	0	0	0	0	0	0	0	0	0	0	0	0	0	0	0	0	0	0	0	0	0	0	0	0	0	0	15	0	0	0	0	0	0	0	0	0	0	0	0	0	0	0
Bacteria	Pseudomonadota	Gammaproteobacteria	Pseudomonadales	184	20335	0	0	0	0	0	151	33	0	0	0	0	0	0	0	0	0	0	0	0	0	0	0	0	0	0	0	0	0	134	1970	328	1143	803	875	743	1670	903	1668	722	868	316	398	426	260
Bacteria	Pseudomonadota	Gammaproteobacteria	R7C24	0	262	0	0	0	0	0	0	0	0	0	0	0	0	0	0	0	0	0	0	0	0	0	0	0	0	0	0	0	0	0	0	0	118	0	0	0	0	0	0	0	0	0	0	0	0
Bacteria	Pseudomonadota	Gammaproteobacteria	Salinisphaerales	0	63	0	0	0	0	0	0	0	0	0	0	0	0	0	0	0	0	0	0	0	0	0	0	0	0	0	0	0	0	0	0	0	0	0	0	0	0	0	0	0	0	63	0	0	0
Bacteria	Pseudomonadota	Gammaproteobacteria	Xanthomonadales	0	2528	0	0	0	0	0	0	0	0	0	0	0	0	0	0	0	0	0	0	0	0	0	0	0	0	0	0	0	0	0	179	38	240	0	56	716	80	0	0	28	0	20	197	0	0
Bacteria	Pseudomonadota	Gammaproteobacteria		0	246	0	0	0	0	0	0	0	0	0	0	0	0	0	0	0	0	0	0	0	0	0	0	0	0	0	0	0	0	0	0	0	0	0	113	0	0	0	0	0	0	0	0	0	0
Bacteria	SAR324 clade(Marine group B)			0	203	0	0	0	0	0	0	0	0	0	0	0	0	0	0	0	0	0	0	0	0	0	0	0	0	0	0	0	0	0	0	0	0	0	0	0	0	0	0	0	0	0	0	173	0
Bacteria	Spirochaetota	Leptospirae	Leptospirales	0	31	0	0	0	0	0	0	0	0	0	0	0	0	0	0	0	0	0	0	0	0	0	0	0	0	0	0	0	0	0	0	0	0	0	0	0	0	0	0	0	0	0	0	0	0
Bacteria	Spirochaetota	Spirochaetia	Spirochaetales	0	256	0	0	0	0	0	0	0	0	0	0	0	0	0	0	0	0	0	0	0	0	0	0	0	0	0	0	0	0	25	0	0	0	0	0	0	0	0	187	0	0	0	0	0	44
Bacteria	Verrucomicrobiota	Chlamydiae	Chlamydiales	0	3859	0	0	0	0	0	0	0	0	0	0	0	0	0	0	0	0	0	0	0	0	0	0	0	0	0	0	0	0	92	248	23	116	67	88	115	0	0	0	534	130	58	178	345	65
Bacteria	Verrucomicrobiota	Verrucomicrobiae	Chthoniobacterales	0	101	0	0	0	0	0	0	0	0	0	0	0	0	0	0	0	0	0	0	0	0	0	0	0	0	0	0	0	0	0	0	0	0	0	0	0	0	0	0	0	0	0	0	0	0
Bacteria	Verrucomicrobiota	Verrucomicrobiae	Opitutales	0	27	0	0	0	0	0	0	0	0	0	0	0	0	0	0	0	0	0	0	0	0	0	0	0	0	0	0	0	0	0	0	27	0	0	0	0	0	0	0	0	0	0	0	0	0
Bacteria	Verrucomicrobiota	Verrucomicrobiae	Pedosphaerales	0	178	0	0	0	0	0	0	0	0	0	0	0	0	0	0	0	0	0	0	0	0	0	0	0	0	0	0	0	0	0	0	0	0	0	0	0	0	0	178	0	0	0	0	0	0
Bacteria	Verrucomicrobiota	Verrucomicrobiae	Verrucomicrobiales	0	469	0	0	0	0	0	0	0	0	0	0	0	0	0	0	0	0	0	0	0	0	0	0	0	0	0	0	0	0	4	0	0	0	66	0	0	84	0	0	0	0	0	0	0	70
				CM	RM	number of order per sample
			Total number of bacterial order	14	155	8	7	7	6	6	6	7	4	7	5	6	8	7	5	5	6	5	7	7	6	6	6	5	3	7	7	3	2	42	44	50	41	40	40	45	42	43	44	47	37	35	54	29	46
			median number of bacterial order	6	43
			mean number of bacterial order	5.85714	41.963
[truncated: 14 more columns]

## Sheet: Family
Supplementary Table S3. Abundance table in each sample (either raw milk microbiota (RM) or cultivable milk microbiota (CM), aggregated at different taxonomic levels, from phylum to OTU
Kingdom	Phylum	Class	Order	Family	Total CM	Total RM	C10	C11	C12	C13	C14	C16	C17	C18	C1	C21	C22	C23	C24	C25	C26	C28	C2	C30	C31	C32	C34	C35	C37	C3	C40	C41	C4	C6	L10	L11	L12	L13	L14	L16	L17	L18	L1	L21	L22	L23	L24	L25	L26
Bacteria	Abditibacteriota	Abditibacteria	Abditibacteriales	Abditibacteriaceae	0	110	0	0	0	0	0	0	0	0	0	0	0	0	0	0	0	0	0	0	0	0	0	0	0	0	0	0	0	0	0	0	0	0	0	0	0	0	0	0	110	0	0	0	0
Bacteria	Acidobacteriota	Acidobacteriae	Acidobacteriales	Acidobacteriaceae (Subgroup 1)	0	130	0	0	0	0	0	0	0	0	0	0	0	0	0	0	0	0	0	0	0	0	0	0	0	0	0	0	0	0	0	0	0	0	0	0	0	0	0	0	0	0	0	0	0
Bacteria	Acidobacteriota	Acidobacteriae	Bryobacterales	Bryobacteraceae	0	321	0	0	0	0	0	0	0	0	0	0	0	0	0	0	0	0	0	0	0	0	0	0	0	0	0	0	0	0	0	0	0	0	0	0	0	321	0	0	0	0	0	0	0
Bacteria	Acidobacteriota	Acidobacteriae			0	67	0	0	0	0	0	0	0	0	0	0	0	0	0	0	0	0	0	0	0	0	0	0	0	0	0	0	0	0	0	0	0	0	67	0	0	0	0	0	0	0	0	0	0
Bacteria	Acidobacteriota	Blastocatellia	11-24		0	379	0	0	0	0	0	0	0	0	0	0	0	0	0	0	0	0	0	0	0	0	0	0	0	0	0	0	0	0	0	300	0	0	0	0	0	0	0	0	0	0	0	0	0
Bacteria	Acidobacteriota	Blastocatellia	Blastocatellales	Blastocatellaceae	0	741	0	0	0	0	0	0	0	0	0	0	0	0	0	0	0	0	0	0	0	0	0	0	0	0	0	0	0	0	0	0	9	0	0	219	0	0	126	0	0	0	0	0	0
Bacteria	Acidobacteriota	Blastocatellia	Pyrinomonadales	Pyrinomonadaceae	0	87	0	0	0	0	0	0	0	0	0	0	0	0	0	0	0	0	0	0	0	0	0	0	0	0	0	0	0	0	0	0	0	0	0	0	0	0	0	0	0	0	0	0	0
Bacteria	Acidobacteriota	Vicinamibacteria	Vicinamibacterales	Vicinamibacteraceae	0	410	0	0	0	0	0	0	0	0	0	0	0	0	0	0	0	0	0	0	0	0	0	0	0	0	0	0	0	0	0	0	0	0	0	0	180	0	0	0	0	0	0	93	0
Bacteria	Acidobacteriota	Vicinamibacteria	Vicinamibacterales		0	276	0	0	0	0	0	0	0	0	0	0	0	0	0	0	0	0	0	0	0	0	0	0	0	0	0	0	0	0	0	0	0	0	0	0	0	0	0	0	0	0	0	0	276
Bacteria	Actinomycetota	Acidimicrobiia	IMCC26256		0	37	0	0	0	0	0	0	0	0	0	0	0	0	0	0	0	0	0	0	0	0	0	0	0	0	0	0	0	0	0	0	37	0	0	0	0	0	0	0	0	0	0	0	0
Bacteria	Actinomycetota	Acidimicrobiia	Microtrichales	Iamiaceae	0	753	0	0	0	0	0	0	0	0	0	0	0	0	0	0	0	0	0	0	0	0	0	0	0	0	0	0	0	0	0	0	0	0	0	0	56	0	132	0	62	92	0	112	10
Bacteria	Actinomycetota	Acidimicrobiia	Microtrichales	Ilumatobacteraceae	0	985	0	0	0	0	0	0	0	0	0	0	0	0	0	0	0	0	0	0	0	0	0	0	0	0	0	0	0	0	0	246	0	0	0	0	79	0	0	294	178	0	105	0	0
Bacteria	Actinomycetota	Acidimicrobiia	Microtrichales	Microtrichaceae	0	1060	0	0	0	0	0	0	0	0	0	0	0	0	0	0	0	0	0	0	0	0	0	0	0	0	0	0	0	0	0	117	108	0	0	0	181	0	0	0	0	0	0	0	197
Bacteria	Actinomycetota	Acidimicrobiia	Microtrichales		0	1147	0	0	0	0	0	0	0	0	0	0	0	0	0	0	0	0	0	0	0	0	0	0	0	0	0	0	0	0	0	175	17	0	0	0	0	6	0	28	0	0	112	0	151
Bacteria	Actinomycetota	Actinobacteria	Actinomycetales	Actinomycetaceae	15712	2388	0	151	0	0	0	0	0	0	0	0	0	0	0	0	0	0	0	15561	0	0	0	0	0	0	0	0	0	0	0	0	0	0	0	0	170	0	9	0	0	0	83	0	0
Bacteria	Actinomycetota	Actinobacteria	Bifidobacteriales	Bifidobacteriaceae	18726	723	11243	1	0	0	0	0	0	0	0	0	0	0	0	0	0	0	0	0	0	1	7290	188	0	0	0	0	1	2	329	0	0	168	0	0	0	0	0	0	0	0	0	0	0
Bacteria	Actinomycetota	Actinobacteria	Corynebacteriales	Corynebacteriaceae	55787	39424	544	14	896	595	10701	270	122	6746	291	737	4374	682	4579	5991	352	777	7	8912	6409	479	6	4	1159	1	1102	37	0	0	195	1007	530	1411	378	518	837	562	1477	2936	952	1395	1590	1850	781
Bacteria	Actinomycetota	Actinobacteria	Corynebacteriales	Dietziaceae	0	28	0	0	0	0	0	0	0	0	0	0	0	0	0	0	0	0	0	0	0	0	0	0	0	0	0	0	0	0	0	0	0	0	0	0	0	0	0	0	0	0	0	0	28
Bacteria	Actinomycetota	Actinobacteria	Corynebacteriales	Mycobacteriaceae	0	32	0	0	0	0	0	0	0	0	0	0	0	0	0	0	0	0	0	0	0	0	0	0	0	0	0	0	0	0	0	32	0	0	0	0	0	0	0	0	0	0	0	0	0
Bacteria	Actinomycetota	Actinobacteria	Corynebacteriales	Nocardiaceae	0	571	0	0	0	0	0	0	0	0	0	0	0	0	0	0	0	0	0	0	0	0	0	0	0	0	0	0	0	0	84	0	0	0	0	0	152	0	104	0	0	0	0	0	0
Bacteria	Actinomycetota	Actinobacteria	Frankiales	Frankiaceae	0	82	0	0	0	0	0	0	0	0	0	0	0	0	0	0	0	0	0	0	0	0	0	0	0	0	0	0	0	0	0	0	0	0	0	0	0	0	0	0	0	0	0	0	0
Bacteria	Actinomycetota	Actinobacteria	Frankiales	Geodermatophilaceae	0	155	0	0	0	0	0	0	0	0	0	0	0	0	0	0	0	0	0	0	0	0	0	0	0	0	0	0	0	0	0	0	0	0	0	0	0	0	0	0	0	0	0	19	0
Bacteria	Actinomycetota	Actinobacteria	Frankiales	Nakamurellaceae	0	132	0	0	0	0	0	0	0	0	0	0	0	0	0	0	0	0	0	0	0	0	0	0	0	0	0	0	0	0	31	0	0	0	0	0	0	0	0	0	0	0	0	0	0
Bacteria	Actinomycetota	Actinobacteria	Frankiales	Sporichthyaceae	0	417	0	0	0	0	0	0	0	0	0	0	0	0	0	0	0	0	0	0	0	0	0	0	0	0	0	0	0	0	0	38	0	0	0	0	0	153	0	30	109	0	0	63	0
Bacteria	Actinomycetota	Actinobacteria	Frankiales		0	190	0	0	0	0	0	0	0	0	0	0	0	0	0	0	0	0	0	0	0	0	0	0	0	0	0	0	0	0	0	0	0	0	0	0	0	0	0	0	0	0	0	0	0
Bacteria	Actinomycetota	Actinobacteria	Kineosporiales	Kineosporiaceae	0	673	0	0	0	0	0	0	0	0	0	0	0	0	0	0	0	0	0	0	0	0	0	0	0	0	0	0	0	0	0	213	0	0	0	0	0	0	0	0	105	0	0	0	0
Bacteria	Actinomycetota	Actinobacteria	Micrococcales	Beutenbergiaceae	0	301	0	0	0	0	0	0	0	0	0	0	0	0	0	0	0	0	0	0	0	0	0	0	0	0	0	0	0	0	0	0	0	0	0	0	0	0	0	0	0	0	0	0	0
Bacteria	Actinomycetota	Actinobacteria	Micrococcales	Brevibacteriaceae	642	50	0	0	0	0	0	0	0	0	0	0	0	0	0	0	642	0	0	0	0	0	0	0	0	0	0	0	0	0	0	0	0	0	0	0	0	0	0	0	0	0	0	50	0
Bacteria	Actinomycetota	Actinobacteria	Micrococcales	Dermabacteraceae	0	110	0	0	0	0	0	0	0	0	0	0	0	0	0	0	0	0	0	0	0	0	0	0	0	0	0	0	0	0	0	0	0	0	39	0	71	0	0	0	0	0	0	0	0
Bacteria	Actinomycetota	Actinobacteria	Micrococcales	Dermacoccaceae	25	754	0	0	0	0	0	8	0	0	0	0	0	0	0	0	0	17	0	0	0	0	0	0	0	0	0	0	0	0	0	0	65	135	0	319	0	0	0	52	0	0	0	115	0
Bacteria	Actinomycetota	Actinobacteria	Micrococcales	Intrasporangiaceae	0	288	0	0	0	0	0	0	0	0	0	0	0	0	0	0	0	0	0	0	0	0	0	0	0	0	0	0	0	0	0	0	0	0	0	56	0	0	0	0	0	0	85	0	0
Bacteria	Actinomycetota	Actinobacteria	Micrococcales	Microbacteriaceae	0	4642	0	0	0	0	0	0	0	0	0	0	0	0	0	0	0	0	0	0	0	0	0	0	0	0	0	0	0	0	123	583	0	6	39	291	285	0	141	461	205	0	0	196	315
Bacteria	Actinomycetota	Actinobacteria	Micrococcales	Micrococcaceae	30150	7472	0	4383	0	0	0	1924	10501	0	1	0	6	0	0	0	0	11736	0	0	0	0	0	0	0	1121	478	0	0	0	58	1262	444	519	54	0	1521	0	168	729	148	148	678	315	22
Bacteria	Actinomycetota	Actinobacteria	Micrococcales	Promicromonosporaceae	453	0	0	0	0	0	0	0	0	0	0	0	0	0	0	0	453	0	0	0	0	0	0	0	0	0	0	0	0	0	0	0	0	0	0	0	0	0	0	0	0	0	0	0	0
Bacteria	Actinomycetota	Actinobacteria	Micromonosporales	Micromonosporaceae	0	61	0	0	0	0	0	0	0	0	0	0	0	0	0	0	0	0	0	0	0	0	0	0	0	0	0	0	0	0	0	0	0	0	0	0	0	0	0	0	0	0	0	0	0
Bacteria	Actinomycetota	Actinobacteria	PeM15		0	398	0	0	0	0	0	0	0	0	0	0	0	0	0	0	0	0	0	0	0	0	0	0	0	0	0	0	0	0	0	0	0	0	0	0	0	0	0	0	20	0	0	0	0
Bacteria	Actinomycetota	Actinobacteria	Propionibacteriales	Nocardioidaceae	0	85	0	0	0	0	0	0	0	0	0	0	0	0	0	0	0	0	0	0	0	0	0	0	0	0	0	0	0	0	0	0	0	0	0	0	0	0	0	0	0	0	0	0	0
Bacteria	Actinomycetota	Actinobacteria	Propionibacteriales	Propionibacteriaceae	58644	32060	428	2197	4615	87	24	5313	348	28099	216	23	2021	266	1524	31	3165	2	1284	21	36	3232	32	688	118	1	731	4140	2	0	347	704	661	2780	971	1672	745	1360	2123	2932	1265	2232	1211	1326	889
Bacteria	Actinomycetota	Actinobacteria	Pseudonocardiales	Pseudonocardiaceae	0	766	0	0	0	0	0	0	0	0	0	0	0	0	0	0	0	0	0	0	0	0	0	0	0	0	0	0	0	0	0	0	0	0	39	0	208	20	0	0	0	0	0	0	0
Bacteria	Actinomycetota	Actinobacteria	Streptomycetales	Streptomycetaceae	0	94	0	0	0	0	0	0	0	0	0	0	0	0	0	0	0	0	0	0	0	0	0	0	0	0	0	0	0	0	0	0	0	0	0	0	94	0	0	0	0	0	0	0	0
Bacteria	Actinomycetota	Actinobacteria			0	954	0	0	0	0	0	0	0	0	0	0	0	0	0	0	0	0	0	0	0	0	0	0	0	0	0	0	0	0	36	210	0	0	0	292	0	0	0	0	0	0	37	0	0
Bacteria	Actinomycetota	Rubrobacteria	Rubrobacterales	Rubrobacteriaceae	0	32	0	0	0	0	0	0	0	0	0	0	0	0	0	0	0	0	0	0	0	0	0	0	0	0	0	0	0	0	0	0	0	0	0	0	0	0	0	0	0	0	0	0	0
Bacteria	Actinomycetota	Thermoleophilia	Solirubrobacterales	Solirubrobacteraceae	0	101	0	0	0	0	0	0	0	0	0	0	0	0	0	0	0	0	0	0	0	0	0	0	0	0	0	0	0	0	0	0	0	0	0	0	0	0	0	0	0	0	0	0	0
Bacteria	Armatimonadota	Fimbriimonadia	Fimbriimonadales	Fimbriimonadaceae	0	61	0	0	0	0	0	0	0	0	0	0	0	0	0	0	0	0	0	0	0	0	0	0	0	0	0	0	0	0	0	0	0	0	0	0	0	0	0	0	0	0	0	0	0
Bacteria	Armatimonadota				0	210	0	0	0	0	0	0	0	0	0	0	0	0	0	0	0	0	0	0	0	0	0	0	0	0	0	0	0	0	0	0	0	0	0	210	0	0	0	0	0	0	0	0	0
Bacteria	Bacteroidota	Bacteroidia	Bacteroidales	Bacteroidaceae	0	158	0	0	0	0	0	0	0	0	0	0	0	0	0	0	0	0	0	0	0	0	0	0	0	0	0	0	0	0	0	0	0	158	0	0	0	0	0	0	0	0	0	0	0
Bacteria	Bacteroidota	Bacteroidia	Bacteroidales	Bacteroidetes BD2-2	0	187	0	0	0	0	0	0	0	0	0	0	0	0	0	0	0	0	0	0	0	0	0	0	0	0	0	0	0	0	0	0	0	0	0	0	0	0	187	0	0	0	0	0	0
Bacteria	Bacteroidota	Bacteroidia	Bacteroidales	Paludibacteraceae	0	228	0	0	0	0	0	0	0	0	0	0	0	0	0	0	0	0	0	0	0	0	0	0	0	0	0	0	0	0	32	0	0	0	0	0	108	0	0	88	0	0	0	0	0
Bacteria	Bacteroidota	Bacteroidia	Bacteroidales	Porphyromonadaceae	0	60	0	0	0	0	0	0	0	0	0	0	0	0	0	0	0	0	0	0	0	0	0	0	0	0	0	0	0	0	0	0	0	0	0	0	0	0	0	0	0	0	0	0	0
Bacteria	Bacteroidota	Bacteroidia	Bacteroidales	Prevotellaceae	86	1182	0	0	0	0	0	0	0	0	0	0	0	86	0	0	0	0	0	0	0	0	0	0	0	0	0	0	0	0	0	0	57	263	104	0	0	0	0	38	0	274	0	0	0
Bacteria	Bacteroidota	Bacteroidia	Chitinophagales	Chitinophagaceae	0	1416	0	0	0	0	0	0	0	0	0	0	0	0	0	0	0	0	0	0	0	0	0	0	0	0	0	0	0	0	21	128	51	0	48	0	99	0	154	324	0	0	0	321	0
Bacteria	Bacteroidota	Bacteroidia	Chitinophagales	Saprospiraceae	0	2025	0	0	0	0	0	0	0	0	0	0	0	0	0	0	0	0	0	0	0	0	0	0	0	0	0	0	0	0	0	0	20	0	99	0	415	305	146	0	0	0	135	154	210
Bacteria	Bacteroidota	Bacteroidia	Chitinophagales		0	301	0	0	0	0	0	0	0	0	0	0	0	0	0	0	0	0	0	0	0	0	0	0	0	0	0	0	0	0	0	0	0	0	0	0	0	50	0	0	57	0	0	0	70
Bacteria	Bacteroidota	Bacteroidia	Cytophagales	Cyclobacteriaceae	0	459	0	0	0	0	0	0	0	0	0	0	0	0	0	0	0	0	0	0	0	0	0	0	0	0	0	0	0	0	0	0	0	0	0	437	0	0	0	0	0	0	0	0	0
Bacteria	Bacteroidota	Bacteroidia	Cytophagales	Cytophagaceae	0	674	0	0	0	0	0	0	0	0	0	0	0	0	0	0	0	0	0	0	0	0	0	0	0	0	0	0	0	0	0	0	0	44	0	0	0	0	236	374	0	0	0	0	0
Bacteria	Bacteroidota	Bacteroidia	Cytophagales	Hymenobacteraceae	0	56	0	0	0	0	0	0	0	0	0	0	0	0	0	0	0	0	0	0	0	0	0	0	0	0	0	0	0	0	19	0	0	0	0	0	0	0	0	0	0	0	0	0	0
Bacteria	Bacteroidota	Bacteroidia	Cytophagales	Microscillaceae	0	25	0	0	0	0	0	0	0	0	0	0	0	0	0	0	0	0	0	0	0	0	0	0	0	0	0	0	0	0	25	0	0	0	0	0	0	0	0	0	0	0	0	0	0
Bacteria	Bacteroidota	Bacteroidia	Cytophagales	Spirosomaceae	0	2869	0	0	0	0	0	0	0	0	0	0	0	0	0	0	0	0	0	0	0	0	0	0	0	0	0	0	0	0	42	197	50	0	87	169	54	90	0	0	142	0	117	82	49
Bacteria	Bacteroidota	Bacteroidia	Flavobacteriales	Crocinitomicaceae	0	1147	0	0	0	0	0	0	0	0	0	0	0	0	0	0	0	0	0	0	0	0	0	0	0	0	0	0	0	0	53	0	0	0	0	66	0	0	0	0	282	0	45	14	409
Bacteria	Bacteroidota	Bacteroidia	Flavobacteriales	Flavobacteriaceae	0	54520	0	0	0	0	0	0	0	0	0	0	0	0	0	0	0	0	0	0	0	0	0	0	0	0	0	0	0	0	802	3922	1105	712	1541	1816	3771	2427	4390	925	1228	2964	2646	3092	1215
Bacteria	Bacteroidota	Bacteroidia	Flavobacteriales	NS9 marine group	0	22	0	0	0	0	0	0	0	0	0	0	0	0	0	0	0	0	0	0	0	0	0	0	0	0	0	0	0	0	0	0	0	0	0	0	0	0	0	0	0	0	0	0	0
Bacteria	Bacteroidota	Bacteroidia	Flavobacteriales	Weeksellaceae	1	3839	0	0	0	0	0	0	0	0	0	0	1	0	0	0	0	0	0	0	0	0	0	0	0	0	0	0	0	0	58	183	55	0	0	203	0	604	285	0	0	251	50	485	0
Bacteria	Bacteroidota	Bacteroidia	Multi-affiliation	Multi-affiliation	0	214	0	0	0	0	0	0	0	0	0	0	0	0	0	0	0	0	0	0	0	0	0	0	0	0	0	0	0	0	0	0	0	0	0	0	0	0	0	0	0	0	0	102	0
Bacteria	Bacteroidota	Bacteroidia	Sphingobacteriales	AKYH767	0	448	0	0	0	0	0	0	0	0	0	0	0	0	0	0	0	0	0	0	0	0	0	0	0	0	0	0	0	0	0	0	0	0	0	0	0	0	0	0	0	0	0	0	0
Bacteria	Bacteroidota	Bacteroidia	Sphingobacteriales	env.OPS 17	0	195	0	0	0	0	0	0	0	0	0	0	0	0	0	0	0	0	0	0	0	0	0	0	0	0	0	0	0	0	0	0	0	0	0	0	0	0	0	0	0	0	39	0	0
Bacteria	Bacteroidota	Bacteroidia	Sphingobacteriales	NS11-12 marine group	0	278	0	0	0	0	0	0	0	0	0	0	0	0	0	0	0	0	0	0	0	0	0	0	0	0	0	0	0	0	0	0	0	0	0	0	0	0	0	0	0	0	0	0	0
Bacteria	Bacteroidota	Bacteroidia	Sphingobacteriales	Sphingobacteriaceae	0	1414	0	0	0	0	0	0	0	0	0	0	0	0	0	0	0	0	0	0	0	0	0	0	0	0	0	0	0	0	0	96	49	47	180	0	0	0	0	167	0	250	0	0	0
Bacteria	Bacteroidota	Kapabacteria	Kapabacteriales		0	341	0	0	0	0	0	0	0	0	0	0	0	0	0	0	0	0	0	0	0	0	0	0	0	0	0	0	0	0	23	0	27	0	0	0	0	69	0	0	0	159	0	0	0
Bacteria	Bacteroidota	Rhodothermia	Rhodothermales	Rhodothermaceae	0	30	0	0	0	0	0	0	0	0	0	0	0	0	0	0	0	0	0	0	0	0	0	0	0	0	0	0	0	0	0	0	0	0	0	0	0	0	0	0	0	0	0	0	0
Bacteria	Bdellovibrionota	Bdellovibrionia	Bacteriovoracales	Bacteriovoracaceae	0	696	0	0	0	0	0	0	0	0	0	0	0	0	0	0	0	0	0	0	0	0	0	0	0	0	0	0	0	0	0	0	0	103	16	0	0	0	55	0	0	0	0	0	0
Bacteria	Bdellovibrionota	Bdellovibrionia	Bdellovibrionales	Bdellovibrionaceae	0	1501	0	0	0	0	0	0	0	0	0	0	0	0	0	0	0	0	0	0	0	0	0	0	0	0	0	0	0	0	0	0	75	0	2	0	363	238	288	0	41	0	63	75	0
Bacteria	Bdellovibrionota	Oligoflexia	0319-6G20		0	1596	0	0	0	0	0	0	0	0	0	0	0	0	0	0	0	0	0	0	0	0	0	0	0	0	0	0	0	0	0	0	0	0	117	87	0	154	19	271	0	178	0	96	125
Bacteria	Bdellovibrionota	Oligoflexia	Oligoflexales	Oligoflexaceae	0	667	0	0	0	0	0	0	0	0	0	0	0	0	0	0	0	0	0	0	0	0	0	0	0	0	0	0	0	0	0	0	0	0	0	0	0	95	0	146	55	248	0	0	0
Bacteria	Bdellovibrionota	Oligoflexia	Silvanigrellales	Silvanigrellaceae	0	94	0	0	0	0	0	0	0	0	0	0	0	0	0	0	0	0	0	0	0	0	0	0	0	0	0	0	0	0	0	0	0	0	0	0	0	0	0	0	0	0	0	0	0
Bacteria	Campylobacterota	Campylobacteria	Campylobacterales	Arcobacteraceae	0	118	0	0	0	0	0	0	0	0	0	0	0	0	0	0	0	0	0	0	0	0	0	0	0	0	0	0	0	0	0	0	71	0	0	0	0	0	0	0	0	0	47	0	0
Bacteria	Campylobacterota	Campylobacteria	Campylobacterales	Sulfurimonadaceae	0	117	0	0	0	0	0	0	0	0	0	0	0	0	0	0	0	0	0	0	0	0	0	0	0	0	0	0	0	0	0	0	0	0	0	0	0	0	117	0	0	0	0	0	0
Bacteria	Chloroflexi	Anaerolineae	1-20		0	300	0	0	0	0	0	0	0	0	0	0	0	0	0	0	0	0	0	0	0	0	0	0	0	0	0	0	0	0	0	0	0	0	0	0	0	0	0	0	0	0	0	0	0
Bacteria	Chloroflexi	Anaerolineae	Anaerolineales	Anaerolineaceae	0	87	0	0	0	0	0	0	0	0	0	0	0	0	0	0	0	0	0	0	0	0	0	0	0	0	0	0	0	0	0	0	1	0	0	0	0	0	0	0	0	0	0	86	0
Bacteria	Chloroflexi	Anaerolineae	Caldilineales	Caldilineaceae	0	263	0	0	0	0	0	0	0	0	0	0	0	0	0	0	0	0	0	0	0	0	0	0	0	0	0	0	0	0	0	0	0	0	0	0	0	0	0	0	0	0	0	263	0
Bacteria	Chloroflexi	Anaerolineae	SBR1031	A4b	0	330	0	0	0	0	0	0	0	0	0	0	0	0	0	0	0	0	0	0	0	0	0	0	0	0	0	0	0	0	0	0	44	0	0	0	0	0	0	0	161	0	0	0	0
Bacteria	Chloroflexi	Chloroflexia	Chloroflexales	Roseiflexaceae	0	443	0	0	0	0	0	0	0	0	0	0	0	0	0	0	0	0	0	0	0	0	0	0	0	0	0	0	0	0	0	0	16	96	0	0	0	0	0	0	0	0	0	62	0
Bacteria	Chloroflexi	Chloroflexia	Thermomicrobiales	JG30-KF-CM45	0	344	0	0	0	0	0	0	0	0	0	0	0	0	0	0	0	0	0	0	0	0	0	0	0	0	0	0	0	0	50	0	0	0	0	0	92	0	0	0	0	0	0	0	0
Bacteria	Chloroflexi	Dehalococcoidia	GIF9		0	46	0	0	0	0	0	0	0	0	0	0	0	0	0	0	0	0	0	0	0	0	0	0	0	0	0	0	0	0	0	0	0	0	0	0	0	0	0	0	0	0	0	46	0
Bacteria	Chloroflexi	TK10			0	51	0	0	0	0	0	0	0	0	0	0	0	0	0	0	0	0	0	0	0	0	0	0	0	0	0	0	0	0	0	0	0	0	51	0	0	0	0	0	0	0	0	0	0
Archaea	Crenarchaeota	Nitrososphaeria	Nitrosopumilales	Nitrosopumilaceae	0	66	0	0	0	0	0	0	0	0	0	0	0	0	0	0	0	0	0	0	0	0	0	0	0	0	0	0	0	0	0	66	0	0	0	0	0	0	0	0	0	0	0	0	0
Bacteria	Cyanobacteria	Cyanobacteriia	Chloroplast		0	4301	0	0	0	0	0	0	0	0	0	0	0	0	0	0	0	0	0	0	0	0	0	0	0	0	0	0	0	0	101	109	159	149	254	169	214	454	154	500	114	0	235	275	340
Bacteria	Cyanobacteria	Cyanobacteriia	Cyanobacteriales	Chroococcidiopsaceae	0	253	0	0	0	0	0	0	0	0	0	0	0	0	0	0	0	0	0	0	0	0	0	0	0	0	0	0	0	0	0	119	0	0	0	0	0	0	0	0	0	0	0	37	0
Bacteria	Cyanobacteria	Cyanobacteriia	Cyanobacteriales	Phormidiaceae	0	84	0	0	0	0	0	0	0	0	0	0	0	0	0	0	0	0	0	0	0	0	0	0	0	0	0	0	0	0	25	0	21	0	0	0	0	0	0	0	0	0	38	0	0
Bacteria	Cyanobacteria	Cyanobacteriia	Synechococcales	Cyanobiaceae	0	108	0	0	0	0	0	0	0	0	0	0	0	0	0	0	0	0	0	0	0	0	0	0	0	0	0	0	0	0	0	0	108	0	0	0	0	0	0	0	0	0	0	0	0
Bacteria	Cyanobacteria	Vampirivibrionia	Gastranaerophilales		0	868	0	0	0	0	0	0	0	0	0	0	0	0	0	0	0	0	0	0	0	0	0	0	0	0	0	0	0	0	73	0	56	0	0	0	0	273	0	0	0	0	0	0	0
Bacteria	Deinococcota	Deinococci	Deinococcales	Deinococcaceae	0	240	0	0	0	0	0	0	0	0	0	0	0	0	0	0	0	0	0	0	0	0	0	0	0	0	0	0	0	0	0	0	0	0	0	0	240	0	0	0	0	0	0	0	0
Bacteria	Deinococcota	Deinococci	Thermales	Thermaceae	0	168	0	0	0	0	0	0	0	0	0	0	0	0	0	0	0	0	0	0	0	0	0	0	0	0	0	0	0	0	0	69	0	0	0	0	0	0	0	0	0	0	0	0	99
Bacteria	Dependentiae	Babeliae	Babeliales	UBA12409	0	168	0	0	0	0	0	0	0	0	0	0	0	0	0	0	0	0	0	0	0	0	0	0	0	0	0	0	0	0	18	0	38	0	0	0	0	0	0	0	0	0	0	0	0
Bacteria	Dependentiae	Babeliae	Babeliales	Vermiphilaceae	0	357	0	0	0	0	0	0	0	0	0	0	0	0	0	0	0	0	0	0	0	0	0	0	0	0	0	0	0	0	25	0	0	131	0	0	0	0	0	0	140	61	0	0	0
Bacteria	Dependentiae	Babeliae	Babeliales		0	100	0	0	0	0	0	0	0	0	0	0	0	0	0	0	0	0	0	0	0	0	0	0	0	0	0	0	0	0	0	0	0	0	0	0	0	0	0	0	0	0	0	0	0
Bacteria	Desulfobacterota	Desulfuromonadia	PB19		0	78	0	0	0	0	0	0	0	0	0	0	0	0	0	0	0	0	0	0	0	0	0	0	0	0	0	0	0	0	0	78	0	0	0	0	0	0	0	0	0	0	0	0	0
Bacteria	Elusimicrobiota	Lineage IIb			0	21	0	0	0	0	0	0	0	0	0	0	0	0	0	0	0	0	0	0	0	0	0	0	0	0	0	0	0	0	0	0	0	0	0	0	0	0	0	0	0	0	0	21	0
Bacteria	Fibrobacterota	Fibrobacteria	Fibrobacterales	Fibrobacteraceae	0	438	0	0	0	0	0	0	0	0	0	0	0	0	0	0	0	0	0	0	0	0	0	0	0	0	0	0	0	0	0	0	0	0	0	0	0	0	168	0	0	0	0	0	0
Bacteria	Bacillota	Bacilli	Bacillales	Bacillaceae	5765	4497	300	2	17	1124	23	0	0	0	67	323	190	457	260	24	0	89	351	0	20	116	68	15	0	5	2016	297	1	0	36	371	5	209	109	590	0	281	64	322	606	301	0	5	0
Bacteria	Bacillota	Bacilli	Bacillales	Planococcaceae	0	127	0	0	0	0	0	0	0	0	0	0	0	0	0	0	0	0	0	0	0	0	0	0	0	0	0	0	0	0	0	0	0	0	0	0	0	0	0	0	0	0	0	0	0
Bacteria	Bacillota	Bacilli	Bacillales	Sporolactobacillaceae	0	139	0	0	0	0	0	0	0	0	0	0	0	0	0	0	0	0	0	0	0	0	0	0	0	0	0	0	0	0	0	0	0	0	0	0	0	0	0	0	0	0	0	0	0
Bacteria	Bacillota	Bacilli	Erysipelotrichales	Erysipelotrichaceae	0	32	0	0	0	0	0	0	0	0	0	0	0	0	0	0	0	0	0	0	0	0	0	0	0	0	0	0	0	0	0	0	0	0	0	0	0	0	0	0	0	0	0	0	0
Bacteria	Bacillota	Bacilli	Exiguobacterales	Exiguobacteraceae	0	420	0	0	0	0	0	0	0	0	0	0	0	0	0	0	0	0	0	0	0	0	0	0	0	0	0	0	0	0	0	0	0	190	0	0	0	0	0	0	0	0	0	139	0
Bacteria	Bacillota	Bacilli	Lactobacillales	Aerococcaceae	0	232	0	0	0	0	0	0	0	0	0	0	0	0	0	0	0	0	0	0	0	0	0	0	0	0	0	0	0	0	0	94	0	0	0	0	136	2	0	0	0	0	0	0	0
Bacteria	Bacillota	Bacilli	Lactobacillales	Carnobacteriaceae	2567	89	0	1	16	752	21	0	1	0	23	182	58	4	0	14	0	51	210	0	10	0	45	1	0	8	1059	109	0	2	0	0	3	0	42	0	0	0	0	0	1	0	0	1	0
Bacteria	Bacillota	Bacilli	Lactobacillales	Enterococcaceae	37330	303	17374	1	0	0	0	0	0	0	145	0	0	0	19797	0	0	0	0	0	0	0	0	3	0	0	0	0	10	0	24	0	0	0	0	0	0	0	0	0	0	0	278	0	0
Bacteria	Bacillota	Bacilli	Lactobacillales	Lactobacillaceae	448	2368	129	123	0	0	0	0	0	0	0	0	37	0	0	0	0	0	0	0	159	0	0	0	0	0	0	0	0	0	23	344	7	68	28	849	205	0	0	0	0	176	47	0	0
Bacteria	Bacillota	Bacilli	Lactobacillales	Listeriaceae	0	138	0	0	0	0	0	0	0	0	0	0	0	0	0	0	0	0	0	0	0	0	0	0	0	0	0	0	0	0	0	0	0	0	0	0	0	138	0	0	0	0	0	0	0
Bacteria	Bacillota	Bacilli	Lactobacillales	Multi-affiliation	0	1410	0	0	0	0	0	0	0	0	0	0	0	0	0	0	0	0	0	0	0	0	0	0	0	0	0	0	0	0	0	0	16	34	0	0	0	0	0	0	0	0	0	0	325
Bacteria	Bacillota	Bacilli	Lactobacillales	Streptococcaceae	84493	78278	347	4389	38	4979	64	0	264	845	8766	1580	7372	15652	2715	10331	0	263	1167	4950	1571	16	221	65	2776	43	12767	944	13	2355	272	2277	4298	6981	129	41	1758	195	4861	294	1110	1220	351	5650	905
Bacteria	Bacillota	Bacilli	Lactobacillales		24	0	6	0	0	0	0	0	0	0	2	0	0	0	16	0	0	0	0	0	0	0	0	0	0	0	0	0	0	0	0	0	0	0	0	0	0	0	0	0	0	0	0	0	0
Bacteria	Bacillota	Bacilli	Multi-affiliation	Multi-affiliation	304558	63331	34	2	75411	1	8662	5599	26050	0	22514	3	11710	6	776	1	61	1	12	43067	117	13	33	328	22166	1	24328	63549	113	0	103	135	5473	293	2	126	1064	340	2609	0	0	194	0	145	0
Bacteria	Bacillota	Bacilli	Mycoplasmatales	Mycoplasmataceae	0	258	0	0	0	0	0	0	0	0	0	0	0	0	0	0	0	0	0	0	0	0	0	0	0	0	0	0	0	0	0	0	0	0	41	0	0	0	0	0	0	0	0	0	0
Bacteria	Bacillota	Bacilli	Paenibacillales	Paenibacillaceae	0	54	0	0	0	0	0	0	0	0	0	0	0	0	0	0	0	0	0	0	0	0	0	0	0	0	0	0	0	0	0	0	0	0	0	0	0	0	22	0	0	0	0	0	0
Bacteria	Bacillota	Bacilli	Staphylococcales	Gemellaceae	8	9137	0	0	0	0	0	0	0	0	0	0	0	0	0	0	0	0	0	0	0	0	0	0	0	0	0	8	0	0	0	0	292	1234	302	0	0	82	0	0	0	0	0	274	0
Bacteria	Bacillota	Bacilli	Staphylococcales	Staphylococcaceae	1942399	179381	40939	79297	31133	84175	62636	106839	31629	57616	51553	81681	48804	71957	66807	57163	96920	68316	121908	4928	22956	143926	93852	100948	75425	52285	42466	38238	117763	90239	428	2772	4242	16522	4449	434	729	1243	9307	3474	5399	23565	11101	4831	10189
Bacteria	Bacillota	Clostridia	Clostridiales	Clostridiaceae	0	1111	0	0	0	0	0	0	0	0	0	0	0	0	0	0	0	0	0	0	0	0	0	0	0	0	0	0	0	0	0	69	0	0	0	0	0	134	0	0	0	0	0	135	0
Bacteria	Bacillota	Clostridia	Clostridiales		0	157	0	0	0	0	0	0	0	0	0	0	0	0	0	0	0	0	0	0	0	0	0	0	0	0	0	0	0	0	0	0	86	0	0	0	0	0	0	0	15	0	0	0	0
Bacteria	Bacillota	Clostridia	Eubacteriales	Eubacteriaceae	0	62	0	0	0	0	0	0	0	0	0	0	0	0	0	0	0	0	0	0	0	0	0	0	0	0	0	0	0	0	0	0	0	0	0	0	0	0	0	0	0	0	0	0	0
Bacteria	Bacillota	Clostridia	Lachnospirales	Lachnospiraceae	0	350	0	0	0	0	0	0	0	0	0	0	0	0	0	0	0	0	0	0	0	0	0	0	0	0	0	0	0	0	0	0	0	0	0	0	0	0	0	0	0	0	0	0	0
Bacteria	Bacillota	Clostridia	Monoglobales	Monoglobaceae	0	41	0	0	0	0	0	0	0	0	0	0	0	0	0	0	0	0	0	0	0	0	0	0	0	0	0	0	0	0	0	0	0	0	0	0	0	0	0	0	0	0	0	0	0
Bacteria	Bacillota	Clostridia	Oscillospirales	Hungateiclostridiaceae	0	448	0	0	0	0	0	0	0	0	0	0	0	0	0	0	0	0	0	0	0	0	0	0	0	0	0	0	0	0	0	0	0	0	0	0	200	0	0	0	0	0	0	0	0
Bacteria	Bacillota	Clostridia	Oscillospirales	Ruminococcaceae	0	89	0	0	0	0	0	0	0	0	0	0	0	0	0	0	0	0	0	0	0	0	0	0	0	0	0	0	0	0	0	0	0	0	0	0	0	0	0	0	0	0	0	89	0
Bacteria	Bacillota	Clostridia	Peptostreptococcales-Tissierellales	Family XI	329	3628	0	87	0	0	0	0	0	0	0	0	0	185	0	0	0	0	0	57	0	0	0	0	0	0	0	0	0	0	4	439	0	164	0	0	0	571	143	0	0	955	0	79	0
Bacteria	Bacillota	Clostridia	Peptostreptococcales-Tissierellales	Peptostreptococcaceae	3	2536	0	0	0	0	0	0	0	0	0	0	1	1	0	0	0	0	0	0	0	0	0	0	0	0	0	0	1	0	0	104	0	0	111	142	91	76	303	0	272	42	0	69	0
Bacteria	Bacillota	Desulfitobacteriia	Desulfitobacteriales	Desulfitobacteriaceae	0	176	0	0	0	0	0	0	0	0	0	0	0	0	0	0	0	0	0	0	0	0	0	0	0	0	0	0	0	0	0	0	0	176	0	0	0	0	0	0	0	0	0	0	0
Bacteria	Bacillota	Limnochordia			0	105	0	0	0	0	0	0	0	0	0	0	0	0	0	0	0	0	0	0	0	0	0	0	0	0	0	0	0	0	0	0	0	0	0	0	0	0	0	0	0	0	0	105	0
Bacteria	Bacillota	Negativicutes	Veillonellales-Selenomonadales	Sporomusaceae	0	71	0	0	0	0	0	0	0	0	0	0	0	0	0	0	0	0	0	0	0	0	0	0	0	0	0	0	0	0	0	0	0	0	0	0	0	0	0	0	0	0	0	0	71
Bacteria	Bacillota	Negativicutes	Veillonellales-Selenomonadales	Veillonellaceae	11153	3351	1000	0	0	3434	0	0	0	0	0	0	0	1587	394	0	0	0	0	0	4653	0	0	0	0	0	0	85	0	0	0	0	0	235	0	0	0	0	0	0	273	117	0	0	0
Bacteria	Fusobacteriota	Fusobacteriia	Fusobacteriales	Leptotrichiaceae	0	248	0	0	0	0	0	0	0	0	0	0	0	0	0	0	0	0	0	0	0	0	0	0	0	0	0	0	0	0	0	0	0	0	0	0	0	0	0	0	0	0	0	0	0
Bacteria	Gemmatimonadota	Gemmatimonadetes	Gemmatimonadales	Gemmatimonadaceae	0	228	0	0	0	0	0	0	0	0	0	0	0	0	0	0	0	0	0	0	0	0	0	0	0	0	0	0	0	0	0	0	0	0	0	0	0	0	0	0	0	0	0	0	0
Bacteria	Hydrogenedentes	Hydrogenedentia	Hydrogenedentiales	Hydrogenedensaceae	0	144	0	0	0	0	0	0	0	0	0	0	0	0	0	0	0	0	0	0	0	0	0	0	0	0	0	0	0	0	0	0	0	0	0	0	0	0	0	0	0	0	0	0	0
Bacteria	MBNT15				0	21	0	0	0	0	0	0	0	0	0	0	0	0	0	0	0	0	0	0	0	0	0	0	0	0	0	0	0	0	0	0	0	0	0	0	0	0	0	0	0	0	0	21	0
Bacteria	Myxococcota	bacteriap25			0	86	0	0	0	0	0	0	0	0	0	0	0	0	0	0	0	0	0	0	0	0	0	0	0	0	0	0	0	0	0	0	0	0	0	0	86	0	0	0	0	0	0	0	0
Bacteria	Myxococcota	Myxococcia	Myxococcales	Myxococcaceae	0	221	0	0	0	0	0	0	0	0	0	0	0	0	0	0	0	0	0	0	0	0	0	0	0	0	0	0	0	0	0	0	0	0	0	0	0	0	0	0	0	0	0	0	0
Bacteria	Myxococcota	Polyangia	Haliangiales	Haliangiaceae	0	115	0	0	0	0	0	0	0	0	0	0	0	0	0	0	0	0	0	0	0	0	0	0	0	0	0	0	0	0	0	0	0	0	0	0	98	17	0	0	0	0	0	0	0
Bacteria	Myxococcota	Polyangia	mle1-27		0	34	0	0	0	0	0	0	0	0	0	0	0	0	0	0	0	0	0	0	0	0	0	0	0	0	0	0	0	0	0	0	0	0	0	0	0	0	0	0	26	0	0	0	0
Bacteria	Myxococcota	Polyangia	Nannocystales	Nannocystaceae	0	133	0	0	0	0	0	0	0	0	0	0	0	0	0	0	0	0	0	0	0	0	0	0	0	0	0	0	0	0	0	0	0	0	18	0	0	0	0	0	0	0	0	0	0
Bacteria	Myxococcota	Polyangia	Polyangiales	Phaselicystidaceae	0	29	0	0	0	0	0	0	0	0	0	0	0	0	0	0	0	0	0	0	0	0	0	0	0	0	0	0	0	0	0	0	0	0	29	0	0	0	0	0	0	0	0	0	0
Bacteria	Myxococcota	Polyangia	Polyangiales	Polyangiaceae	0	132	0	0	0	0	0	0	0	0	0	0	0	0	0	0	0	0	0	0	0	0	0	0	0	0	0	0	0	0	0	0	0	0	0	0	0	0	0	0	0	132	0	0	0
Bacteria	Myxococcota	Polyangia	Polyangiales	Sandaracinaceae	0	411	0	0	0	0	0	0	0	0	0	0	0	0	0	0	0	0	0	0	0	0	0	0	0	0	0	0	0	0	0	0	0	0	0	205	0	0	0	0	138	0	0	0	0
Bacteria	Patescibacteria	ABY1	Candidatus Falkowbacteria		0	393	0	0	0	0	0	0	0	0	0	0	0	0	0	0	0	0	0	0	0	0	0	0	0	0	0	0	0	0	0	0	0	0	0	0	0	0	203	27	163	0	0	0	0
Bacteria	Patescibacteria	ABY1	Candidatus Kerfeldbacteria		0	185	0	0	0	0	0	0	0	0	0	0	0	0	0	0	0	0	0	0	0	0	0	0	0	0	0	0	0	0	0	0	0	0	45	0	0	0	0	89	0	0	0	0	0
Bacteria	Patescibacteria	ABY1	Candidatus Komeilibacteria		0	284	0	0	0	0	0	0	0	0	0	0	0	0	0	0	0	0	0	0	0	0	0	0	0	0	0	0	0	0	0	0	0	284	0	0	0	0	0	0	0	0	0	0	0
Bacteria	Patescibacteria	ABY1	Candidatus Magasanikbacteria		0	157	0	0	0	0	0	0	0	0	0	0	0	0	0	0	0	0	0	0	0	0	0	0	0	0	0	0	0	0	0	6	0	3	0	0	7	0	0	82	3	0	0	7	0
Bacteria	Patescibacteria	ABY1	Candidatus Uhrbacteria		0	256	0	0	0	0	0	0	0	0	0	0	0	0	0	0	0	0	0	0	0	0	0	0	0	0	0	0	0	0	0	0	0	0	0	0	0	0	0	0	0	0	0	0	0
Bacteria	Patescibacteria	CPR2			0	385	0	0	0	0	0	0	0	0	0	0	0	0	0	0	0	0	0	0	0	0	0	0	0	0	0	0	0	0	0	0	0	0	0	0	341	0	0	0	0	0	0	0	0
Bacteria	Patescibacteria	Dojkabacteria			0	70	0	0	0	0	0	0	0	0	0	0	0	0	0	0	0	0	0	0	0	0	0	0	0	0	0	0	0	0	0	0	0	0	49	0	0	0	0	0	0	0	0	0	0
Bacteria	Patescibacteria	Gracilibacteria	Absconditabacteriales (SR1)		0	1093	0	0	0	0	0	0	0	0	0	0	0	0	0	0	0	0	0	0	0	0	0	0	0	0	0	0	0	0	7	96	0	0	0	156	0	0	0	400	0	0	0	75	0
Bacteria	Patescibacteria	Gracilibacteria	Candidatus Peregrinibacteria		0	179	0	0	0	0	0	0	0	0	0	0	0	0	0	0	0	0	0	0	0	0	0	0	0	0	0	0	0	0	0	0	0	0	0	0	0	0	0	0	0	0	0	0	0
Bacteria	Patescibacteria	Gracilibacteria	Candidatus Peribacteria		0	331	0	0	0	0	0	0	0	0	0	0	0	0	0	0	0	0	0	0	0	0	0	0	0	0	0	0	0	0	0	0	0	0	0	91	0	45	0	0	0	0	0	0	0
Bacteria	Patescibacteria	Gracilibacteria			1	5955	0	0	0	0	0	0	0	0	0	0	0	1	0	0	0	0	0	0	0	0	0	0	0	0	0	0	0	0	35	465	105	0	89	323	683	615	79	5	217	307	14	285	0
Bacteria	Patescibacteria	Microgenomatia	Candidatus Levybacteria		0	79	0	0	0	0	0	0	0	0	0	0	0	0	0	0	0	0	0	0	0	0	0	0	0	0	0	0	0	0	0	0	0	0	0	0	0	0	0	0	0	0	0	0	0
Bacteria	Patescibacteria	Microgenomatia	Candidatus Woesebacteria		0	32	0	0	0	0	0	0	0	0	0	0	0	0	0	0	0	0	0	0	0	0	0	0	0	0	0	0	0	0	0	0	0	0	0	0	0	0	0	0	0	0	0	0	0
Bacteria	Patescibacteria	Parcubacteria	32-520		0	4335	0	0	0	0	0	0	0	0	0	0	0	0	0	0	0	0	0	0	0	0	0	0	0	0	0	0	0	0	20	318	0	228	40	201	367	0	163	657	184	11	50	277	0
Bacteria	Patescibacteria	Parcubacteria	Candidatus Adlerbacteria		0	1234	0	0	0	0	0	0	0	0	0	0	0	0	0	0	0	0	0	0	0	0	0	0	0	0	0	0	0	0	49	79	0	0	0	0	0	0	0	159	0	0	0	0	0
Bacteria	Patescibacteria	Parcubacteria	Candidatus Azambacteria		0	1333	0	0	0	0	0	0	0	0	0	0	0	0	0	0	0	0	0	0	0	0	0	0	0	0	0	0	0	0	19	0	138	192	0	0	0	0	0	315	0	195	0	0	0
Bacteria	Patescibacteria	Parcubacteria	Candidatus Campbellbacteria		0	5661	0	0	0	0	0	0	0	0	0	0	0	0	0	0	0	0	0	0	0	0	0	0	0	0	0	0	0	0	0	217	153	97	15	514	319	100	295	879	264	36	96	174	17
Bacteria	Patescibacteria	Parcubacteria	Candidatus Kaiserbacteria		0	7045	0	0	0	0	0	0	0	0	0	0	0	0	0	0	0	0	0	0	0	0	0	0	0	0	0	0	0	0	49	246	125	149	253	245	420	143	0	570	223	80	118	219	299
Bacteria	Patescibacteria	Parcubacteria	Candidatus Liptonbacteria		0	38	0	0	0	0	0	0	0	0	0	0	0	0	0	0	0	0	0	0	0	0	0	0	0	0	0	0	0	0	0	0	0	0	0	0	0	0	0	0	0	0	0	0	0
Bacteria	Patescibacteria	Parcubacteria	Candidatus Lloydbacteria		0	1470	0	0	0	0	0	0	0	0	0	0	0	0	0	0	0	0	0	0	0	0	0	0	0	0	0	0	0	0	28	0	50	139	0	0	120	206	0	42	100	0	55	218	0
Bacteria	Patescibacteria	Parcubacteria	Candidatus Nomurabacteria		0	5032	0	0	0	0	0	0	0	0	0	0	0	0	0	0	0	0	0	0	0	0	0	0	0	0	0	0	0	0	32	207	82	0	87	86	353	408	201	149	226	159	97	177	0
Bacteria	Patescibacteria	Parcubacteria	Candidatus Vogelbacteria		0	781	0	0	0	0	0	0	0	0	0	0	0	0	0	0	0	0	0	0	0	0	0	0	0	0	0	0	0	0	26	0	86	0	0	0	0	0	233	0	77	0	0	0	0
Bacteria	Patescibacteria	Parcubacteria	Candidatus Yonathbacteria		0	16997	0	0	0	0	0	0	0	0	0	0	0	0	0	0	0	0	0	0	0	0	0	0	0	0	0	0	0	0	196	1120	254	434	307	560	743	547	426	752	806	228	622	975	312
Bacteria	Patescibacteria	Parcubacteria	Candidatus Zambryskibacteria		0	1685	0	0	0	0	0	0	0	0	0	0	0	0	0	0	0	0	0	0	0	0	0	0	0	0	0	0	0	0	20	36	0	0	36	0	0	0	174	9	25	0	125	26	80
Bacteria	Patescibacteria	Parcubacteria	Multi-affiliation	Multi-affiliation	0	1926	0	0	0	0	0	0	0	0	0	0	0	0	0	0	0	0	0	0	0	0	0	0	0	0	0	0	0	0	2	0	0	346	0	185	209	0	198	0	0	0	9	0	0
Bacteria	Patescibacteria	Parcubacteria	Paceibacterales	Paceibacteraceae	0	222	0	0	0	0	0	0	0	0	0	0	0	0	0	0	0	0	0	0	0	0	0	0	0	0	0	0	0	0	0	0	0	0	0	0	0	0	0	0	0	0	0	0	0
Bacteria	Patescibacteria	Parcubacteria			0	2618	0	0	0	0	0	0	0	0	0	0	0	0	0	0	0	0	0	0	0	0	0	0	0	0	0	0	0	0	28	181	0	112	38	335	0	146	0	292	195	63	0	158	0
Bacteria	Patescibacteria	Saccharimonadia	Saccharimonadales	LWQ8	0	1079	0	0	0	0	0	0	0	0	0	0	0	0	0	0	0	0	0	0	0	0	0	0	0	0	0	0	0	0	0	0	0	129	0	94	0	0	0	300	137	0	0	140	0
Bacteria	Patescibacteria	Saccharimonadia	Saccharimonadales	WWH38	0	129	0	0	0	0	0	0	0	0	0	0	0	0	0	0	0	0	0	0	0	0	0	0	0	0	0	0	0	0	0	0	0	0	0	0	0	0	0	0	0	0	0	0	0
Bacteria	Patescibacteria	Saccharimonadia	Saccharimonadales	YM_S32_TM7_50_20	0	71	0	0	0	0	0	0	0	0	0	0	0	0	0	0	0	0	0	0	0	0	0	0	0	0	0	0	0	0	0	0	0	0	0	0	0	0	0	0	0	0	0	0	0
Bacteria	Patescibacteria	Saccharimonadia	Saccharimonadales		0	7087	0	0	0	0	0	0	0	0	0	0	0	0	0	0	0	0	0	0	0	0	0	0	0	0	0	0	0	0	58	0	108	0	157	0	203	1199	201	268	498	180	111	516	513
Bacteria	Patescibacteria	WWE3			0	511	0	0	0	0	0	0	0	0	0	0	0	0	0	0	0	0	0	0	0	0	0	0	0	0	0	0	0	0	0	0	0	0	0	374	0	0	0	77	0	0	0	60	0
Bacteria	Patescibacteria				0	160	0	0	0	0	0	0	0	0	0	0	0	0	0	0	0	0	0	0	0	0	0	0	0	0	0	0	0	0	0	0	0	0	0	0	0	160	0	0	0	0	0	0	0
Bacteria	Planctomycetota	OM190			0	231	0	0	0	0	0	0	0	0	0	0	0	0	0	0	0	0	0	0	0	0	0	0	0	0	0	0	0	0	0	0	0	0	64	0	0	0	0	0	0	0	0	0	0
Bacteria	Planctomycetota	Planctomycetes	Gemmatales	Gemmataceae	0	2805	0	0	0	0	0	0	0	0	0	0	0	0	0	0	0	0	0	0	0	0	0	0	0	0	0	0	0	0	143	0	87	104	0	116	148	0	253	335	0	297	177	216	174
Bacteria	Planctomycetota	Planctomycetes	Isosphaerales	Isosphaeraceae	0	92	0	0	0	0	0	0	0	0	0	0	0	0	0	0	0	0	0	0	0	0	0	0	0	0	0	0	0	0	0	0	0	0	0	0	0	0	0	0	61	0	0	0	0
Bacteria	Planctomycetota	Planctomycetes	Pirellulales	Pirellulaceae	0	1498	0	0	0	0	0	0	0	0	0	0	0	0	0	0	0	0	0	0	0	0	0	0	0	0	0	0	0	0	0	0	56	0	0	312	0	0	0	0	0	0	0	287	204
Bacteria	Planctomycetota	Planctomycetes	Planctomycetales	Rubinisphaeraceae	0	610	0	0	0	0	0	0	0	0	0	0	0	0	0	0	0	0	0	0	0	0	0	0	0	0	0	0	0	0	0	38	0	0	0	0	0	0	267	11	0	74	0	0	0
Bacteria	Planctomycetota	Planctomycetes	Planctomycetales	Schlesneriaceae	0	213	0	0	0	0	0	0	0	0	0	0	0	0	0	0	0	0	0	0	0	0	0	0	0	0	0	0	0	0	0	16	0	0	0	0	0	0	0	0	22	0	0	0	0
Bacteria	Planctomycetota	Planctomycetes	Planctomycetales		0	640	0	0	0	0	0	0	0	0	0	0	0	0	0	0	0	0	0	0	0	0	0	0	0	0	0	0	0	0	0	0	0	0	0	0	67	0	0	340	0	0	0	0	0
Bacteria	Pseudomonadota	Alphaproteobacteria	Acetobacterales	Acetobacteraceae	0	1157	0	0	0	0	0	0	0	0	0	0	0	0	0	0	0	0	0	0	0	0	0	0	0	0	0	0	0	0	0	0	109	0	0	0	514	0	426	0	0	0	0	108	0
Bacteria	Pseudomonadota	Alphaproteobacteria	Azospirillales	Azospirillaceae	0	120	0	0	0	0	0	0	0	0	0	0	0	0	0	0	0	0	0	0	0	0	0	0	0	0	0	0	0	0	0	0	0	0	0	0	0	0	79	0	0	0	0	0	0
Bacteria	Pseudomonadota	Alphaproteobacteria	Caulobacterales	Caulobacteraceae	0	2666	0	0	0	0	0	0	0	0	0	0	0	0	0	0	0	0	0	0	0	0	0	0	0	0	0	0	0	0	0	163	0	0	0	0	0	184	305	0	0	0	329	208	0
Bacteria	Pseudomonadota	Alphaproteobacteria	Caulobacterales	Hyphomonadaceae	0	246	0	0	0	0	0	0	0	0	0	0	0	0	0	0	0	0	0	0	0	0	0	0	0	0	0	0	0	0	0	0	0	0	0	0	0	0	0	0	0	56	0	0	0
Bacteria	Pseudomonadota	Alphaproteobacteria	Defluviicoccales	Defluviicoccaceae	0	68	0	0	0	0	0	0	0	0	0	0	0	0	0	0	0	0	0	0	0	0	0	0	0	0	0	0	0	0	0	68	0	0	0	0	0	0	0	0	0	0	0	0	0
Bacteria	Pseudomonadota	Alphaproteobacteria	Dongiales	Dongiaceae	0	25	0	0	0	0	0	0	0	0	0	0	0	0	0	0	0	0	0	0	0	0	0	0	0	0	0	0	0	0	0	0	0	0	0	0	0	0	0	0	0	0	0	0	0
Bacteria	Pseudomonadota	Alphaproteobacteria	Reyranellales	Reyranellaceae	0	312	0	0	0	0	0	0	0	0	0	0	0	0	0	0	0	0	0	0	0	0	0	0	0	0	0	0	0	0	0	0	0	0	0	0	0	0	0	0	0	0	0	0	0
Bacteria	Pseudomonadota	Alphaproteobacteria	Rhizobiales	A0839	0	49	0	0	0	0	0	0	0	0	0	0	0	0	0	0	0	0	0	0	0	0	0	0	0	0	0	0	0	0	0	0	0	0	49	0	0	0	0	0	0	0	0	0	0
Bacteria	Pseudomonadota	Alphaproteobacteria	Rhizobiales	Beijerinckiaceae	0	2060	0	0	0	0	0	0	0	0	0	0	0	0	0	0	0	0	0	0	0	0	0	0	0	0	0	0	0	0	0	0	62	159	480	0	0	0	138	0	0	0	0	0	1
Bacteria	Pseudomonadota	Alphaproteobacteria	Rhizobiales	C2U	0	154	0	0	0	0	0	0	0	0	0	0	0	0	0	0	0	0	0	0	0	0	0	0	0	0	0	0	0	0	0	0	0	0	0	0	0	0	0	0	0	0	0	0	0
Bacteria	Pseudomonadota	Alphaproteobacteria	Rhizobiales	Devosiaceae	0	233	0	0	0	0	0	0	0	0	0	0	0	0	0	0	0	0	0	0	0	0	0	0	0	0	0	0	0	0	43	0	60	0	0	0	0	130	0	0	0	0	0	0	0
Bacteria	Pseudomonadota	Alphaproteobacteria	Rhizobiales	Hyphomicrobiaceae	0	851	0	0	0	0	0	0	0	0	0	0	0	0	0	0	0	0	0	0	0	0	0	0	0	0	0	0	0	0	15	0	0	0	0	0	264	0	0	372	0	0	0	168	0
Bacteria	Pseudomonadota	Alphaproteobacteria	Rhizobiales	Rhizobiaceae	0	1910	0	0	0	0	0	0	0	0	0	0	0	0	0	0	0	0	0	0	0	0	0	0	0	0	0	0	0	0	0	0	3	0	0	131	0	411	0	334	0	0	0	39	185
Bacteria	Pseudomonadota	Alphaproteobacteria	Rhizobiales	Rhizobiales Incertae Sedis	0	28	0	0	0	0	0	0	0	0	0	0	0	0	0	0	0	0	0	0	0	0	0	0	0	0	0	0	0	0	0	0	0	0	28	0	0	0	0	0	0	0	0	0	0
Bacteria	Pseudomonadota	Alphaproteobacteria	Rhizobiales	Xanthobacteraceae	0	1440	0	0	0	0	0	0	0	0	0	0	0	0	0	0	0	0	0	0	0	0	0	0	0	0	0	0	0	0	60	0	0	0	145	0	225	0	207	0	0	96	0	0	39
Bacteria	Pseudomonadota	Alphaproteobacteria	Rhodobacterales	Rhodobacteraceae	0	7524	0	0	0	0	0	0	0	0	0	0	0	0	0	0	0	0	0	0	0	0	0	0	0	0	0	0	0	0	95	80	109	345	0	124	163	262	1185	612	536	737	0	129	632
Bacteria	Pseudomonadota	Alphaproteobacteria	Rhodospirillales		0	345	0	0	0	0	0	0	0	0	0	0	0	0	0	0	0	0	0	0	0	0	0	0	0	0	0	0	0	0	0	0	0	0	0	0	0	0	0	221	124	0	0	0	0
Bacteria	Pseudomonadota	Alphaproteobacteria	Rickettsiales	AB1	0	447	0	0	0	0	0	0	0	0	0	0	0	0	0	0	0	0	0	0	0	0	0	0	0	0	0	0	0	0	0	0	0	0	0	0	233	0	0	214	0	0	0	0	0
Bacteria	Pseudomonadota	Alphaproteobacteria	Rickettsiales	bac2nit3	0	27	0	0	0	0	0	0	0	0	0	0	0	0	0	0	0	0	0	0	0	0	0	0	0	0	0	0	0	0	0	0	27	0	0	0	0	0	0	0	0	0	0	0	0
Bacteria	Pseudomonadota	Alphaproteobacteria	Rickettsiales	Mitochondria	0	894	0	0	0	0	0	0	0	0	0	0	0	0	0	0	0	0	0	0	0	0	0	0	0	0	0	0	0	0	0	0	0	0	0	0	114	145	0	44	241	0	0	0	0
Bacteria	Pseudomonadota	Alphaproteobacteria	Rickettsiales	Rickettsiaceae	0	529	0	0	0	0	0	0	0	0	0	0	0	0	0	0	0	0	0	0	0	0	0	0	0	0	0	0	0	0	0	268	0	0	0	0	160	0	0	0	0	0	0	101	0
Bacteria	Pseudomonadota	Alphaproteobacteria	Rickettsiales	SM2D12	0	483	0	0	0	0	0	0	0	0	0	0	0	0	0	0	0	0	0	0	0	0	0	0	0	0	0	0	0	0	0	0	74	0	0	0	0	0	0	0	0	0	0	0	0
Bacteria	Pseudomonadota	Alphaproteobacteria	Rickettsiales		0	618	0	0	0	0	0	0	0	0	0	0	0	0	0	0	0	0	0	0	0	0	0	0	0	0	0	0	0	0	0	286	0	0	0	0	0	0	0	332	0	0	0	0	0
Bacteria	Pseudomonadota	Alphaproteobacteria	Sphingomonadales	Sphingomonadaceae	0	7260	0	0	0	0	0	0	0	0	0	0	0	0	0	0	0	0	0	0	0	0	0	0	0	0	0	0	0	0	0	258	282	491	198	266	854	591	84	279	216	153	391	139	147
Bacteria	Pseudomonadota	Alphaproteobacteria	Tistrellales	Geminicoccaceae	0	309	0	0	0	0	0	0	0	0	0	0	0	0	0	0	0	0	0	0	0	0	0	0	0	0	0	0	0	0	0	0	0	137	0	172	0	0	0	0	0	0	0	0	0
Bacteria	Pseudomonadota	Alphaproteobacteria			0	67	0	0	0	0	0	0	0	0	0	0	0	0	0	0	0	0	0	0	0	0	0	0	0	0	0	0	0	0	0	0	0	0	0	0	0	0	0	0	0	0	0	0	0
Bacteria	Pseudomonadota	Gammaproteobacteria	Beggiatoales	Beggiatoaceae	0	68	0	0	0	0	0	0	0	0	0	0	0	0	0	0	0	0	0	0	0	0	0	0	0	0	0	0	0	0	0	0	68	0	0	0	0	0	0	0	0	0	0	0	0
Bacteria	Pseudomonadota	Gammaproteobacteria	Burkholderiales	Alcaligenaceae	0	199	0	0	0	0	0	0	0	0	0	0	0	0	0	0	0	0	0	0	0	0	0	0	0	0	0	0	0	0	0	163	36	0	0	0	0	0	0	0	0	0	0	0	0
Bacteria	Pseudomonadota	Gammaproteobacteria	Burkholderiales	Aquaspirillaceae	0	43	0	0	0	0	0	0	0	0	0	0	0	0	0	0	0	0	0	0	0	0	0	0	0	0	0	0	0	0	0	0	0	0	0	0	0	0	0	0	0	0	0	0	0
Bacteria	Pseudomonadota	Gammaproteobacteria	Burkholderiales	Burkholderiaceae	1	7743	0	0	0	0	0	0	0	0	0	1	0	0	0	0	0	0	0	0	0	0	0	0	0	0	0	0	0	0	159	305	147	419	166	339	200	336	108	908	426	146	380	133	397
Bacteria	Pseudomonadota	Gammaproteobacteria	Burkholderiales	Chitinibacteraceae	0	33	0	0	0	0	0	0	0	0	0	0	0	0	0	0	0	0	0	0	0	0	0	0	0	0	0	0	0	0	0	0	0	0	0	0	0	0	0	0	0	0	0	0	0
Bacteria	Pseudomonadota	Gammaproteobacteria	Burkholderiales	Comamonadaceae	1	45998	0	0	0	0	0	0	0	0	0	0	0	0	0	0	1	0	0	0	0	0	0	0	0	0	0	0	0	0	605	3324	1292	1350	1089	1826	2909	3229	1994	2121	1739	2535	1420	1637	1763
Bacteria	Pseudomonadota	Gammaproteobacteria	Burkholderiales	Hydrogenophilaceae	0	811	0	0	0	0	0	0	0	0	0	0	0	0	0	0	0	0	0	0	0	0	0	0	0	0	0	0	0	0	54	176	77	149	53	0	0	0	0	0	0	0	112	114	0
Bacteria	Pseudomonadota	Gammaproteobacteria	Burkholderiales	Methylophilaceae	0	37	0	0	0	0	0	0	0	0	0	0	0	0	0	0	0	0	0	0	0	0	0	0	0	0	0	0	0	0	0	0	0	0	0	0	0	0	0	0	0	0	0	0	0
Bacteria	Pseudomonadota	Gammaproteobacteria	Burkholderiales	Neisseriaceae	0	6009	0	0	0	0	0	0	0	0	0	0	0	0	0	0	0	0	0	0	0	0	0	0	0	0	0	0	0	0	53	0	72	1501	68	59	63	244	113	296	838	25	232	363	0
Bacteria	Pseudomonadota	Gammaproteobacteria	Burkholderiales	Nitrosomonadaceae	0	19	0	0	0	0	0	0	0	0	0	0	0	0	0	0	0	0	0	0	0	0	0	0	0	0	0	0	0	0	19	0	0	0	0	0	0	0	0	0	0	0	0	0	0
Bacteria	Pseudomonadota	Gammaproteobacteria	Burkholderiales	Oxalobacteraceae	0	6128	0	0	0	0	0	0	0	0	0	0	0	0	0	0	0	0	0	0	0	0	0	0	0	0	0	0	0	0	101	378	95	237	142	342	476	96	476	459	82	371	79	401	505
Bacteria	Pseudomonadota	Gammaproteobacteria	Burkholderiales	Rhodocyclaceae	0	643	0	0	0	0	0	0	0	0	0	0	0	0	0	0	0	0	0	0	0	0	0	0	0	0	0	0	0	0	0	0	42	0	3	110	198	0	0	0	0	0	0	0	0
Bacteria	Pseudomonadota	Gammaproteobacteria	Burkholderiales	T34	0	79	0	0	0	0	0	0	0	0	0	0	0	0	0	0	0	0	0	0	0	0	0	0	0	0	0	0	0	0	0	0	0	0	0	0	0	0	0	0	0	0	0	0	0
Bacteria	Pseudomonadota	Gammaproteobacteria	Burkholderiales	TRA3-20	0	209	0	0	0	0	0	0	0	0	0	0	0	0	0	0	0	0	0	0	0	0	0	0	0	0	0	0	0	0	0	0	0	0	0	0	0	0	0	0	0	0	0	0	0
Bacteria	Pseudomonadota	Gammaproteobacteria	CCD24		0	37	0	0	0	0	0	0	0	0	0	0	0	0	0	0	0	0	0	0	0	0	0	0	0	0	0	0	0	0	0	0	37	0	0	0	0	0	0	0	0	0	0	0	0
Bacteria	Pseudomonadota	Gammaproteobacteria	Diplorickettsiales	Diplorickettsiaceae	0	23	0	0	0	0	0	0	0	0	0	0	0	0	0	0	0	0	0	0	0	0	0	0	0	0	0	0	0	0	23	0	0	0	0	0	0	0	0	0	0	0	0	0	0
Bacteria	Pseudomonadota	Gammaproteobacteria	Enterobacterales	Aeromonadaceae	0	400	0	0	0	0	0	0	0	0	0	0	0	0	0	0	0	0	0	0	0	0	0	0	0	0	0	0	0	0	0	0	0	0	0	0	0	0	0	0	90	0	0	0	0
Bacteria	Pseudomonadota	Gammaproteobacteria	Enterobacterales	Alteromonadaceae	0	22006	0	0	0	0	0	0	0	0	0	0	0	0	0	0	0	0	0	0	0	0	0	0	0	0	0	0	0	0	104	1608	431	1764	387	1029	1263	858	1171	3091	851	604	1152	1051	641
Bacteria	Pseudomonadota	Gammaproteobacteria	Enterobacterales	Enterobacteriaceae	1712	75	0	0	0	0	0	0	0	0	1712	0	0	0	0	0	0	0	0	0	0	0	0	0	0	0	0	0	0	0	0	0	0	0	0	0	0	0	0	0	0	0	0	0	0
Bacteria	Pseudomonadota	Gammaproteobacteria	Enterobacterales	Erwiniaceae	0	343	0	0	0	0	0	0	0	0	0	0	0	0	0	0	0	0	0	0	0	0	0	0	0	0	0	0	0	0	0	0	0	0	0	0	0	0	0	343	0	0	0	0	0
Bacteria	Pseudomonadota	Gammaproteobacteria	Enterobacterales	Pasteurellaceae	97	836	0	0	22	0	0	0	0	0	0	0	0	0	0	0	0	75	0	0	0	0	0	0	0	0	0	0	0	0	0	0	278	0	0	0	0	0	0	0	0	0	0	0	0
Bacteria	Pseudomonadota	Gammaproteobacteria	Gammaproteobacteria Incertae Sedis		0	196	0	0	0	0	0	0	0	0	0	0	0	0	0	0	0	0	0	0	0	0	0	0	0	0	0	0	0	0	0	0	0	0	0	0	0	0	0	0	0	0	0	196	0
Bacteria	Pseudomonadota	Gammaproteobacteria	Legionellales	Legionellaceae	0	890	0	0	0	0	0	0	0	0	0	0	0	0	0	0	0	0	0	0	0	0	0	0	0	0	0	0	0	0	0	0	35	0	0	0	0	102	0	0	0	0	0	0	0
Bacteria	Pseudomonadota	Gammaproteobacteria	Piscirickettsiales	Piscirickettsiaceae	0	39	0	0	0	0	0	0	0	0	0	0	0	0	0	0	0	0	0	0	0	0	0	0	0	0	0	0	0	0	15	0	0	0	0	0	0	0	0	0	0	0	0	0	0
Bacteria	Pseudomonadota	Gammaproteobacteria	Pseudomonadales	Cellvibrionaceae	0	661	0	0	0	0	0	0	0	0	0	0	0	0	0	0	0	0	0	0	0	0	0	0	0	0	0	0	0	0	0	1	64	0	66	0	0	0	0	0	0	0	30	59	0
Bacteria	Pseudomonadota	Gammaproteobacteria	Pseudomonadales	Halieaceae	0	150	0	0	0	0	0	0	0	0	0	0	0	0	0	0	0	0	0	0	0	0	0	0	0	0	0	0	0	0	0	0	0	0	77	27	0	0	0	0	44	0	0	0	0
Bacteria	Pseudomonadota	Gammaproteobacteria	Pseudomonadales	Halomonadaceae	0	666	0	0	0	0	0	0	0	0	0	0	0	0	0	0	0	0	0	0	0	0	0	0	0	0	0	0	0	0	18	0	0	107	102	0	0	0	0	412	0	0	0	0	0
Bacteria	Pseudomonadota	Gammaproteobacteria	Pseudomonadales	Marinobacteraceae	0	74	0	0	0	0	0	0	0	0	0	0	0	0	0	0	0	0	0	0	0	0	0	0	0	0	0	0	0	0	0	0	0	0	0	0	74	0	0	0	0	0	0	0	0
Bacteria	Pseudomonadota	Gammaproteobacteria	Pseudomonadales	Moraxellaceae	184	14934	0	0	0	0	0	151	33	0	0	0	0	0	0	0	0	0	0	0	0	0	0	0	0	0	0	0	0	0	87	1969	233	579	92	462	648	1670	742	374	247	726	214	252	374
Bacteria	Pseudomonadota	Gammaproteobacteria	Pseudomonadales	Pseudomonadaceae	0	3850	0	0	0	0	0	0	0	0	0	0	0	0	0	0	0	0	0	0	0	0	0	0	0	0	0	0	0	0	29	0	31	457	466	386	21	0	161	882	431	142	72	87	52
Bacteria	Pseudomonadota	Gammaproteobacteria	R7C24		0	262	0	0	0	0	0	0	0	0	0	0	0	0	0	0	0	0	0	0	0	0	0	0	0	0	0	0	0	0	0	0	0	118	0	0	0	0	0	0	0	0	0	0	0
Bacteria	Pseudomonadota	Gammaproteobacteria	Salinisphaerales	Solimonadaceae	0	63	0	0	0	0	0	0	0	0	0	0	0	0	0	0	0	0	0	0	0	0	0	0	0	0	0	0	0	0	0	0	0	0	0	0	0	0	0	0	0	0	63	0	0
Bacteria	Pseudomonadota	Gammaproteobacteria	Xanthomonadales	Xanthomonadaceae	0	2528	0	0	0	0	0	0	0	0	0	0	0	0	0	0	0	0	0	0	0	0	0	0	0	0	0	0	0	0	0	179	38	240	0	56	716	80	0	0	28	0	20	197	0
Bacteria	Pseudomonadota	Gammaproteobacteria			0	246	0	0	0	0	0	0	0	0	0	0	0	0	0	0	0	0	0	0	0	0	0	0	0	0	0	0	0	0	0	0	0	0	0	113	0	0	0	0	0	0	0	0	0
Bacteria	SAR324 clade(Marine group B)				0	203	0	0	0	0	0	0	0	0	0	0	0	0	0	0	0	0	0	0	0	0	0	0	0	0	0	0	0	0	0	0	0	0	0	0	0	0	0	0	0	0	0	0	173
Bacteria	Spirochaetota	Leptospirae	Leptospirales	Leptospiraceae	0	31	0	0	0	0	0	0	0	0	0	0	0	0	0	0	0	0	0	0	0	0	0	0	0	0	0	0	0	0	0	0	0	0	0	0	0	0	0	0	0	0	0	0	0
Bacteria	Spirochaetota	Spirochaetia	Spirochaetales	Spirochaetaceae	0	256	0	0	0	0	0	0	0	0	0	0	0	0	0	0	0	0	0	0	0	0	0	0	0	0	0	0	0	0	25	0	0	0	0	0	0	0	0	187	0	0	0	0	0
Bacteria	Verrucomicrobiota	Chlamydiae	Chlamydiales	Chlamydiaceae	0	2017	0	0	0	0	0	0	0	0	0	0	0	0	0	0	0	0	0	0	0	0	0	0	0	0	0	0	0	0	24	38	0	116	58	0	115	0	0	0	534	130	4	62	0
Bacteria	Verrucomicrobiota	Chlamydiae	Chlamydiales	Criblamydiaceae	0	54	0	0	0	0	0	0	0	0	0	0	0	0	0	0	0	0	0	0	0	0	0	0	0	0	0	0	0	0	0	0	0	0	0	0	0	0	0	0	0	0	54	0	0
Bacteria	Verrucomicrobiota	Chlamydiae	Chlamydiales	Parachlamydiaceae	0	1307	0	0	0	0	0	0	0	0	0	0	0	0	0	0	0	0	0	0	0	0	0	0	0	0	0	0	0	0	48	210	23	0	9	88	0	0	0	0	0	0	0	116	0
Bacteria	Verrucomicrobiota	Chlamydiae	Chlamydiales	Simkaniaceae	0	481	0	0	0	0	0	0	0	0	0	0	0	0	0	0	0	0	0	0	0	0	0	0	0	0	0	0	0	0	20	0	0	0	0	0	0	0	0	0	0	0	0	0	345
Bacteria	Verrucomicrobiota	Verrucomicrobiae	Chthoniobacterales	Chthoniobacteraceae	0	101	0	0	0	0	0	0	0	0	0	0	0	0	0	0	0	0	0	0	0	0	0	0	0	0	0	0	0	0	0	0	0	0	0	0	0	0	0	0	0	0	0	0	0
Bacteria	Verrucomicrobiota	Verrucomicrobiae	Opitutales	Opitutaceae	0	27	0	0	0	0	0	0	0	0	0	0	0	0	0	0	0	0	0	0	0	0	0	0	0	0	0	0	0	0	0	0	27	0	0	0	0	0	0	0	0	0	0	0	0
Bacteria	Verrucomicrobiota	Verrucomicrobiae	Pedosphaerales	Pedosphaeraceae	0	178	0	0	0	0	0	0	0	0	0	0	0	0	0	0	0	0	0	0	0	0	0	0	0	0	0	0	0	0	0	0	0	0	0	0	0	0	0	178	0	0	0	0	0
Bacteria	Verrucomicrobiota	Verrucomicrobiae	Verrucomicrobiales	Rubritaleaceae	0	469	0	0	0	0	0	0	0	0	0	0	0	0	0	0	0	0	0	0	0	0	0	0	0	0	0	0	0	0	4	0	0	0	66	0	0	84	0	0	0	0	0	0	0
					CM	RM	number of family per sample
				Total number of bacterial family	23	250	10	8	8	7	7	7	7	4	9	6	8	8	9	6	6	8	6	7	9	6	7	6	5	4	8	9	4	2	62	59	67	52	58	52	62	51	53	59	57	44	47	72	40
				median number of bacterial family	7	54
				mean number of bacterial family	6.82143	54.1111
[truncated: 15 more columns]

## Sheet: Genus
Supplementary Table S3. Abundance table in each sample (either raw milk microbiota (RM) or cultivable milk microbiota (CM), aggregated at different taxonomic levels, from phylum to OTU
Kingdom	Phylum	Class	Order	Family	Genus	Total CM	Total RM	C10	C11	C12	C13	C14	C16	C17	C18	C1	C21	C22	C23	C24	C25	C26	C28	C2	C30	C31	C32	C34	C35	C37	C3	C40	C41	C4	C6	L10	L11	L12	L13	L14	L16	L17	L18	L1	L21	L22	L23	L24	L25
Bacteria	Abditibacteriota	Abditibacteria	Abditibacteriales	Abditibacteriaceae	Abditibacterium	0	110	0	0	0	0	0	0	0	0	0	0	0	0	0	0	0	0	0	0	0	0	0	0	0	0	0	0	0	0	0	0	0	0	0	0	0	0	0	0	110	0	0	0
Bacteria	Acidobacteriota	Acidobacteriae	Acidobacteriales	Acidobacteriaceae (Subgroup 1)	Multi-affiliation	0	130	0	0	0	0	0	0	0	0	0	0	0	0	0	0	0	0	0	0	0	0	0	0	0	0	0	0	0	0	0	0	0	0	0	0	0	0	0	0	0	0	0	0
Bacteria	Acidobacteriota	Acidobacteriae	Bryobacterales	Bryobacteraceae	Bryobacter	0	321	0	0	0	0	0	0	0	0	0	0	0	0	0	0	0	0	0	0	0	0	0	0	0	0	0	0	0	0	0	0	0	0	0	0	0	321	0	0	0	0	0	0
Bacteria	Acidobacteriota	Acidobacteriae			Paludibaculum	0	67	0	0	0	0	0	0	0	0	0	0	0	0	0	0	0	0	0	0	0	0	0	0	0	0	0	0	0	0	0	0	0	0	67	0	0	0	0	0	0	0	0	0
Bacteria	Acidobacteriota	Blastocatellia	11-24			0	379	0	0	0	0	0	0	0	0	0	0	0	0	0	0	0	0	0	0	0	0	0	0	0	0	0	0	0	0	0	300	0	0	0	0	0	0	0	0	0	0	0	0
Bacteria	Acidobacteriota	Blastocatellia	Blastocatellales	Blastocatellaceae	Blastocatella	0	336	0	0	0	0	0	0	0	0	0	0	0	0	0	0	0	0	0	0	0	0	0	0	0	0	0	0	0	0	0	0	0	0	0	219	0	0	0	0	0	0	0	0
Bacteria	Acidobacteriota	Blastocatellia	Blastocatellales	Blastocatellaceae	JGI 0001001-H03	0	405	0	0	0	0	0	0	0	0	0	0	0	0	0	0	0	0	0	0	0	0	0	0	0	0	0	0	0	0	0	0	9	0	0	0	0	0	126	0	0	0	0	0
Bacteria	Acidobacteriota	Blastocatellia	Pyrinomonadales	Pyrinomonadaceae	RB41	0	87	0	0	0	0	0	0	0	0	0	0	0	0	0	0	0	0	0	0	0	0	0	0	0	0	0	0	0	0	0	0	0	0	0	0	0	0	0	0	0	0	0	0
Bacteria	Acidobacteriota	Vicinamibacteria	Vicinamibacterales	Vicinamibacteraceae		0	410	0	0	0	0	0	0	0	0	0	0	0	0	0	0	0	0	0	0	0	0	0	0	0	0	0	0	0	0	0	0	0	0	0	0	180	0	0	0	0	0	0	93
Bacteria	Acidobacteriota	Vicinamibacteria	Vicinamibacterales			0	276	0	0	0	0	0	0	0	0	0	0	0	0	0	0	0	0	0	0	0	0	0	0	0	0	0	0	0	0	0	0	0	0	0	0	0	0	0	0	0	0	0	0
Bacteria	Actinomycetota	Acidimicrobiia	IMCC26256			0	37	0	0	0	0	0	0	0	0	0	0	0	0	0	0	0	0	0	0	0	0	0	0	0	0	0	0	0	0	0	0	37	0	0	0	0	0	0	0	0	0	0	0
Bacteria	Actinomycetota	Acidimicrobiia	Microtrichales	Iamiaceae	Iamia	0	753	0	0	0	0	0	0	0	0	0	0	0	0	0	0	0	0	0	0	0	0	0	0	0	0	0	0	0	0	0	0	0	0	0	0	56	0	132	0	62	92	0	112
Bacteria	Actinomycetota	Acidimicrobiia	Microtrichales	Ilumatobacteraceae	CL500-29 marine group	0	985	0	0	0	0	0	0	0	0	0	0	0	0	0	0	0	0	0	0	0	0	0	0	0	0	0	0	0	0	0	246	0	0	0	0	79	0	0	294	178	0	105	0
Bacteria	Actinomycetota	Acidimicrobiia	Microtrichales	Microtrichaceae	IMCC26207	0	711	0	0	0	0	0	0	0	0	0	0	0	0	0	0	0	0	0	0	0	0	0	0	0	0	0	0	0	0	0	8	0	0	0	0	181	0	0	0	0	0	0	0
Bacteria	Actinomycetota	Acidimicrobiia	Microtrichales	Microtrichaceae		0	349	0	0	0	0	0	0	0	0	0	0	0	0	0	0	0	0	0	0	0	0	0	0	0	0	0	0	0	0	0	109	108	0	0	0	0	0	0	0	0	0	0	0
Bacteria	Actinomycetota	Acidimicrobiia	Microtrichales			0	1147	0	0	0	0	0	0	0	0	0	0	0	0	0	0	0	0	0	0	0	0	0	0	0	0	0	0	0	0	0	175	17	0	0	0	0	6	0	28	0	0	112	0
Bacteria	Actinomycetota	Actinobacteria	Actinomycetales	Actinomycetaceae	Actinomyces	15712	2388	0	151	0	0	0	0	0	0	0	0	0	0	0	0	0	0	0	15561	0	0	0	0	0	0	0	0	0	0	0	0	0	0	0	0	170	0	9	0	0	0	83	0
Bacteria	Actinomycetota	Actinobacteria	Bifidobacteriales	Bifidobacteriaceae	Bifidobacterium	18726	497	11243	1	0	0	0	0	0	0	0	0	0	0	0	0	0	0	0	0	0	1	7290	188	0	0	0	0	1	2	329	0	0	0	0	0	0	0	0	0	0	0	0	0
Bacteria	Actinomycetota	Actinobacteria	Bifidobacteriales	Bifidobacteriaceae	Gardnerella	0	226	0	0	0	0	0	0	0	0	0	0	0	0	0	0	0	0	0	0	0	0	0	0	0	0	0	0	0	0	0	0	0	168	0	0	0	0	0	0	0	0	0	0
Bacteria	Actinomycetota	Actinobacteria	Corynebacteriales	Corynebacteriaceae	Corynebacterium	52634	23408	544	14	896	595	10701	270	122	6746	291	737	4374	682	4579	2840	352	777	7	8912	6409	479	6	2	1159	1	1102	37	0	0	125	926	462	598	307	0	639	357	1239	398	216	906	456	513
Bacteria	Actinomycetota	Actinobacteria	Corynebacteriales	Corynebacteriaceae	Lawsonella	2	14989	0	0	0	0	0	0	0	0	0	0	0	0	0	0	0	0	0	0	0	0	0	2	0	0	0	0	0	0	70	81	68	813	71	518	198	205	238	2538	736	489	1134	310
Bacteria	Actinomycetota	Actinobacteria	Corynebacteriales	Corynebacteriaceae		3151	1027	0	0	0	0	0	0	0	0	0	0	0	0	0	3151	0	0	0	0	0	0	0	0	0	0	0	0	0	0	0	0	0	0	0	0	0	0	0	0	0	0	0	1027
Bacteria	Actinomycetota	Actinobacteria	Corynebacteriales	Dietziaceae	Dietzia	0	28	0	0	0	0	0	0	0	0	0	0	0	0	0	0	0	0	0	0	0	0	0	0	0	0	0	0	0	0	0	0	0	0	0	0	0	0	0	0	0	0	0	0
Bacteria	Actinomycetota	Actinobacteria	Corynebacteriales	Mycobacteriaceae	Mycobacterium	0	32	0	0	0	0	0	0	0	0	0	0	0	0	0	0	0	0	0	0	0	0	0	0	0	0	0	0	0	0	0	32	0	0	0	0	0	0	0	0	0	0	0	0
Bacteria	Actinomycetota	Actinobacteria	Corynebacteriales	Nocardiaceae	Gordonia	0	152	0	0	0	0	0	0	0	0	0	0	0	0	0	0	0	0	0	0	0	0	0	0	0	0	0	0	0	0	0	0	0	0	0	0	152	0	0	0	0	0	0	0
Bacteria	Actinomycetota	Actinobacteria	Corynebacteriales	Nocardiaceae	Rhodococcus	0	389	0	0	0	0	0	0	0	0	0	0	0	0	0	0	0	0	0	0	0	0	0	0	0	0	0	0	0	0	54	0	0	0	0	0	0	0	104	0	0	0	0	0
Bacteria	Actinomycetota	Actinobacteria	Corynebacteriales	Nocardiaceae	Smaragdicoccus	0	30	0	0	0	0	0	0	0	0	0	0	0	0	0	0	0	0	0	0	0	0	0	0	0	0	0	0	0	0	30	0	0	0	0	0	0	0	0	0	0	0	0	0
Bacteria	Actinomycetota	Actinobacteria	Frankiales	Frankiaceae	Jatrophihabitans	0	82	0	0	0	0	0	0	0	0	0	0	0	0	0	0	0	0	0	0	0	0	0	0	0	0	0	0	0	0	0	0	0	0	0	0	0	0	0	0	0	0	0	0
Bacteria	Actinomycetota	Actinobacteria	Frankiales	Geodermatophilaceae	Blastococcus	0	136	0	0	0	0	0	0	0	0	0	0	0	0	0	0	0	0	0	0	0	0	0	0	0	0	0	0	0	0	0	0	0	0	0	0	0	0	0	0	0	0	0	0
Bacteria	Actinomycetota	Actinobacteria	Frankiales	Geodermatophilaceae	Modestobacter	0	19	0	0	0	0	0	0	0	0	0	0	0	0	0	0	0	0	0	0	0	0	0	0	0	0	0	0	0	0	0	0	0	0	0	0	0	0	0	0	0	0	0	19
Bacteria	Actinomycetota	Actinobacteria	Frankiales	Nakamurellaceae	Nakamurella	0	132	0	0	0	0	0	0	0	0	0	0	0	0	0	0	0	0	0	0	0	0	0	0	0	0	0	0	0	0	31	0	0	0	0	0	0	0	0	0	0	0	0	0
Bacteria	Actinomycetota	Actinobacteria	Frankiales	Sporichthyaceae	hgcI clade	0	417	0	0	0	0	0	0	0	0	0	0	0	0	0	0	0	0	0	0	0	0	0	0	0	0	0	0	0	0	0	38	0	0	0	0	0	153	0	30	109	0	0	63
Bacteria	Actinomycetota	Actinobacteria	Frankiales			0	190	0	0	0	0	0	0	0	0	0	0	0	0	0	0	0	0	0	0	0	0	0	0	0	0	0	0	0	0	0	0	0	0	0	0	0	0	0	0	0	0	0	0
Bacteria	Actinomycetota	Actinobacteria	Kineosporiales	Kineosporiaceae	Kineococcus	0	460	0	0	0	0	0	0	0	0	0	0	0	0	0	0	0	0	0	0	0	0	0	0	0	0	0	0	0	0	0	0	0	0	0	0	0	0	0	0	105	0	0	0
Bacteria	Actinomycetota	Actinobacteria	Kineosporiales	Kineosporiaceae	Quadrisphaera	0	213	0	0	0	0	0	0	0	0	0	0	0	0	0	0	0	0	0	0	0	0	0	0	0	0	0	0	0	0	0	213	0	0	0	0	0	0	0	0	0	0	0	0
Bacteria	Actinomycetota	Actinobacteria	Micrococcales	Beutenbergiaceae	Miniimonas	0	301	0	0	0	0	0	0	0	0	0	0	0	0	0	0	0	0	0	0	0	0	0	0	0	0	0	0	0	0	0	0	0	0	0	0	0	0	0	0	0	0	0	0
Bacteria	Actinomycetota	Actinobacteria	Micrococcales	Brevibacteriaceae	Brevibacterium	642	50	0	0	0	0	0	0	0	0	0	0	0	0	0	0	642	0	0	0	0	0	0	0	0	0	0	0	0	0	0	0	0	0	0	0	0	0	0	0	0	0	0	50
Bacteria	Actinomycetota	Actinobacteria	Micrococcales	Dermabacteraceae	Brachybacterium	0	110	0	0	0	0	0	0	0	0	0	0	0	0	0	0	0	0	0	0	0	0	0	0	0	0	0	0	0	0	0	0	0	0	39	0	71	0	0	0	0	0	0	0
Bacteria	Actinomycetota	Actinobacteria	Micrococcales	Dermacoccaceae	Dermacoccus	25	754	0	0	0	0	0	8	0	0	0	0	0	0	0	0	0	17	0	0	0	0	0	0	0	0	0	0	0	0	0	0	65	135	0	319	0	0	0	52	0	0	0	115
Bacteria	Actinomycetota	Actinobacteria	Micrococcales	Intrasporangiaceae	Arsenicicoccus	0	56	0	0	0	0	0	0	0	0	0	0	0	0	0	0	0	0	0	0	0	0	0	0	0	0	0	0	0	0	0	0	0	0	0	56	0	0	0	0	0	0	0	0
Bacteria	Actinomycetota	Actinobacteria	Micrococcales	Intrasporangiaceae	Terrabacter	0	85	0	0	0	0	0	0	0	0	0	0	0	0	0	0	0	0	0	0	0	0	0	0	0	0	0	0	0	0	0	0	0	0	0	0	0	0	0	0	0	0	85	0
Bacteria	Actinomycetota	Actinobacteria	Micrococcales	Intrasporangiaceae	Tetrasphaera	0	147	0	0	0	0	0	0	0	0	0	0	0	0	0	0	0	0	0	0	0	0	0	0	0	0	0	0	0	0	0	0	0	0	0	0	0	0	0	0	0	0	0	0
Bacteria	Actinomycetota	Actinobacteria	Micrococcales	Microbacteriaceae	Aurantimicrobium	0	550	0	0	0	0	0	0	0	0	0	0	0	0	0	0	0	0	0	0	0	0	0	0	0	0	0	0	0	0	0	214	0	0	28	0	0	0	0	0	0	0	0	0
Bacteria	Actinomycetota	Actinobacteria	Micrococcales	Microbacteriaceae	Candidatus Planktoluna	0	47	0	0	0	0	0	0	0	0	0	0	0	0	0	0	0	0	0	0	0	0	0	0	0	0	0	0	0	0	0	0	0	0	0	0	0	0	0	0	0	0	0	0
Bacteria	Actinomycetota	Actinobacteria	Micrococcales	Microbacteriaceae	Cnuibacter	0	39	0	0	0	0	0	0	0	0	0	0	0	0	0	0	0	0	0	0	0	0	0	0	0	0	0	0	0	0	0	0	0	0	0	0	0	0	0	0	0	0	0	0
Bacteria	Actinomycetota	Actinobacteria	Micrococcales	Microbacteriaceae	Curtobacterium	0	65	0	0	0	0	0	0	0	0	0	0	0	0	0	0	0	0	0	0	0	0	0	0	0	0	0	0	0	0	0	0	0	0	0	0	0	0	0	0	0	0	0	0
Bacteria	Actinomycetota	Actinobacteria	Micrococcales	Microbacteriaceae	Microbacterium	0	240	0	0	0	0	0	0	0	0	0	0	0	0	0	0	0	0	0	0	0	0	0	0	0	0	0	0	0	0	1	0	0	0	11	0	0	0	0	0	41	0	0	0
Bacteria	Actinomycetota	Actinobacteria	Micrococcales	Microbacteriaceae	Multi-affiliation	0	2690	0	0	0	0	0	0	0	0	0	0	0	0	0	0	0	0	0	0	0	0	0	0	0	0	0	0	0	0	106	369	0	6	0	291	0	0	0	330	164	0	0	196
Bacteria	Actinomycetota	Actinobacteria	Micrococcales	Microbacteriaceae	Rathayibacter	0	285	0	0	0	0	0	0	0	0	0	0	0	0	0	0	0	0	0	0	0	0	0	0	0	0	0	0	0	0	0	0	0	0	0	0	285	0	0	0	0	0	0	0
Bacteria	Actinomycetota	Actinobacteria	Micrococcales	Microbacteriaceae	Rhodoluna	0	559	0	0	0	0	0	0	0	0	0	0	0	0	0	0	0	0	0	0	0	0	0	0	0	0	0	0	0	0	16	0	0	0	0	0	0	0	141	0	0	0	0	0
Bacteria	Actinomycetota	Actinobacteria	Micrococcales	Microbacteriaceae	Yonghaparkia	0	167	0	0	0	0	0	0	0	0	0	0	0	0	0	0	0	0	0	0	0	0	0	0	0	0	0	0	0	0	0	0	0	0	0	0	0	0	0	131	0	0	0	0
Bacteria	Actinomycetota	Actinobacteria	Micrococcales	Micrococcaceae	Kocuria	6721	2231	0	3195	0	0	0	1924	481	0	0	0	0	0	0	0	0	0	0	0	0	0	0	0	0	1121	0	0	0	0	5	567	51	156	54	0	349	0	0	729	0	148	65	107
Bacteria	Actinomycetota	Actinobacteria	Micrococcales	Micrococcaceae	Micrococcus	12930	2590	0	1188	0	0	0	0	0	0	0	0	6	0	0	0	0	11736	0	0	0	0	0	0	0	0	0	0	0	0	53	595	49	363	0	0	146	0	168	0	45	0	206	157
Bacteria	Actinomycetota	Actinobacteria	Micrococcales	Micrococcaceae	Multi-affiliation	35	176	0	0	0	0	0	0	35	0	0	0	0	0	0	0	0	0	0	0	0	0	0	0	0	0	0	0	0	0	0	0	0	0	0	0	0	0	0	0	103	0	0	51
Bacteria	Actinomycetota	Actinobacteria	Micrococcales	Micrococcaceae	Paenarthrobacter	0	369	0	0	0	0	0	0	0	0	0	0	0	0	0	0	0	0	0	0	0	0	0	0	0	0	0	0	0	0	0	0	0	0	0	0	369	0	0	0	0	0	0	0
Bacteria	Actinomycetota	Actinobacteria	Micrococcales	Micrococcaceae	Rothia	10464	2106	0	0	0	0	0	0	9985	0	1	0	0	0	0	0	0	0	0	0	0	0	0	0	0	0	478	0	0	0	0	100	344	0	0	0	657	0	0	0	0	0	407	0
Bacteria	Actinomycetota	Actinobacteria	Micrococcales	Promicromonosporaceae	Cellulosimicrobium	453	0	0	0	0	0	0	0	0	0	0	0	0	0	0	0	453	0	0	0	0	0	0	0	0	0	0	0	0	0	0	0	0	0	0	0	0	0	0	0	0	0	0	0
Bacteria	Actinomycetota	Actinobacteria	Micromonosporales	Micromonosporaceae	Multi-affiliation	0	61	0	0	0	0	0	0	0	0	0	0	0	0	0	0	0	0	0	0	0	0	0	0	0	0	0	0	0	0	0	0	0	0	0	0	0	0	0	0	0	0	0	0
Bacteria	Actinomycetota	Actinobacteria	PeM15			0	398	0	0	0	0	0	0	0	0	0	0	0	0	0	0	0	0	0	0	0	0	0	0	0	0	0	0	0	0	0	0	0	0	0	0	0	0	0	0	20	0	0	0
Bacteria	Actinomycetota	Actinobacteria	Propionibacteriales	Nocardioidaceae	Nocardioides	0	85	0	0	0	0	0	0	0	0	0	0	0	0	0	0	0	0	0	0	0	0	0	0	0	0	0	0	0	0	0	0	0	0	0	0	0	0	0	0	0	0	0	0
Bacteria	Actinomycetota	Actinobacteria	Propionibacteriales	Propionibacteriaceae	Acidipropionibacterium	0	28	0	0	0	0	0	0	0	0	0	0	0	0	0	0	0	0	0	0	0	0	0	0	0	0	0	0	0	0	0	0	0	28	0	0	0	0	0	0	0	0	0	0
Bacteria	Actinomycetota	Actinobacteria	Propionibacteriales	Propionibacteriaceae	Cutibacterium	58644	31720	428	2197	4615	87	24	5313	348	28099	216	23	2021	266	1524	31	3165	2	1284	21	36	3232	32	688	118	1	731	4140	2	0	347	704	591	2752	971	1472	745	1358	2123	2932	1265	2232	1211	1326
Bacteria	Actinomycetota	Actinobacteria	Propionibacteriales	Propionibacteriaceae	Propionibacterium	0	312	0	0	0	0	0	0	0	0	0	0	0	0	0	0	0	0	0	0	0	0	0	0	0	0	0	0	0	0	0	0	70	0	0	200	0	2	0	0	0	0	0	0
Bacteria	Actinomycetota	Actinobacteria	Pseudonocardiales	Pseudonocardiaceae	Actinomycetospora	0	208	0	0	0	0	0	0	0	0	0	0	0	0	0	0	0	0	0	0	0	0	0	0	0	0	0	0	0	0	0	0	0	0	0	0	208	0	0	0	0	0	0	0
Bacteria	Actinomycetota	Actinobacteria	Pseudonocardiales	Pseudonocardiaceae	Actinophytocola	0	83	0	0	0	0	0	0	0	0	0	0	0	0	0	0	0	0	0	0	0	0	0	0	0	0	0	0	0	0	0	0	0	0	0	0	0	0	0	0	0	0	0	0
Bacteria	Actinomycetota	Actinobacteria	Pseudonocardiales	Pseudonocardiaceae	Crossiella	0	296	0	0	0	0	0	0	0	0	0	0	0	0	0	0	0	0	0	0	0	0	0	0	0	0	0	0	0	0	0	0	0	0	0	0	0	0	0	0	0	0	0	0
Bacteria	Actinomycetota	Actinobacteria	Pseudonocardiales	Pseudonocardiaceae	Multi-affiliation	0	39	0	0	0	0	0	0	0	0	0	0	0	0	0	0	0	0	0	0	0	0	0	0	0	0	0	0	0	0	0	0	0	0	39	0	0	0	0	0	0	0	0	0
Bacteria	Actinomycetota	Actinobacteria	Pseudonocardiales	Pseudonocardiaceae	Saccharopolyspora	0	20	0	0	0	0	0	0	0	0	0	0	0	0	0	0	0	0	0	0	0	0	0	0	0	0	0	0	0	0	0	0	0	0	0	0	0	20	0	0	0	0	0	0
Bacteria	Actinomycetota	Actinobacteria	Pseudonocardiales	Pseudonocardiaceae		0	120	0	0	0	0	0	0	0	0	0	0	0	0	0	0	0	0	0	0	0	0	0	0	0	0	0	0	0	0	0	0	0	0	0	0	0	0	0	0	0	0	0	0
Bacteria	Actinomycetota	Actinobacteria	Streptomycetales	Streptomycetaceae	Streptomyces	0	94	0	0	0	0	0	0	0	0	0	0	0	0	0	0	0	0	0	0	0	0	0	0	0	0	0	0	0	0	0	0	0	0	0	0	94	0	0	0	0	0	0	0
Bacteria	Actinomycetota	Actinobacteria				0	954	0	0	0	0	0	0	0	0	0	0	0	0	0	0	0	0	0	0	0	0	0	0	0	0	0	0	0	0	36	210	0	0	0	292	0	0	0	0	0	0	37	0
Bacteria	Actinomycetota	Rubrobacteria	Rubrobacterales	Rubrobacteriaceae	Rubrobacter	0	32	0	0	0	0	0	0	0	0	0	0	0	0	0	0	0	0	0	0	0	0	0	0	0	0	0	0	0	0	0	0	0	0	0	0	0	0	0	0	0	0	0	0
Bacteria	Actinomycetota	Thermoleophilia	Solirubrobacterales	Solirubrobacteraceae	Solirubrobacter	0	101	0	0	0	0	0	0	0	0	0	0	0	0	0	0	0	0	0	0	0	0	0	0	0	0	0	0	0	0	0	0	0	0	0	0	0	0	0	0	0	0	0	0
Bacteria	Armatimonadota	Fimbriimonadia	Fimbriimonadales	Fimbriimonadaceae		0	61	0	0	0	0	0	0	0	0	0	0	0	0	0	0	0	0	0	0	0	0	0	0	0	0	0	0	0	0	0	0	0	0	0	0	0	0	0	0	0	0	0	0
Bacteria	Armatimonadota					0	210	0	0	0	0	0	0	0	0	0	0	0	0	0	0	0	0	0	0	0	0	0	0	0	0	0	0	0	0	0	0	0	0	0	210	0	0	0	0	0	0	0	0
Bacteria	Bacteroidota	Bacteroidia	Bacteroidales	Bacteroidaceae	Bacteroides	0	158	0	0	0	0	0	0	0	0	0	0	0	0	0	0	0	0	0	0	0	0	0	0	0	0	0	0	0	0	0	0	0	158	0	0	0	0	0	0	0	0	0	0
Bacteria	Bacteroidota	Bacteroidia	Bacteroidales	Bacteroidetes BD2-2		0	187	0	0	0	0	0	0	0	0	0	0	0	0	0	0	0	0	0	0	0	0	0	0	0	0	0	0	0	0	0	0	0	0	0	0	0	0	187	0	0	0	0	0
Bacteria	Bacteroidota	Bacteroidia	Bacteroidales	Paludibacteraceae	Paludibacter	0	228	0	0	0	0	0	0	0	0	0	0	0	0	0	0	0	0	0	0	0	0	0	0	0	0	0	0	0	0	32	0	0	0	0	0	108	0	0	88	0	0	0	0
Bacteria	Bacteroidota	Bacteroidia	Bacteroidales	Porphyromonadaceae	Porphyromonas	0	60	0	0	0	0	0	0	0	0	0	0	0	0	0	0	0	0	0	0	0	0	0	0	0	0	0	0	0	0	0	0	0	0	0	0	0	0	0	0	0	0	0	0
Bacteria	Bacteroidota	Bacteroidia	Bacteroidales	Prevotellaceae	Alloprevotella	0	52	0	0	0	0	0	0	0	0	0	0	0	0	0	0	0	0	0	0	0	0	0	0	0	0	0	0	0	0	0	0	0	0	0	0	0	0	0	0	0	0	0	0
Bacteria	Bacteroidota	Bacteroidia	Bacteroidales	Prevotellaceae	Prevotella	86	969	0	0	0	0	0	0	0	0	0	0	0	86	0	0	0	0	0	0	0	0	0	0	0	0	0	0	0	0	0	0	0	263	0	0	0	0	0	38	0	274	0	0
Bacteria	Bacteroidota	Bacteroidia	Bacteroidales	Prevotellaceae	Prevotella_7	0	161	0	0	0	0	0	0	0	0	0	0	0	0	0	0	0	0	0	0	0	0	0	0	0	0	0	0	0	0	0	0	57	0	104	0	0	0	0	0	0	0	0	0
Bacteria	Bacteroidota	Bacteroidia	Chitinophagales	Chitinophagaceae	Aurantisolimonas	0	44	0	0	0	0	0	0	0	0	0	0	0	0	0	0	0	0	0	0	0	0	0	0	0	0	0	0	0	0	0	0	0	0	0	0	0	0	0	0	0	0	0	44
Bacteria	Bacteroidota	Bacteroidia	Chitinophagales	Chitinophagaceae	Edaphobaculum	0	171	0	0	0	0	0	0	0	0	0	0	0	0	0	0	0	0	0	0	0	0	0	0	0	0	0	0	0	0	21	0	51	0	0	0	99	0	0	0	0	0	0	0
Bacteria	Bacteroidota	Bacteroidia	Chitinophagales	Chitinophagaceae	Ferruginibacter	0	112	0	0	0	0	0	0	0	0	0	0	0	0	0	0	0	0	0	0	0	0	0	0	0	0	0	0	0	0	0	0	0	0	0	0	0	0	0	0	0	0	0	0
Bacteria	Bacteroidota	Bacteroidia	Chitinophagales	Chitinophagaceae	Rurimicrobium	0	571	0	0	0	0	0	0	0	0	0	0	0	0	0	0	0	0	0	0	0	0	0	0	0	0	0	0	0	0	0	0	0	0	48	0	0	0	154	324	0	0	0	0
Bacteria	Bacteroidota	Bacteroidia	Chitinophagales	Chitinophagaceae	Sediminibacterium	0	249	0	0	0	0	0	0	0	0	0	0	0	0	0	0	0	0	0	0	0	0	0	0	0	0	0	0	0	0	0	0	0	0	0	0	0	0	0	0	0	0	0	191
Bacteria	Bacteroidota	Bacteroidia	Chitinophagales	Chitinophagaceae	Terrimonas	0	55	0	0	0	0	0	0	0	0	0	0	0	0	0	0	0	0	0	0	0	0	0	0	0	0	0	0	0	0	0	0	0	0	0	0	0	0	0	0	0	0	0	0
Bacteria	Bacteroidota	Bacteroidia	Chitinophagales	Chitinophagaceae		0	214	0	0	0	0	0	0	0	0	0	0	0	0	0	0	0	0	0	0	0	0	0	0	0	0	0	0	0	0	0	128	0	0	0	0	0	0	0	0	0	0	0	86
Bacteria	Bacteroidota	Bacteroidia	Chitinophagales	Saprospiraceae	Phaeodactylibacter	0	181	0	0	0	0	0	0	0	0	0	0	0	0	0	0	0	0	0	0	0	0	0	0	0	0	0	0	0	0	0	0	0	0	0	0	0	0	0	0	0	0	27	154
Bacteria	Bacteroidota	Bacteroidia	Chitinophagales	Saprospiraceae		0	1844	0	0	0	0	0	0	0	0	0	0	0	0	0	0	0	0	0	0	0	0	0	0	0	0	0	0	0	0	0	0	20	0	99	0	415	305	146	0	0	0	108	0
Bacteria	Bacteroidota	Bacteroidia	Chitinophagales			0	301	0	0	0	0	0	0	0	0	0	0	0	0	0	0	0	0	0	0	0	0	0	0	0	0	0	0	0	0	0	0	0	0	0	0	0	50	0	0	57	0	0	0
Bacteria	Bacteroidota	Bacteroidia	Cytophagales	Cyclobacteriaceae	Algoriphagus	0	22	0	0	0	0	0	0	0	0	0	0	0	0	0	0	0	0	0	0	0	0	0	0	0	0	0	0	0	0	0	0	0	0	0	0	0	0	0	0	0	0	0	0
Bacteria	Bacteroidota	Bacteroidia	Cytophagales	Cyclobacteriaceae		0	437	0	0	0	0	0	0	0	0	0	0	0	0	0	0	0	0	0	0	0	0	0	0	0	0	0	0	0	0	0	0	0	0	0	437	0	0	0	0	0	0	0	0
Bacteria	Bacteroidota	Bacteroidia	Cytophagales	Cytophagaceae	Cytophaga	0	630	0	0	0	0	0	0	0	0	0	0	0	0	0	0	0	0	0	0	0	0	0	0	0	0	0	0	0	0	0	0	0	0	0	0	0	0	236	374	0	0	0	0
Bacteria	Bacteroidota	Bacteroidia	Cytophagales	Cytophagaceae	Sporocytophaga	0	44	0	0	0	0	0	0	0	0	0	0	0	0	0	0	0	0	0	0	0	0	0	0	0	0	0	0	0	0	0	0	0	44	0	0	0	0	0	0	0	0	0	0
Bacteria	Bacteroidota	Bacteroidia	Cytophagales	Hymenobacteraceae	Hymenobacter	0	56	0	0	0	0	0	0	0	0	0	0	0	0	0	0	0	0	0	0	0	0	0	0	0	0	0	0	0	0	19	0	0	0	0	0	0	0	0	0	0	0	0	0
Bacteria	Bacteroidota	Bacteroidia	Cytophagales	Microscillaceae	OLB12	0	25	0	0	0	0	0	0	0	0	0	0	0	0	0	0	0	0	0	0	0	0	0	0	0	0	0	0	0	0	25	0	0	0	0	0	0	0	0	0	0	0	0	0
Bacteria	Bacteroidota	Bacteroidia	Cytophagales	Spirosomaceae	Arcicella	0	227	0	0	0	0	0	0	0	0	0	0	0	0	0	0	0	0	0	0	0	0	0	0	0	0	0	0	0	0	0	0	0	0	0	0	0	0	0	0	0	0	0	0
Bacteria	Bacteroidota	Bacteroidia	Cytophagales	Spirosomaceae	Flectobacillus	0	27	0	0	0	0	0	0	0	0	0	0	0	0	0	0	0	0	0	0	0	0	0	0	0	0	0	0	0	0	0	0	27	0	0	0	0	0	0	0	0	0	0	0
Bacteria	Bacteroidota	Bacteroidia	Cytophagales	Spirosomaceae	Lacihabitans	0	149	0	0	0	0	0	0	0	0	0	0	0	0	0	0	0	0	0	0	0	0	0	0	0	0	0	0	0	0	0	0	0	0	0	0	0	0	0	0	0	0	0	0
Bacteria	Bacteroidota	Bacteroidia	Cytophagales	Spirosomaceae	Pseudarcicella	0	1743	0	0	0	0	0	0	0	0	0	0	0	0	0	0	0	0	0	0	0	0	0	0	0	0	0	0	0	0	42	197	23	0	2	169	0	0	0	0	142	0	0	82
Bacteria	Bacteroidota	Bacteroidia	Cytophagales	Spirosomaceae	Rudanella	0	441	0	0	0	0	0	0	0	0	0	0	0	0	0	0	0	0	0	0	0	0	0	0	0	0	0	0	0	0	0	0	0	0	0	0	0	90	0	0	0	0	0	0
Bacteria	Bacteroidota	Bacteroidia	Cytophagales	Spirosomaceae	Spirosoma	0	26	0	0	0	0	0	0	0	0	0	0	0	0	0	0	0	0	0	0	0	0	0	0	0	0	0	0	0	0	0	0	0	0	0	0	0	0	0	0	0	0	0	0
Bacteria	Bacteroidota	Bacteroidia	Cytophagales	Spirosomaceae		0	256	0	0	0	0	0	0	0	0	0	0	0	0	0	0	0	0	0	0	0	0	0	0	0	0	0	0	0	0	0	0	0	0	85	0	54	0	0	0	0	0	117	0
Bacteria	Bacteroidota	Bacteroidia	Flavobacteriales	Crocinitomicaceae	Fluviicola	0	1147	0	0	0	0	0	0	0	0	0	0	0	0	0	0	0	0	0	0	0	0	0	0	0	0	0	0	0	0	53	0	0	0	0	66	0	0	0	0	282	0	45	14
Bacteria	Bacteroidota	Bacteroidia	Flavobacteriales	Flavobacteriaceae	Flavobacterium	0	54520	0	0	0	0	0	0	0	0	0	0	0	0	0	0	0	0	0	0	0	0	0	0	0	0	0	0	0	0	802	3922	1105	712	1541	1816	3771	2427	4390	925	1228	2964	2646	3092
Bacteria	Bacteroidota	Bacteroidia	Flavobacteriales	NS9 marine group		0	22	0	0	0	0	0	0	0	0	0	0	0	0	0	0	0	0	0	0	0	0	0	0	0	0	0	0	0	0	0	0	0	0	0	0	0	0	0	0	0	0	0	0
Bacteria	Bacteroidota	Bacteroidia	Flavobacteriales	Weeksellaceae	Chryseobacterium	1	3242	0	0	0	0	0	0	0	0	0	0	1	0	0	0	0	0	0	0	0	0	0	0	0	0	0	0	0	0	58	63	55	0	0	0	0	604	285	0	0	251	50	451
Bacteria	Bacteroidota	Bacteroidia	Flavobacteriales	Weeksellaceae	Cloacibacterium	0	356	0	0	0	0	0	0	0	0	0	0	0	0	0	0	0	0	0	0	0	0	0	0	0	0	0	0	0	0	0	120	0	0	0	0	0	0	0	0	0	0	0	34
Bacteria	Bacteroidota	Bacteroidia	Flavobacteriales	Weeksellaceae	Elizabethkingia	0	241	0	0	0	0	0	0	0	0	0	0	0	0	0	0	0	0	0	0	0	0	0	0	0	0	0	0	0	0	0	0	0	0	0	203	0	0	0	0	0	0	0	0
Bacteria	Bacteroidota	Bacteroidia	Multi-affiliation	Multi-affiliation	Multi-affiliation	0	214	0	0	0	0	0	0	0	0	0	0	0	0	0	0	0	0	0	0	0	0	0	0	0	0	0	0	0	0	0	0	0	0	0	0	0	0	0	0	0	0	0	102
Bacteria	Bacteroidota	Bacteroidia	Sphingobacteriales	AKYH767		0	448	0	0	0	0	0	0	0	0	0	0	0	0	0	0	0	0	0	0	0	0	0	0	0	0	0	0	0	0	0	0	0	0	0	0	0	0	0	0	0	0	0	0
Bacteria	Bacteroidota	Bacteroidia	Sphingobacteriales	env.OPS 17		0	195	0	0	0	0	0	0	0	0	0	0	0	0	0	0	0	0	0	0	0	0	0	0	0	0	0	0	0	0	0	0	0	0	0	0	0	0	0	0	0	0	39	0
Bacteria	Bacteroidota	Bacteroidia	Sphingobacteriales	NS11-12 marine group		0	278	0	0	0	0	0	0	0	0	0	0	0	0	0	0	0	0	0	0	0	0	0	0	0	0	0	0	0	0	0	0	0	0	0	0	0	0	0	0	0	0	0	0
Bacteria	Bacteroidota	Bacteroidia	Sphingobacteriales	Sphingobacteriaceae	Arcticibacter	0	136	0	0	0	0	0	0	0	0	0	0	0	0	0	0	0	0	0	0	0	0	0	0	0	0	0	0	0	0	0	8	49	0	0	0	0	0	0	0	0	0	0	0
Bacteria	Bacteroidota	Bacteroidia	Sphingobacteriales	Sphingobacteriaceae	Pedobacter	0	1023	0	0	0	0	0	0	0	0	0	0	0	0	0	0	0	0	0	0	0	0	0	0	0	0	0	0	0	0	0	0	0	47	180	0	0	0	0	0	0	250	0	0
Bacteria	Bacteroidota	Bacteroidia	Sphingobacteriales	Sphingobacteriaceae	Sphingobacterium	0	255	0	0	0	0	0	0	0	0	0	0	0	0	0	0	0	0	0	0	0	0	0	0	0	0	0	0	0	0	0	88	0	0	0	0	0	0	0	167	0	0	0	0
Bacteria	Bacteroidota	Kapabacteria	Kapabacteriales			0	341	0	0	0	0	0	0	0	0	0	0	0	0	0	0	0	0	0	0	0	0	0	0	0	0	0	0	0	0	23	0	27	0	0	0	0	69	0	0	0	159	0	0
Bacteria	Bacteroidota	Rhodothermia	Rhodothermales	Rhodothermaceae	Rubrivirga	0	30	0	0	0	0	0	0	0	0	0	0	0	0	0	0	0	0	0	0	0	0	0	0	0	0	0	0	0	0	0	0	0	0	0	0	0	0	0	0	0	0	0	0
Bacteria	Bdellovibrionota	Bdellovibrionia	Bacteriovoracales	Bacteriovoracaceae	Peredibacter	0	696	0	0	0	0	0	0	0	0	0	0	0	0	0	0	0	0	0	0	0	0	0	0	0	0	0	0	0	0	0	0	0	103	16	0	0	0	55	0	0	0	0	0
Bacteria	Bdellovibrionota	Bdellovibrionia	Bdellovibrionales	Bdellovibrionaceae	Bdellovibrio	0	1501	0	0	0	0	0	0	0	0	0	0	0	0	0	0	0	0	0	0	0	0	0	0	0	0	0	0	0	0	0	0	75	0	2	0	363	238	288	0	41	0	63	75
Bacteria	Bdellovibrionota	Oligoflexia	0319-6G20			0	1596	0	0	0	0	0	0	0	0	0	0	0	0	0	0	0	0	0	0	0	0	0	0	0	0	0	0	0	0	0	0	0	0	117	87	0	154	19	271	0	178	0	96
Bacteria	Bdellovibrionota	Oligoflexia	Oligoflexales	Oligoflexaceae		0	667	0	0	0	0	0	0	0	0	0	0	0	0	0	0	0	0	0	0	0	0	0	0	0	0	0	0	0	0	0	0	0	0	0	0	0	95	0	146	55	248	0	0
Bacteria	Bdellovibrionota	Oligoflexia	Silvanigrellales	Silvanigrellaceae	Silvanigrella	0	94	0	0	0	0	0	0	0	0	0	0	0	0	0	0	0	0	0	0	0	0	0	0	0	0	0	0	0	0	0	0	0	0	0	0	0	0	0	0	0	0	0	0
Bacteria	Campylobacterota	Campylobacteria	Campylobacterales	Arcobacteraceae	Pseudarcobacter	0	118	0	0	0	0	0	0	0	0	0	0	0	0	0	0	0	0	0	0	0	0	0	0	0	0	0	0	0	0	0	0	71	0	0	0	0	0	0	0	0	0	47	0
Bacteria	Campylobacterota	Campylobacteria	Campylobacterales	Sulfurimonadaceae	Sulfuricurvum	0	117	0	0	0	0	0	0	0	0	0	0	0	0	0	0	0	0	0	0	0	0	0	0	0	0	0	0	0	0	0	0	0	0	0	0	0	0	117	0	0	0	0	0
Bacteria	Chloroflexi	Anaerolineae	1-20			0	300	0	0	0	0	0	0	0	0	0	0	0	0	0	0	0	0	0	0	0	0	0	0	0	0	0	0	0	0	0	0	0	0	0	0	0	0	0	0	0	0	0	0
Bacteria	Chloroflexi	Anaerolineae	Anaerolineales	Anaerolineaceae		0	87	0	0	0	0	0	0	0	0	0	0	0	0	0	0	0	0	0	0	0	0	0	0	0	0	0	0	0	0	0	0	1	0	0	0	0	0	0	0	0	0	0	86
Bacteria	Chloroflexi	Anaerolineae	Caldilineales	Caldilineaceae		0	263	0	0	0	0	0	0	0	0	0	0	0	0	0	0	0	0	0	0	0	0	0	0	0	0	0	0	0	0	0	0	0	0	0	0	0	0	0	0	0	0	0	263
Bacteria	Chloroflexi	Anaerolineae	SBR1031	A4b		0	330	0	0	0	0	0	0	0	0	0	0	0	0	0	0	0	0	0	0	0	0	0	0	0	0	0	0	0	0	0	0	44	0	0	0	0	0	0	0	161	0	0	0
Bacteria	Chloroflexi	Chloroflexia	Chloroflexales	Roseiflexaceae		0	443	0	0	0	0	0	0	0	0	0	0	0	0	0	0	0	0	0	0	0	0	0	0	0	0	0	0	0	0	0	0	16	96	0	0	0	0	0	0	0	0	0	62
Bacteria	Chloroflexi	Chloroflexia	Thermomicrobiales	JG30-KF-CM45		0	344	0	0	0	0	0	0	0	0	0	0	0	0	0	0	0	0	0	0	0	0	0	0	0	0	0	0	0	0	50	0	0	0	0	0	92	0	0	0	0	0	0	0
Bacteria	Chloroflexi	Dehalococcoidia	GIF9			0	46	0	0	0	0	0	0	0	0	0	0	0	0	0	0	0	0	0	0	0	0	0	0	0	0	0	0	0	0	0	0	0	0	0	0	0	0	0	0	0	0	0	46
Bacteria	Chloroflexi	TK10				0	51	0	0	0	0	0	0	0	0	0	0	0	0	0	0	0	0	0	0	0	0	0	0	0	0	0	0	0	0	0	0	0	0	51	0	0	0	0	0	0	0	0	0
Archaea	Crenarchaeota	Nitrososphaeria	Nitrosopumilales	Nitrosopumilaceae	Multi-affiliation	0	66	0	0	0	0	0	0	0	0	0	0	0	0	0	0	0	0	0	0	0	0	0	0	0	0	0	0	0	0	0	66	0	0	0	0	0	0	0	0	0	0	0	0
Bacteria	Cyanobacteria	Cyanobacteriia	Chloroplast			0	4301	0	0	0	0	0	0	0	0	0	0	0	0	0	0	0	0	0	0	0	0	0	0	0	0	0	0	0	0	101	109	159	149	254	169	214	454	154	500	114	0	235	275
Bacteria	Cyanobacteria	Cyanobacteriia	Cyanobacteriales	Chroococcidiopsaceae	Aliterella	0	134	0	0	0	0	0	0	0	0	0	0	0	0	0	0	0	0	0	0	0	0	0	0	0	0	0	0	0	0	0	0	0	0	0	0	0	0	0	0	0	0	0	37
Bacteria	Cyanobacteria	Cyanobacteriia	Cyanobacteriales	Chroococcidiopsaceae		0	119	0	0	0	0	0	0	0	0	0	0	0	0	0	0	0	0	0	0	0	0	0	0	0	0	0	0	0	0	0	119	0	0	0	0	0	0	0	0	0	0	0	0
Bacteria	Cyanobacteria	Cyanobacteriia	Cyanobacteriales	Phormidiaceae	Planktothrix NIVA-CYA 15	0	59	0	0	0	0	0	0	0	0	0	0	0	0	0	0	0	0	0	0	0	0	0	0	0	0	0	0	0	0	0	0	21	0	0	0	0	0	0	0	0	0	38	0
Bacteria	Cyanobacteria	Cyanobacteriia	Cyanobacteriales	Phormidiaceae		0	25	0	0	0	0	0	0	0	0	0	0	0	0	0	0	0	0	0	0	0	0	0	0	0	0	0	0	0	0	25	0	0	0	0	0	0	0	0	0	0	0	0	0
Bacteria	Cyanobacteria	Cyanobacteriia	Synechococcales	Cyanobiaceae	Cyanobium PCC-6307	0	108	0	0	0	0	0	0	0	0	0	0	0	0	0	0	0	0	0	0	0	0	0	0	0	0	0	0	0	0	0	0	108	0	0	0	0	0	0	0	0	0	0	0
Bacteria	Cyanobacteria	Vampirivibrionia	Gastranaerophilales			0	868	0	0	0	0	0	0	0	0	0	0	0	0	0	0	0	0	0	0	0	0	0	0	0	0	0	0	0	0	73	0	56	0	0	0	0	273	0	0	0	0	0	0
Bacteria	Deinococcota	Deinococci	Deinococcales	Deinococcaceae	Deinococcus	0	240	0	0	0	0	0	0	0	0	0	0	0	0	0	0	0	0	0	0	0	0	0	0	0	0	0	0	0	0	0	0	0	0	0	0	240	0	0	0	0	0	0	0
Bacteria	Deinococcota	Deinococci	Thermales	Thermaceae	Meiothermus	0	69	0	0	0	0	0	0	0	0	0	0	0	0	0	0	0	0	0	0	0	0	0	0	0	0	0	0	0	0	0	69	0	0	0	0	0	0	0	0	0	0	0	0
Bacteria	Deinococcota	Deinococci	Thermales	Thermaceae	Thermus	0	99	0	0	0	0	0	0	0	0	0	0	0	0	0	0	0	0	0	0	0	0	0	0	0	0	0	0	0	0	0	0	0	0	0	0	0	0	0	0	0	0	0	0
Bacteria	Dependentiae	Babeliae	Babeliales	UBA12409		0	168	0	0	0	0	0	0	0	0	0	0	0	0	0	0	0	0	0	0	0	0	0	0	0	0	0	0	0	0	18	0	38	0	0	0	0	0	0	0	0	0	0	0
Bacteria	Dependentiae	Babeliae	Babeliales	Vermiphilaceae		0	357	0	0	0	0	0	0	0	0	0	0	0	0	0	0	0	0	0	0	0	0	0	0	0	0	0	0	0	0	25	0	0	131	0	0	0	0	0	0	140	61	0	0
Bacteria	Dependentiae	Babeliae	Babeliales			0	100	0	0	0	0	0	0	0	0	0	0	0	0	0	0	0	0	0	0	0	0	0	0	0	0	0	0	0	0	0	0	0	0	0	0	0	0	0	0	0	0	0	0
Bacteria	Desulfobacterota	Desulfuromonadia	PB19			0	78	0	0	0	0	0	0	0	0	0	0	0	0	0	0	0	0	0	0	0	0	0	0	0	0	0	0	0	0	0	78	0	0	0	0	0	0	0	0	0	0	0	0
Bacteria	Elusimicrobiota	Lineage IIb				0	21	0	0	0	0	0	0	0	0	0	0	0	0	0	0	0	0	0	0	0	0	0	0	0	0	0	0	0	0	0	0	0	0	0	0	0	0	0	0	0	0	0	21
Bacteria	Fibrobacterota	Fibrobacteria	Fibrobacterales	Fibrobacteraceae	possible genus 06	0	270	0	0	0	0	0	0	0	0	0	0	0	0	0	0	0	0	0	0	0	0	0	0	0	0	0	0	0	0	0	0	0	0	0	0	0	0	0	0	0	0	0	0
Bacteria	Fibrobacterota	Fibrobacteria	Fibrobacterales	Fibrobacteraceae		0	168	0	0	0	0	0	0	0	0	0	0	0	0	0	0	0	0	0	0	0	0	0	0	0	0	0	0	0	0	0	0	0	0	0	0	0	0	168	0	0	0	0	0
Bacteria	Bacillota	Bacilli	Bacillales	Bacillaceae	Anaerobacillus	21	0	11	0	0	0	0	0	0	0	0	0	0	0	10	0	0	0	0	0	0	0	0	0	0	0	0	0	0	0	0	0	0	0	0	0	0	0	0	0	0	0	0	0
Bacteria	Bacillota	Bacilli	Bacillales	Bacillaceae	Anoxybacillus	0	109	0	0	0	0	0	0	0	0	0	0	0	0	0	0	0	0	0	0	0	0	0	0	0	0	0	0	0	0	0	0	0	0	109	0	0	0	0	0	0	0	0	0
Bacteria	Bacillota	Bacilli	Bacillales	Bacillaceae	Bacillus	5744	4281	289	2	17	1124	23	0	0	0	67	323	190	457	250	24	0	89	351	0	20	116	68	15	0	5	2016	297	1	0	36	371	5	209	0	590	0	174	64	322	606	301	0	5
Bacteria	Bacillota	Bacilli	Bacillales	Bacillaceae	Ureibacillus	0	107	0	0	0	0	0	0	0	0	0	0	0	0	0	0	0	0	0	0	0	0	0	0	0	0	0	0	0	0	0	0	0	0	0	0	0	107	0	0	0	0	0	0
Bacteria	Bacillota	Bacilli	Bacillales	Planococcaceae	Lysinibacillus	0	127	0	0	0	0	0	0	0	0	0	0	0	0	0	0	0	0	0	0	0	0	0	0	0	0	0	0	0	0	0	0	0	0	0	0	0	0	0	0	0	0	0	0
Bacteria	Bacillota	Bacilli	Bacillales	Sporolactobacillaceae	Sporolactobacillus	0	139	0	0	0	0	0	0	0	0	0	0	0	0	0	0	0	0	0	0	0	0	0	0	0	0	0	0	0	0	0	0	0	0	0	0	0	0	0	0	0	0	0	0
Bacteria	Bacillota	Bacilli	Erysipelotrichales	Erysipelotrichaceae	Solobacterium	0	32	0	0	0	0	0	0	0	0	0	0	0	0	0	0	0	0	0	0	0	0	0	0	0	0	0	0	0	0	0	0	0	0	0	0	0	0	0	0	0	0	0	0
Bacteria	Bacillota	Bacilli	Exiguobacterales	Exiguobacteraceae	Exiguobacterium	0	420	0	0	0	0	0	0	0	0	0	0	0	0	0	0	0	0	0	0	0	0	0	0	0	0	0	0	0	0	0	0	0	190	0	0	0	0	0	0	0	0	0	139
Bacteria	Bacillota	Bacilli	Lactobacillales	Aerococcaceae	Abiotrophia	0	136	0	0	0	0	0	0	0	0	0	0	0	0	0	0	0	0	0	0	0	0	0	0	0	0	0	0	0	0	0	0	0	0	0	0	136	0	0	0	0	0	0	0
Bacteria	Bacillota	Bacilli	Lactobacillales	Aerococcaceae	Aerococcus	0	96	0	0	0	0	0	0	0	0	0	0	0	0	0	0	0	0	0	0	0	0	0	0	0	0	0	0	0	0	0	94	0	0	0	0	0	2	0	0	0	0	0	0
Bacteria	Bacillota	Bacilli	Lactobacillales	Carnobacteriaceae	Dolosigranulum	0	78	0	0	0	0	0	0	0	0	0	0	0	0	0	0	0	0	0	0	0	0	0	0	0	0	0	0	0	0	0	0	0	0	42	0	0	0	0	0	0	0	0	0
Bacteria	Bacillota	Bacilli	Lactobacillales	Carnobacteriaceae	Granulicatella	2567	11	0	1	16	752	21	0	1	0	23	182	58	4	0	14	0	51	210	0	10	0	45	1	0	8	1059	109	0	2	0	0	3	0	0	0	0	0	0	0	1	0	0	1
Bacteria	Bacillota	Bacilli	Lactobacillales	Enterococcaceae	Enterococcus	37330	303	17374	1	0	0	0	0	0	0	145	0	0	0	19797	0	0	0	0	0	0	0	0	3	0	0	0	0	10	0	24	0	0	0	0	0	0	0	0	0	0	0	278	0
Bacteria	Bacillota	Bacilli	Lactobacillales	Lactobacillaceae	Lactiplantibacillus	0	287	0	0	0	0	0	0	0	0	0	0	0	0	0	0	0	0	0	0	0	0	0	0	0	0	0	0	0	0	0	0	0	0	0	287	0	0	0	0	0	0	0	0
Bacteria	Bacillota	Bacilli	Lactobacillales	Lactobacillaceae	Lactobacillus	319	1010	0	123	0	0	0	0	0	0	0	0	37	0	0	0	0	0	0	0	159	0	0	0	0	0	0	0	0	0	0	0	0	0	28	0	205	0	0	0	0	176	47	0
Bacteria	Bacillota	Bacilli	Lactobacillales	Lactobacillaceae	Latilactobacillus	0	68	0	0	0	0	0	0	0	0	0	0	0	0	0	0	0	0	0	0	0	0	0	0	0	0	0	0	0	0	0	0	0	68	0	0	0	0	0	0	0	0	0	0
Bacteria	Bacillota	Bacilli	Lactobacillales	Lactobacillaceae	Leuconostoc	0	181	0	0	0	0	0	0	0	0	0	0	0	0	0	0	0	0	0	0	0	0	0	0	0	0	0	0	0	0	0	0	0	0	0	181	0	0	0	0	0	0	0	0
Bacteria	Bacillota	Bacilli	Lactobacillales	Lactobacillaceae	Levilactobacillus	0	29	0	0	0	0	0	0	0	0	0	0	0	0	0	0	0	0	0	0	0	0	0	0	0	0	0	0	0	0	0	0	0	0	0	0	0	0	0	0	0	0	0	0
Bacteria	Bacillota	Bacilli	Lactobacillales	Lactobacillaceae	Limosilactobacillus	129	23	129	0	0	0	0	0	0	0	0	0	0	0	0	0	0	0	0	0	0	0	0	0	0	0	0	0	0	0	23	0	0	0	0	0	0	0	0	0	0	0	0	0
Bacteria	Bacillota	Bacilli	Lactobacillales	Lactobacillaceae	Pediococcus	0	770	0	0	0	0	0	0	0	0	0	0	0	0	0	0	0	0	0	0	0	0	0	0	0	0	0	0	0	0	0	344	7	0	0	381	0	0	0	0	0	0	0	0
Bacteria	Bacillota	Bacilli	Lactobacillales	Listeriaceae	Brochothrix	0	138	0	0	0	0	0	0	0	0	0	0	0	0	0	0	0	0	0	0	0	0	0	0	0	0	0	0	0	0	0	0	0	0	0	0	0	138	0	0	0	0	0	0
Bacteria	Bacillota	Bacilli	Lactobacillales	Multi-affiliation	Multi-affiliation	0	1410	0	0	0	0	0	0	0	0	0	0	0	0	0	0	0	0	0	0	0	0	0	0	0	0	0	0	0	0	0	0	16	34	0	0	0	0	0	0	0	0	0	0
Bacteria	Bacillota	Bacilli	Lactobacillales	Streptococcaceae	Streptococcus	84493	78278	347	4389	38	4979	64	0	264	845	8766	1580	7372	15652	2715	10331	0	263	1167	4950	1571	16	221	65	2776	43	12767	944	13	2355	272	2277	4298	6981	129	41	1758	195	4861	294	1110	1220	351	5650
Bacteria	Bacillota	Bacilli	Lactobacillales			24	0	6	0	0	0	0	0	0	0	2	0	0	0	16	0	0	0	0	0	0	0	0	0	0	0	0	0	0	0	0	0	0	0	0	0	0	0	0	0	0	0	0	0
Bacteria	Bacillota	Bacilli	Multi-affiliation	Multi-affiliation	Multi-affiliation	304558	63331	34	2	75411	1	8662	5599	26050	0	22514	3	11710	6	776	1	61	1	12	43067	117	13	33	328	22166	1	24328	63549	113	0	103	135	5473	293	2	126	1064	340	2609	0	0	194	0	145
Bacteria	Bacillota	Bacilli	Mycoplasmatales	Mycoplasmataceae	Candidatus Bacilloplasma	0	217	0	0	0	0	0	0	0	0	0	0	0	0	0	0	0	0	0	0	0	0	0	0	0	0	0	0	0	0	0	0	0	0	0	0	0	0	0	0	0	0	0	0
Bacteria	Bacillota	Bacilli	Mycoplasmatales	Mycoplasmataceae	Mycoplasma	0	41	0	0	0	0	0	0	0	0	0	0	0	0	0	0	0	0	0	0	0	0	0	0	0	0	0	0	0	0	0	0	0	0	41	0	0	0	0	0	0	0	0	0
Bacteria	Bacillota	Bacilli	Paenibacillales	Paenibacillaceae	Paenibacillus	0	54	0	0	0	0	0	0	0	0	0	0	0	0	0	0	0	0	0	0	0	0	0	0	0	0	0	0	0	0	0	0	0	0	0	0	0	0	22	0	0	0	0	0
Bacteria	Bacillota	Bacilli	Staphylococcales	Gemellaceae	Gemella	8	9137	0	0	0	0	0	0	0	0	0	0	0	0	0	0	0	0	0	0	0	0	0	0	0	0	0	8	0	0	0	0	292	1234	302	0	0	82	0	0	0	0	0	274
Bacteria	Bacillota	Bacilli	Staphylococcales	Staphylococcaceae	Nosocomiicoccus	0	355	0	0	0	0	0	0	0	0	0	0	0	0	0	0	0	0	0	0	0	0	0	0	0	0	0	0	0	0	0	0	0	0	0	0	0	173	182	0	0	0	0	0
Bacteria	Bacillota	Bacilli	Staphylococcales	Staphylococcaceae	Staphylococcus	1942399	179026	40939	79297	31133	84175	62636	106839	31629	57616	51553	81681	48804	71957	66807	57163	96920	68316	121908	4928	22956	143926	93852	100948	75425	52285	42466	38238	117763	90239	428	2772	4242	16522	4449	434	729	1070	9125	3474	5399	23565	11101	4831
Bacteria	Bacillota	Clostridia	Clostridiales	Clostridiaceae	Clostridium sensu stricto 1	0	429	0	0	0	0	0	0	0	0	0	0	0	0	0	0	0	0	0	0	0	0	0	0	0	0	0	0	0	0	0	0	0	0	0	0	0	0	0	0	0	0	0	135
Bacteria	Bacillota	Clostridia	Clostridiales	Clostridiaceae	Clostridium sensu stricto 9	0	400	0	0	0	0	0	0	0	0	0	0	0	0	0	0	0	0	0	0	0	0	0	0	0	0	0	0	0	0	0	69	0	0	0	0	0	65	0	0	0	0	0	0
Bacteria	Bacillota	Clostridia	Clostridiales	Clostridiaceae	Multi-affiliation	0	282	0	0	0	0	0	0	0	0	0	0	0	0	0	0	0	0	0	0	0	0	0	0	0	0	0	0	0	0	0	0	0	0	0	0	0	69	0	0	0	0	0	0
Bacteria	Bacillota	Clostridia	Clostridiales			0	157	0	0	0	0	0	0	0	0	0	0	0	0	0	0	0	0	0	0	0	0	0	0	0	0	0	0	0	0	0	0	86	0	0	0	0	0	0	0	15	0	0	0
Bacteria	Bacillota	Clostridia	Eubacteriales	Eubacteriaceae	Acetobacterium	0	62	0	0	0	0	0	0	0	0	0	0	0	0	0	0	0	0	0	0	0	0	0	0	0	0	0	0	0	0	0	0	0	0	0	0	0	0	0	0	0	0	0	0
Bacteria	Bacillota	Clostridia	Lachnospirales	Lachnospiraceae	Epulopiscium	0	350	0	0	0	0	0	0	0	0	0	0	0	0	0	0	0	0	0	0	0	0	0	0	0	0	0	0	0	0	0	0	0	0	0	0	0	0	0	0	0	0	0	0
Bacteria	Bacillota	Clostridia	Monoglobales	Monoglobaceae	Monoglobus	0	41	0	0	0	0	0	0	0	0	0	0	0	0	0	0	0	0	0	0	0	0	0	0	0	0	0	0	0	0	0	0	0	0	0	0	0	0	0	0	0	0	0	0
Bacteria	Bacillota	Clostridia	Oscillospirales	Hungateiclostridiaceae	Fastidiosipila	0	119	0	0	0	0	0	0	0	0	0	0	0	0	0	0	0	0	0	0	0	0	0	0	0	0	0	0	0	0	0	0	0	0	0	0	0	0	0	0	0	0	0	0
Bacteria	Bacillota	Clostridia	Oscillospirales	Hungateiclostridiaceae	Ruminiclostridium	0	28	0	0	0	0	0	0	0	0	0	0	0	0	0	0	0	0	0	0	0	0	0	0	0	0	0	0	0	0	0	0	0	0	0	0	0	0	0	0	0	0	0	0
Bacteria	Bacillota	Clostridia	Oscillospirales	Hungateiclostridiaceae		0	301	0	0	0	0	0	0	0	0	0	0	0	0	0	0	0	0	0	0	0	0	0	0	0	0	0	0	0	0	0	0	0	0	0	0	200	0	0	0	0	0	0	0
Bacteria	Bacillota	Clostridia	Oscillospirales	Ruminococcaceae	Subdoligranulum	0	89	0	0	0	0	0	0	0	0	0	0	0	0	0	0	0	0	0	0	0	0	0	0	0	0	0	0	0	0	0	0	0	0	0	0	0	0	0	0	0	0	0	89
Bacteria	Bacillota	Clostridia	Peptostreptococcales-Tissierellales	Family XI	Anaerococcus	0	1727	0	0	0	0	0	0	0	0	0	0	0	0	0	0	0	0	0	0	0	0	0	0	0	0	0	0	0	0	4	218	0	164	0	0	0	571	143	0	0	116	0	0
Bacteria	Bacillota	Clostridia	Peptostreptococcales-Tissierellales	Family XI	Finegoldia	329	1439	0	87	0	0	0	0	0	0	0	0	0	185	0	0	0	0	0	57	0	0	0	0	0	0	0	0	0	0	0	221	0	0	0	0	0	0	0	0	0	616	0	79
Bacteria	Bacillota	Clostridia	Peptostreptococcales-Tissierellales	Family XI	Peptoniphilus	0	462	0	0	0	0	0	0	0	0	0	0	0	0	0	0	0	0	0	0	0	0	0	0	0	0	0	0	0	0	0	0	0	0	0	0	0	0	0	0	0	223	0	0
Bacteria	Bacillota	Clostridia	Peptostreptococcales-Tissierellales	Peptostreptococcaceae	Intestinibacter	0	326	0	0	0	0	0	0	0	0	0	0	0	0	0	0	0	0	0	0	0	0	0	0	0	0	0	0	0	0	0	0	0	0	0	0	0	0	0	0	0	0	0	0
Bacteria	Bacillota	Clostridia	Peptostreptococcales-Tissierellales	Peptostreptococcaceae	Multi-affiliation	2	1572	0	0	0	0	0	0	0	0	0	0	0	1	0	0	0	0	0	0	0	0	0	0	0	0	0	0	1	0	0	104	0	0	111	0	1	76	169	0	0	42	0	69
Bacteria	Bacillota	Clostridia	Peptostreptococcales-Tissierellales	Peptostreptococcaceae	Peptostreptococcus	0	272	0	0	0	0	0	0	0	0	0	0	0	0	0	0	0	0	0	0	0	0	0	0	0	0	0	0	0	0	0	0	0	0	0	0	0	0	0	0	272	0	0	0
Bacteria	Bacillota	Clostridia	Peptostreptococcales-Tissierellales	Peptostreptococcaceae	Proteocatella	0	142	0	0	0	0	0	0	0	0	0	0	0	0	0	0	0	0	0	0	0	0	0	0	0	0	0	0	0	0	0	0	0	0	0	142	0	0	0	0	0	0	0	0
Bacteria	Bacillota	Clostridia	Peptostreptococcales-Tissierellales	Peptostreptococcaceae	Romboutsia	1	224	0	0	0	0	0	0	0	0	0	0	1	0	0	0	0	0	0	0	0	0	0	0	0	0	0	0	0	0	0	0	0	0	0	0	90	0	134	0	0	0	0	0
Bacteria	Bacillota	Desulfitobacteriia	Desulfitobacteriales	Desulfitobacteriaceae	Desulfosporosinus	0	176	0	0	0	0	0	0	0	0	0	0	0	0	0	0	0	0	0	0	0	0	0	0	0	0	0	0	0	0	0	0	0	176	0	0	0	0	0	0	0	0	0	0
Bacteria	Bacillota	Limnochordia			Hydrogenispora	0	105	0	0	0	0	0	0	0	0	0	0	0	0	0	0	0	0	0	0	0	0	0	0	0	0	0	0	0	0	0	0	0	0	0	0	0	0	0	0	0	0	0	105
Bacteria	Bacillota	Negativicutes	Veillonellales-Selenomonadales	Sporomusaceae	Dendrosporobacter	0	71	0	0	0	0	0	0	0	0	0	0	0	0	0	0	0	0	0	0	0	0	0	0	0	0	0	0	0	0	0	0	0	0	0	0	0	0	0	0	0	0	0	0
Bacteria	Bacillota	Negativicutes	Veillonellales-Selenomonadales	Veillonellaceae	Dialister	30	142	0	0	0	0	0	0	0	0	0	0	0	30	0	0	0	0	0	0	0	0	0	0	0	0	0	0	0	0	0	0	0	0	0	0	0	0	0	0	4	117	0	0
Bacteria	Bacillota	Negativicutes	Veillonellales-Selenomonadales	Veillonellaceae	Veillonella	11123	3209	1000	0	0	3434	0	0	0	0	0	0	0	1557	394	0	0	0	0	0	4653	0	0	0	0	0	0	85	0	0	0	0	0	235	0	0	0	0	0	0	269	0	0	0
Bacteria	Fusobacteriota	Fusobacteriia	Fusobacteriales	Leptotrichiaceae		0	248	0	0	0	0	0	0	0	0	0	0	0	0	0	0	0	0	0	0	0	0	0	0	0	0	0	0	0	0	0	0	0	0	0	0	0	0	0	0	0	0	0	0
Bacteria	Gemmatimonadota	Gemmatimonadetes	Gemmatimonadales	Gemmatimonadaceae	Gemmatimonas	0	228	0	0	0	0	0	0	0	0	0	0	0	0	0	0	0	0	0	0	0	0	0	0	0	0	0	0	0	0	0	0	0	0	0	0	0	0	0	0	0	0	0	0
Bacteria	Hydrogenedentes	Hydrogenedentia	Hydrogenedentiales	Hydrogenedensaceae		0	144	0	0	0	0	0	0	0	0	0	0	0	0	0	0	0	0	0	0	0	0	0	0	0	0	0	0	0	0	0	0	0	0	0	0	0	0	0	0	0	0	0	0
Bacteria	MBNT15					0	21	0	0	0	0	0	0	0	0	0	0	0	0	0	0	0	0	0	0	0	0	0	0	0	0	0	0	0	0	0	0	0	0	0	0	0	0	0	0	0	0	0	21
Bacteria	Myxococcota	bacteriap25				0	86	0	0	0	0	0	0	0	0	0	0	0	0	0	0	0	0	0	0	0	0	0	0	0	0	0	0	0	0	0	0	0	0	0	0	86	0	0	0	0	0	0	0
Bacteria	Myxococcota	Myxococcia	Myxococcales	Myxococcaceae	P3OB-42	0	221	0	0	0	0	0	0	0	0	0	0	0	0	0	0	0	0	0	0	0	0	0	0	0	0	0	0	0	0	0	0	0	0	0	0	0	0	0	0	0	0	0	0
Bacteria	Myxococcota	Polyangia	Haliangiales	Haliangiaceae	Haliangium	0	115	0	0	0	0	0	0	0	0	0	0	0	0	0	0	0	0	0	0	0	0	0	0	0	0	0	0	0	0	0	0	0	0	0	0	98	17	0	0	0	0	0	0
Bacteria	Myxococcota	Polyangia	mle1-27			0	34	0	0	0	0	0	0	0	0	0	0	0	0	0	0	0	0	0	0	0	0	0	0	0	0	0	0	0	0	0	0	0	0	0	0	0	0	0	0	26	0	0	0
Bacteria	Myxococcota	Polyangia	Nannocystales	Nannocystaceae	Nannocystis	0	133	0	0	0	0	0	0	0	0	0	0	0	0	0	0	0	0	0	0	0	0	0	0	0	0	0	0	0	0	0	0	0	0	18	0	0	0	0	0	0	0	0	0
Bacteria	Myxococcota	Polyangia	Polyangiales	Phaselicystidaceae	Phaselicystis	0	29	0	0	0	0	0	0	0	0	0	0	0	0	0	0	0	0	0	0	0	0	0	0	0	0	0	0	0	0	0	0	0	0	29	0	0	0	0	0	0	0	0	0
Bacteria	Myxococcota	Polyangia	Polyangiales	Polyangiaceae	Pajaroellobacter	0	132	0	0	0	0	0	0	0	0	0	0	0	0	0	0	0	0	0	0	0	0	0	0	0	0	0	0	0	0	0	0	0	0	0	0	0	0	0	0	0	132	0	0
Bacteria	Myxococcota	Polyangia	Polyangiales	Sandaracinaceae	Sandaracinus	0	273	0	0	0	0	0	0	0	0	0	0	0	0	0	0	0	0	0	0	0	0	0	0	0	0	0	0	0	0	0	0	0	0	0	205	0	0	0	0	0	0	0	0
Bacteria	Myxococcota	Polyangia	Polyangiales	Sandaracinaceae		0	138	0	0	0	0	0	0	0	0	0	0	0	0	0	0	0	0	0	0	0	0	0	0	0	0	0	0	0	0	0	0	0	0	0	0	0	0	0	0	138	0	0	0
Bacteria	Patescibacteria	ABY1	Candidatus Falkowbacteria			0	393	0	0	0	0	0	0	0	0	0	0	0	0	0	0	0	0	0	0	0	0	0	0	0	0	0	0	0	0	0	0	0	0	0	0	0	0	203	27	163	0	0	0
Bacteria	Patescibacteria	ABY1	Candidatus Kerfeldbacteria			0	185	0	0	0	0	0	0	0	0	0	0	0	0	0	0	0	0	0	0	0	0	0	0	0	0	0	0	0	0	0	0	0	0	45	0	0	0	0	89	0	0	0	0
Bacteria	Patescibacteria	ABY1	Candidatus Komeilibacteria			0	284	0	0	0	0	0	0	0	0	0	0	0	0	0	0	0	0	0	0	0	0	0	0	0	0	0	0	0	0	0	0	0	284	0	0	0	0	0	0	0	0	0	0
Bacteria	Patescibacteria	ABY1	Candidatus Magasanikbacteria			0	157	0	0	0	0	0	0	0	0	0	0	0	0	0	0	0	0	0	0	0	0	0	0	0	0	0	0	0	0	0	6	0	3	0	0	7	0	0	82	3	0	0	7
Bacteria	Patescibacteria	ABY1	Candidatus Uhrbacteria			0	256	0	0	0	0	0	0	0	0	0	0	0	0	0	0	0	0	0	0	0	0	0	0	0	0	0	0	0	0	0	0	0	0	0	0	0	0	0	0	0	0	0	0
Bacteria	Patescibacteria	CPR2				0	385	0	0	0	0	0	0	0	0	0	0	0	0	0	0	0	0	0	0	0	0	0	0	0	0	0	0	0	0	0	0	0	0	0	0	341	0	0	0	0	0	0	0
Bacteria	Patescibacteria	Dojkabacteria				0	70	0	0	0	0	0	0	0	0	0	0	0	0	0	0	0	0	0	0	0	0	0	0	0	0	0	0	0	0	0	0	0	0	49	0	0	0	0	0	0	0	0	0
Bacteria	Patescibacteria	Gracilibacteria	Absconditabacteriales (SR1)			0	1093	0	0	0	0	0	0	0	0	0	0	0	0	0	0	0	0	0	0	0	0	0	0	0	0	0	0	0	0	7	96	0	0	0	156	0	0	0	400	0	0	0	75
Bacteria	Patescibacteria	Gracilibacteria	Candidatus Peregrinibacteria			0	179	0	0	0	0	0	0	0	0	0	0	0	0	0	0	0	0	0	0	0	0	0	0	0	0	0	0	0	0	0	0	0	0	0	0	0	0	0	0	0	0	0	0
Bacteria	Patescibacteria	Gracilibacteria	Candidatus Peribacteria			0	331	0	0	0	0	0	0	0	0	0	0	0	0	0	0	0	0	0	0	0	0	0	0	0	0	0	0	0	0	0	0	0	0	0	91	0	45	0	0	0	0	0	0
Bacteria	Patescibacteria	Gracilibacteria				1	5955	0	0	0	0	0	0	0	0	0	0	0	1	0	0	0	0	0	0	0	0	0	0	0	0	0	0	0	0	35	465	105	0	89	323	683	615	79	5	217	307	14	285
Bacteria	Patescibacteria	Microgenomatia	Candidatus Levybacteria			0	79	0	0	0	0	0	0	0	0	0	0	0	0	0	0	0	0	0	0	0	0	0	0	0	0	0	0	0	0	0	0	0	0	0	0	0	0	0	0	0	0	0	0
Bacteria	Patescibacteria	Microgenomatia	Candidatus Woesebacteria			0	32	0	0	0	0	0	0	0	0	0	0	0	0	0	0	0	0	0	0	0	0	0	0	0	0	0	0	0	0	0	0	0	0	0	0	0	0	0	0	0	0	0	0
Bacteria	Patescibacteria	Parcubacteria	32-520			0	4335	0	0	0	0	0	0	0	0	0	0	0	0	0	0	0	0	0	0	0	0	0	0	0	0	0	0	0	0	20	318	0	228	40	201	367	0	163	657	184	11	50	277
Bacteria	Patescibacteria	Parcubacteria	Candidatus Adlerbacteria			0	1234	0	0	0	0	0	0	0	0	0	0	0	0	0	0	0	0	0	0	0	0	0	0	0	0	0	0	0	0	49	79	0	0	0	0	0	0	0	159	0	0	0	0
Bacteria	Patescibacteria	Parcubacteria	Candidatus Azambacteria			0	1333	0	0	0	0	0	0	0	0	0	0	0	0	0	0	0	0	0	0	0	0	0	0	0	0	0	0	0	0	19	0	138	192	0	0	0	0	0	315	0	195	0	0
Bacteria	Patescibacteria	Parcubacteria	Candidatus Campbellbacteria			0	5661	0	0	0	0	0	0	0	0	0	0	0	0	0	0	0	0	0	0	0	0	0	0	0	0	0	0	0	0	0	217	153	97	15	514	319	100	295	879	264	36	96	174
Bacteria	Patescibacteria	Parcubacteria	Candidatus Kaiserbacteria			0	7045	0	0	0	0	0	0	0	0	0	0	0	0	0	0	0	0	0	0	0	0	0	0	0	0	0	0	0	0	49	246	125	149	253	245	420	143	0	570	223	80	118	219
Bacteria	Patescibacteria	Parcubacteria	Candidatus Liptonbacteria			0	38	0	0	0	0	0	0	0	0	0	0	0	0	0	0	0	0	0	0	0	0	0	0	0	0	0	0	0	0	0	0	0	0	0	0	0	0	0	0	0	0	0	0
Bacteria	Patescibacteria	Parcubacteria	Candidatus Lloydbacteria			0	1470	0	0	0	0	0	0	0	0	0	0	0	0	0	0	0	0	0	0	0	0	0	0	0	0	0	0	0	0	28	0	50	139	0	0	120	206	0	42	100	0	55	218
Bacteria	Patescibacteria	Parcubacteria	Candidatus Nomurabacteria			0	5032	0	0	0	0	0	0	0	0	0	0	0	0	0	0	0	0	0	0	0	0	0	0	0	0	0	0	0	0	32	207	82	0	87	86	353	408	201	149	226	159	97	177
Bacteria	Patescibacteria	Parcubacteria	Candidatus Vogelbacteria			0	781	0	0	0	0	0	0	0	0	0	0	0	0	0	0	0	0	0	0	0	0	0	0	0	0	0	0	0	0	26	0	86	0	0	0	0	0	233	0	77	0	0	0
Bacteria	Patescibacteria	Parcubacteria	Candidatus Yonathbacteria			0	16997	0	0	0	0	0	0	0	0	0	0	0	0	0	0	0	0	0	0	0	0	0	0	0	0	0	0	0	0	196	1120	254	434	307	560	743	547	426	752	806	228	622	975
Bacteria	Patescibacteria	Parcubacteria	Candidatus Zambryskibacteria			0	1685	0	0	0	0	0	0	0	0	0	0	0	0	0	0	0	0	0	0	0	0	0	0	0	0	0	0	0	0	20	36	0	0	36	0	0	0	174	9	25	0	125	26
Bacteria	Patescibacteria	Parcubacteria	Multi-affiliation	Multi-affiliation	Multi-affiliation	0	1926	0	0	0	0	0	0	0	0	0	0	0	0	0	0	0	0	0	0	0	0	0	0	0	0	0	0	0	0	2	0	0	346	0	185	209	0	198	0	0	0	9	0
Bacteria	Patescibacteria	Parcubacteria	Paceibacterales	Paceibacteraceae	Candidatus Paceibacter	0	222	0	0	0	0	0	0	0	0	0	0	0	0	0	0	0	0	0	0	0	0	0	0	0	0	0	0	0	0	0	0	0	0	0	0	0	0	0	0	0	0	0	0
Bacteria	Patescibacteria	Parcubacteria				0	2618	0	0	0	0	0	0	0	0	0	0	0	0	0	0	0	0	0	0	0	0	0	0	0	0	0	0	0	0	28	181	0	112	38	335	0	146	0	292	195	63	0	158
Bacteria	Patescibacteria	Saccharimonadia	Saccharimonadales	LWQ8		0	1079	0	0	0	0	0	0	0	0	0	0	0	0	0	0	0	0	0	0	0	0	0	0	0	0	0	0	0	0	0	0	0	129	0	94	0	0	0	300	137	0	0	140
Bacteria	Patescibacteria	Saccharimonadia	Saccharimonadales	WWH38		0	129	0	0	0	0	0	0	0	0	0	0	0	0	0	0	0	0	0	0	0	0	0	0	0	0	0	0	0	0	0	0	0	0	0	0	0	0	0	0	0	0	0	0
Bacteria	Patescibacteria	Saccharimonadia	Saccharimonadales	YM_S32_TM7_50_20		0	71	0	0	0	0	0	0	0	0	0	0	0	0	0	0	0	0	0	0	0	0	0	0	0	0	0	0	0	0	0	0	0	0	0	0	0	0	0	0	0	0	0	0
Bacteria	Patescibacteria	Saccharimonadia	Saccharimonadales			0	7087	0	0	0	0	0	0	0	0	0	0	0	0	0	0	0	0	0	0	0	0	0	0	0	0	0	0	0	0	58	0	108	0	157	0	203	1199	201	268	498	180	111	516
Bacteria	Patescibacteria	WWE3				0	511	0	0	0	0	0	0	0	0	0	0	0	0	0	0	0	0	0	0	0	0	0	0	0	0	0	0	0	0	0	0	0	0	0	374	0	0	0	77	0	0	0	60
Bacteria	Patescibacteria					0	160	0	0	0	0	0	0	0	0	0	0	0	0	0	0	0	0	0	0	0	0	0	0	0	0	0	0	0	0	0	0	0	0	0	0	0	160	0	0	0	0	0	0
Bacteria	Planctomycetota	OM190				0	231	0	0	0	0	0	0	0	0	0	0	0	0	0	0	0	0	0	0	0	0	0	0	0	0	0	0	0	0	0	0	0	0	64	0	0	0	0	0	0	0	0	0
Bacteria	Planctomycetota	Planctomycetes	Gemmatales	Gemmataceae	Fimbriiglobus	0	1223	0	0	0	0	0	0	0	0	0	0	0	0	0	0	0	0	0	0	0	0	0	0	0	0	0	0	0	0	112	0	87	104	0	116	0	0	253	0	0	168	0	0
Bacteria	Planctomycetota	Planctomycetes	Gemmatales	Gemmataceae	Gemmata	0	950	0	0	0	0	0	0	0	0	0	0	0	0	0	0	0	0	0	0	0	0	0	0	0	0	0	0	0	0	0	0	0	0	0	0	148	0	0	0	0	129	98	195
Bacteria	Planctomycetota	Planctomycetes	Gemmatales	Gemmataceae	Zavarzinella	0	21	0	0	0	0	0	0	0	0	0	0	0	0	0	0	0	0	0	0	0	0	0	0	0	0	0	0	0	0	0	0	0	0	0	0	0	0	0	0	0	0	0	21
Bacteria	Planctomycetota	Planctomycetes	Gemmatales	Gemmataceae		0	611	0	0	0	0	0	0	0	0	0	0	0	0	0	0	0	0	0	0	0	0	0	0	0	0	0	0	0	0	31	0	0	0	0	0	0	0	0	335	0	0	79	0
Bacteria	Planctomycetota	Planctomycetes	Isosphaerales	Isosphaeraceae	Tundrisphaera	0	31	0	0	0	0	0	0	0	0	0	0	0	0	0	0	0	0	0	0	0	0	0	0	0	0	0	0	0	0	0	0	0	0	0	0	0	0	0	0	0	0	0	0
Bacteria	Planctomycetota	Planctomycetes	Isosphaerales	Isosphaeraceae		0	61	0	0	0	0	0	0	0	0	0	0	0	0	0	0	0	0	0	0	0	0	0	0	0	0	0	0	0	0	0	0	0	0	0	0	0	0	0	0	61	0	0	0
Bacteria	Planctomycetota	Planctomycetes	Pirellulales	Pirellulaceae	Blastopirellula	0	186	0	0	0	0	0	0	0	0	0	0	0	0	0	0	0	0	0	0	0	0	0	0	0	0	0	0	0	0	0	0	0	0	0	0	0	0	0	0	0	0	0	186
Bacteria	Planctomycetota	Planctomycetes	Pirellulales	Pirellulaceae	Pirellula	0	1071	0	0	0	0	0	0	0	0	0	0	0	0	0	0	0	0	0	0	0	0	0	0	0	0	0	0	0	0	0	0	0	0	0	312	0	0	0	0	0	0	0	101
Bacteria	Planctomycetota	Planctomycetes	Pirellulales	Pirellulaceae		0	241	0	0	0	0	0	0	0	0	0	0	0	0	0	0	0	0	0	0	0	0	0	0	0	0	0	0	0	0	0	0	56	0	0	0	0	0	0	0	0	0	0	0
Bacteria	Planctomycetota	Planctomycetes	Planctomycetales	Rubinisphaeraceae	SH-PL14	0	269	0	0	0	0	0	0	0	0	0	0	0	0	0	0	0	0	0	0	0	0	0	0	0	0	0	0	0	0	0	38	0	0	0	0	0	0	0	11	0	0	0	0
Bacteria	Planctomycetota	Planctomycetes	Planctomycetales	Rubinisphaeraceae		0	341	0	0	0	0	0	0	0	0	0	0	0	0	0	0	0	0	0	0	0	0	0	0	0	0	0	0	0	0	0	0	0	0	0	0	0	0	267	0	0	74	0	0
Bacteria	Planctomycetota	Planctomycetes	Planctomycetales	Schlesneriaceae	Planctopirus	0	19	0	0	0	0	0	0	0	0	0	0	0	0	0	0	0	0	0	0	0	0	0	0	0	0	0	0	0	0	0	0	0	0	0	0	0	0	0	0	0	0	0	0
Bacteria	Planctomycetota	Planctomycetes	Planctomycetales	Schlesneriaceae	Schlesneria	0	194	0	0	0	0	0	0	0	0	0	0	0	0	0	0	0	0	0	0	0	0	0	0	0	0	0	0	0	0	0	16	0	0	0	0	0	0	0	0	22	0	0	0
Bacteria	Planctomycetota	Planctomycetes	Planctomycetales			0	640	0	0	0	0	0	0	0	0	0	0	0	0	0	0	0	0	0	0	0	0	0	0	0	0	0	0	0	0	0	0	0	0	0	0	67	0	0	340	0	0	0	0
Bacteria	Pseudomonadota	Alphaproteobacteria	Acetobacterales	Acetobacteraceae	Acetobacter	0	36	0	0	0	0	0	0	0	0	0	0	0	0	0	0	0	0	0	0	0	0	0	0	0	0	0	0	0	0	0	0	36	0	0	0	0	0	0	0	0	0	0	0
Bacteria	Pseudomonadota	Alphaproteobacteria	Acetobacterales	Acetobacteraceae	Acidiphilium	0	330	0	0	0	0	0	0	0	0	0	0	0	0	0	0	0	0	0	0	0	0	0	0	0	0	0	0	0	0	0	0	0	0	0	0	0	0	222	0	0	0	0	108
Bacteria	Pseudomonadota	Alphaproteobacteria	Acetobacterales	Acetobacteraceae	Craurococcus-Caldovatus	0	204	0	0	0	0	0	0	0	0	0	0	0	0	0	0	0	0	0	0	0	0	0	0	0	0	0	0	0	0	0	0	0	0	0	0	0	0	204	0	0	0	0	0
Bacteria	Pseudomonadota	Alphaproteobacteria	Acetobacterales	Acetobacteraceae	Roseomonas	0	514	0	0	0	0	0	0	0	0	0	0	0	0	0	0	0	0	0	0	0	0	0	0	0	0	0	0	0	0	0	0	0	0	0	0	514	0	0	0	0	0	0	0
Bacteria	Pseudomonadota	Alphaproteobacteria	Acetobacterales	Acetobacteraceae		0	73	0	0	0	0	0	0	0	0	0	0	0	0	0	0	0	0	0	0	0	0	0	0	0	0	0	0	0	0	0	0	73	0	0	0	0	0	0	0	0	0	0	0
Bacteria	Pseudomonadota	Alphaproteobacteria	Azospirillales	Azospirillaceae	Azospirillum	0	41	0	0	0	0	0	0	0	0	0	0	0	0	0	0	0	0	0	0	0	0	0	0	0	0	0	0	0	0	0	0	0	0	0	0	0	0	0	0	0	0	0	0
Bacteria	Pseudomonadota	Alphaproteobacteria	Azospirillales	Azospirillaceae	Niveispirillum	0	79	0	0	0	0	0	0	0	0	0	0	0	0	0	0	0	0	0	0	0	0	0	0	0	0	0	0	0	0	0	0	0	0	0	0	0	0	79	0	0	0	0	0
Bacteria	Pseudomonadota	Alphaproteobacteria	Caulobacterales	Caulobacteraceae	Brevundimonas	0	517	0	0	0	0	0	0	0	0	0	0	0	0	0	0	0	0	0	0	0	0	0	0	0	0	0	0	0	0	0	0	0	0	0	0	0	0	121	0	0	0	204	0
Bacteria	Pseudomonadota	Alphaproteobacteria	Caulobacterales	Caulobacteraceae	Phenylobacterium	0	273	0	0	0	0	0	0	0	0	0	0	0	0	0	0	0	0	0	0	0	0	0	0	0	0	0	0	0	0	0	0	0	0	0	0	0	0	0	0	0	0	125	0
Bacteria	Pseudomonadota	Alphaproteobacteria	Caulobacterales	Caulobacteraceae		0	1876	0	0	0	0	0	0	0	0	0	0	0	0	0	0	0	0	0	0	0	0	0	0	0	0	0	0	0	0	0	163	0	0	0	0	0	184	184	0	0	0	0	208
Bacteria	Pseudomonadota	Alphaproteobacteria	Caulobacterales	Hyphomonadaceae	Hyphomonas	0	35	0	0	0	0	0	0	0	0	0	0	0	0	0	0	0	0	0	0	0	0	0	0	0	0	0	0	0	0	0	0	0	0	0	0	0	0	0	0	0	0	0	0
Bacteria	Pseudomonadota	Alphaproteobacteria	Caulobacterales	Hyphomonadaceae	SWB02	0	211	0	0	0	0	0	0	0	0	0	0	0	0	0	0	0	0	0	0	0	0	0	0	0	0	0	0	0	0	0	0	0	0	0	0	0	0	0	0	0	56	0	0
Bacteria	Pseudomonadota	Alphaproteobacteria	Defluviicoccales	Defluviicoccaceae	Defluviicoccus	0	68	0	0	0	0	0	0	0	0	0	0	0	0	0	0	0	0	0	0	0	0	0	0	0	0	0	0	0	0	0	68	0	0	0	0	0	0	0	0	0	0	0	0
Bacteria	Pseudomonadota	Alphaproteobacteria	Dongiales	Dongiaceae	Dongia	0	25	0	0	0	0	0	0	0	0	0	0	0	0	0	0	0	0	0	0	0	0	0	0	0	0	0	0	0	0	0	0	0	0	0	0	0	0	0	0	0	0	0	0
Bacteria	Pseudomonadota	Alphaproteobacteria	Reyranellales	Reyranellaceae		0	312	0	0	0	0	0	0	0	0	0	0	0	0	0	0	0	0	0	0	0	0	0	0	0	0	0	0	0	0	0	0	0	0	0	0	0	0	0	0	0	0	0	0
Bacteria	Pseudomonadota	Alphaproteobacteria	Rhizobiales	A0839		0	49	0	0	0	0	0	0	0	0	0	0	0	0	0	0	0	0	0	0	0	0	0	0	0	0	0	0	0	0	0	0	0	0	49	0	0	0	0	0	0	0	0	0
Bacteria	Pseudomonadota	Alphaproteobacteria	Rhizobiales	Beijerinckiaceae	1174-901-12	0	107	0	0	0	0	0	0	0	0	0	0	0	0	0	0	0	0	0	0	0	0	0	0	0	0	0	0	0	0	0	0	0	0	0	0	0	0	107	0	0	0	0	0
Bacteria	Pseudomonadota	Alphaproteobacteria	Rhizobiales	Beijerinckiaceae	Bosea	0	194	0	0	0	0	0	0	0	0	0	0	0	0	0	0	0	0	0	0	0	0	0	0	0	0	0	0	0	0	0	0	0	0	67	0	0	0	0	0	0	0	0	0
Bacteria	Pseudomonadota	Alphaproteobacteria	Rhizobiales	Beijerinckiaceae	Methylobacterium-Methylorubrum	0	1759	0	0	0	0	0	0	0	0	0	0	0	0	0	0	0	0	0	0	0	0	0	0	0	0	0	0	0	0	0	0	62	159	413	0	0	0	31	0	0	0	0	0
Bacteria	Pseudomonadota	Alphaproteobacteria	Rhizobiales	C2U		0	154	0	0	0	0	0	0	0	0	0	0	0	0	0	0	0	0	0	0	0	0	0	0	0	0	0	0	0	0	0	0	0	0	0	0	0	0	0	0	0	0	0	0
Bacteria	Pseudomonadota	Alphaproteobacteria	Rhizobiales	Devosiaceae	Devosia	0	233	0	0	0	0	0	0	0	0	0	0	0	0	0	0	0	0	0	0	0	0	0	0	0	0	0	0	0	0	43	0	60	0	0	0	0	130	0	0	0	0	0	0
Bacteria	Pseudomonadota	Alphaproteobacteria	Rhizobiales	Hyphomicrobiaceae	Hyphomicrobium	0	479	0	0	0	0	0	0	0	0	0	0	0	0	0	0	0	0	0	0	0	0	0	0	0	0	0	0	0	0	15	0	0	0	0	0	264	0	0	0	0	0	0	168
Bacteria	Pseudomonadota	Alphaproteobacteria	Rhizobiales	Hyphomicrobiaceae	Multi-affiliation	0	372	0	0	0	0	0	0	0	0	0	0	0	0	0	0	0	0	0	0	0	0	0	0	0	0	0	0	0	0	0	0	0	0	0	0	0	0	0	372	0	0	0	0
Bacteria	Pseudomonadota	Alphaproteobacteria	Rhizobiales	Rhizobiaceae	Aliihoeflea	0	39	0	0	0	0	0	0	0	0	0	0	0	0	0	0	0	0	0	0	0	0	0	0	0	0	0	0	0	0	0	0	0	0	0	0	0	0	0	0	0	0	0	39
Bacteria	Pseudomonadota	Alphaproteobacteria	Rhizobiales	Rhizobiaceae	Allorhizobium-Neorhizobium-Pararhizobium-Rhizobium	0	801	0	0	0	0	0	0	0	0	0	0	0	0	0	0	0	0	0	0	0	0	0	0	0	0	0	0	0	0	0	0	0	0	0	0	0	200	0	334	0	0	0	0
Bacteria	Pseudomonadota	Alphaproteobacteria	Rhizobiales	Rhizobiaceae	Falsochrobactrum	0	71	0	0	0	0	0	0	0	0	0	0	0	0	0	0	0	0	0	0	0	0	0	0	0	0	0	0	0	0	0	0	0	0	0	0	0	0	0	0	0	0	0	0
Bacteria	Pseudomonadota	Alphaproteobacteria	Rhizobiales	Rhizobiaceae	Mesorhizobium	0	469	0	0	0	0	0	0	0	0	0	0	0	0	0	0	0	0	0	0	0	0	0	0	0	0	0	0	0	0	0	0	0	0	0	0	0	0	0	0	0	0	0	0
Bacteria	Pseudomonadota	Alphaproteobacteria	Rhizobiales	Rhizobiaceae	Multi-affiliation	0	188	0	0	0	0	0	0	0	0	0	0	0	0	0	0	0	0	0	0	0	0	0	0	0	0	0	0	0	0	0	0	3	0	0	0	0	0	0	0	0	0	0	0
Bacteria	Pseudomonadota	Alphaproteobacteria	Rhizobiales	Rhizobiaceae	Shinella	0	211	0	0	0	0	0	0	0	0	0	0	0	0	0	0	0	0	0	0	0	0	0	0	0	0	0	0	0	0	0	0	0	0	0	0	0	211	0	0	0	0	0	0
Bacteria	Pseudomonadota	Alphaproteobacteria	Rhizobiales	Rhizobiaceae		0	131	0	0	0	0	0	0	0	0	0	0	0	0	0	0	0	0	0	0	0	0	0	0	0	0	0	0	0	0	0	0	0	0	0	131	0	0	0	0	0	0	0	0
Bacteria	Pseudomonadota	Alphaproteobacteria	Rhizobiales	Rhizobiales Incertae Sedis		0	28	0	0	0	0	0	0	0	0	0	0	0	0	0	0	0	0	0	0	0	0	0	0	0	0	0	0	0	0	0	0	0	0	28	0	0	0	0	0	0	0	0	0
Bacteria	Pseudomonadota	Alphaproteobacteria	Rhizobiales	Xanthobacteraceae	Afipia	0	266	0	0	0	0	0	0	0	0	0	0	0	0	0	0	0	0	0	0	0	0	0	0	0	0	0	0	0	0	0	0	0	0	0	0	0	0	0	0	0	96	0	0
Bacteria	Pseudomonadota	Alphaproteobacteria	Rhizobiales	Xanthobacteraceae	Bradyrhizobium	0	512	0	0	0	0	0	0	0	0	0	0	0	0	0	0	0	0	0	0	0	0	0	0	0	0	0	0	0	0	0	0	0	0	0	0	225	0	0	0	0	0	0	0
Bacteria	Pseudomonadota	Alphaproteobacteria	Rhizobiales	Xanthobacteraceae	Multi-affiliation	0	457	0	0	0	0	0	0	0	0	0	0	0	0	0	0	0	0	0	0	0	0	0	0	0	0	0	0	0	0	0	0	0	0	0	0	0	0	207	0	0	0	0	0
Bacteria	Pseudomonadota	Alphaproteobacteria	Rhizobiales	Xanthobacteraceae	Rhodoplanes	0	30	0	0	0	0	0	0	0	0	0	0	0	0	0	0	0	0	0	0	0	0	0	0	0	0	0	0	0	0	30	0	0	0	0	0	0	0	0	0	0	0	0	0
Bacteria	Pseudomonadota	Alphaproteobacteria	Rhizobiales	Xanthobacteraceae	Rhodopseudomonas	0	152	0	0	0	0	0	0	0	0	0	0	0	0	0	0	0	0	0	0	0	0	0	0	0	0	0	0	0	0	30	0	0	0	122	0	0	0	0	0	0	0	0	0
Bacteria	Pseudomonadota	Alphaproteobacteria	Rhizobiales	Xanthobacteraceae	Tardiphaga	0	23	0	0	0	0	0	0	0	0	0	0	0	0	0	0	0	0	0	0	0	0	0	0	0	0	0	0	0	0	0	0	0	0	23	0	0	0	0	0	0	0	0	0
Bacteria	Pseudomonadota	Alphaproteobacteria	Rhodobacterales	Rhodobacteraceae	Amaricoccus	0	362	0	0	0	0	0	0	0	0	0	0	0	0	0	0	0	0	0	0	0	0	0	0	0	0	0	0	0	0	0	0	0	0	0	124	0	0	0	0	0	0	0	0
Bacteria	Pseudomonadota	Alphaproteobacteria	Rhodobacterales	Rhodobacteraceae	Cereibacter	0	31	0	0	0	0	0	0	0	0	0	0	0	0	0	0	0	0	0	0	0	0	0	0	0	0	0	0	0	0	0	0	0	0	0	0	0	0	0	0	0	0	0	0
Bacteria	Pseudomonadota	Alphaproteobacteria	Rhodobacterales	Rhodobacteraceae	Multi-affiliation	0	250	0	0	0	0	0	0	0	0	0	0	0	0	0	0	0	0	0	0	0	0	0	0	0	0	0	0	0	0	0	0	0	0	0	0	0	0	183	0	0	0	0	0
Bacteria	Pseudomonadota	Alphaproteobacteria	Rhodobacterales	Rhodobacteraceae	Paracoccus	0	4514	0	0	0	0	0	0	0	0	0	0	0	0	0	0	0	0	0	0	0	0	0	0	0	0	0	0	0	0	88	80	109	258	0	0	163	0	969	0	536	473	0	52
Bacteria	Pseudomonadota	Alphaproteobacteria	Rhodobacterales	Rhodobacteraceae	Pseudorhodobacter	0	138	0	0	0	0	0	0	0	0	0	0	0	0	0	0	0	0	0	0	0	0	0	0	0	0	0	0	0	0	0	0	0	0	0	0	0	0	33	0	0	0	0	0
Bacteria	Pseudomonadota	Alphaproteobacteria	Rhodobacterales	Rhodobacteraceae	Rhodobacter	0	77	0	0	0	0	0	0	0	0	0	0	0	0	0	0	0	0	0	0	0	0	0	0	0	0	0	0	0	0	0	0	0	0	0	0	0	0	0	0	0	0	0	0
Bacteria	Pseudomonadota	Alphaproteobacteria	Rhodobacterales	Rhodobacteraceae	Rubellimicrobium	0	128	0	0	0	0	0	0	0	0	0	0	0	0	0	0	0	0	0	0	0	0	0	0	0	0	0	0	0	0	0	0	0	0	0	0	0	0	0	0	0	0	0	0
Bacteria	Pseudomonadota	Alphaproteobacteria	Rhodobacterales	Rhodobacteraceae	Tabrizicola	0	2024	0	0	0	0	0	0	0	0	0	0	0	0	0	0	0	0	0	0	0	0	0	0	0	0	0	0	0	0	7	0	0	87	0	0	0	262	0	612	0	264	0	77
Bacteria	Pseudomonadota	Alphaproteobacteria	Rhodospirillales			0	345	0	0	0	0	0	0	0	0	0	0	0	0	0	0	0	0	0	0	0	0	0	0	0	0	0	0	0	0	0	0	0	0	0	0	0	0	0	221	124	0	0	0
Bacteria	Pseudomonadota	Alphaproteobacteria	Rickettsiales	AB1		0	447	0	0	0	0	0	0	0	0	0	0	0	0	0	0	0	0	0	0	0	0	0	0	0	0	0	0	0	0	0	0	0	0	0	0	233	0	0	214	0	0	0	0
Bacteria	Pseudomonadota	Alphaproteobacteria	Rickettsiales	bac2nit3		0	27	0	0	0	0	0	0	0	0	0	0	0	0	0	0	0	0	0	0	0	0	0	0	0	0	0	0	0	0	0	0	27	0	0	0	0	0	0	0	0	0	0	0
Bacteria	Pseudomonadota	Alphaproteobacteria	Rickettsiales	Mitochondria		0	894	0	0	0	0	0	0	0	0	0	0	0	0	0	0	0	0	0	0	0	0	0	0	0	0	0	0	0	0	0	0	0	0	0	0	114	145	0	44	241	0	0	0
Bacteria	Pseudomonadota	Alphaproteobacteria	Rickettsiales	Rickettsiaceae	Candidatus Cryptoprodotis	0	45	0	0	0	0	0	0	0	0	0	0	0	0	0	0	0	0	0	0	0	0	0	0	0	0	0	0	0	0	0	0	0	0	0	0	0	0	0	0	0	0	0	45
Bacteria	Pseudomonadota	Alphaproteobacteria	Rickettsiales	Rickettsiaceae	Candidatus Megaira	0	56	0	0	0	0	0	0	0	0	0	0	0	0	0	0	0	0	0	0	0	0	0	0	0	0	0	0	0	0	0	0	0	0	0	0	0	0	0	0	0	0	0	56
Bacteria	Pseudomonadota	Alphaproteobacteria	Rickettsiales	Rickettsiaceae		0	428	0	0	0	0	0	0	0	0	0	0	0	0	0	0	0	0	0	0	0	0	0	0	0	0	0	0	0	0	0	268	0	0	0	0	160	0	0	0	0	0	0	0
Bacteria	Pseudomonadota	Alphaproteobacteria	Rickettsiales	SM2D12		0	483	0	0	0	0	0	0	0	0	0	0	0	0	0	0	0	0	0	0	0	0	0	0	0	0	0	0	0	0	0	0	74	0	0	0	0	0	0	0	0	0	0	0
Bacteria	Pseudomonadota	Alphaproteobacteria	Rickettsiales		Candidatus Jidaibacter	0	332	0	0	0	0	0	0	0	0	0	0	0	0	0	0	0	0	0	0	0	0	0	0	0	0	0	0	0	0	0	0	0	0	0	0	0	0	0	332	0	0	0	0
Bacteria	Pseudomonadota	Alphaproteobacteria	Rickettsiales			0	286	0	0	0	0	0	0	0	0	0	0	0	0	0	0	0	0	0	0	0	0	0	0	0	0	0	0	0	0	0	286	0	0	0	0	0	0	0	0	0	0	0	0
Bacteria	Pseudomonadota	Alphaproteobacteria	Sphingomonadales	Sphingomonadaceae	Altererythrobacter	0	96	0	0	0	0	0	0	0	0	0	0	0	0	0	0	0	0	0	0	0	0	0	0	0	0	0	0	0	0	0	0	0	96	0	0	0	0	0	0	0	0	0	0
Bacteria	Pseudomonadota	Alphaproteobacteria	Sphingomonadales	Sphingomonadaceae	Multi-affiliation	0	389	0	0	0	0	0	0	0	0	0	0	0	0	0	0	0	0	0	0	0	0	0	0	0	0	0	0	0	0	0	0	127	0	0	0	0	0	0	0	157	0	0	0
Bacteria	Pseudomonadota	Alphaproteobacteria	Sphingomonadales	Sphingomonadaceae	Novosphingobium	0	1277	0	0	0	0	0	0	0	0	0	0	0	0	0	0	0	0	0	0	0	0	0	0	0	0	0	0	0	0	0	258	0	0	0	0	0	0	0	0	0	0	105	33
Bacteria	Pseudomonadota	Alphaproteobacteria	Sphingomonadales	Sphingomonadaceae	Polymorphobacter	0	303	0	0	0	0	0	0	0	0	0	0	0	0	0	0	0	0	0	0	0	0	0	0	0	0	0	0	0	0	0	0	0	0	130	0	0	92	0	0	0	0	0	0
Bacteria	Pseudomonadota	Alphaproteobacteria	Sphingomonadales	Sphingomonadaceae	Porphyrobacter	0	165	0	0	0	0	0	0	0	0	0	0	0	0	0	0	0	0	0	0	0	0	0	0	0	0	0	0	0	0	0	0	0	0	0	0	0	0	0	0	0	0	0	0
Bacteria	Pseudomonadota	Alphaproteobacteria	Sphingomonadales	Sphingomonadaceae	Sphingoaurantiacus	0	214	0	0	0	0	0	0	0	0	0	0	0	0	0	0	0	0	0	0	0	0	0	0	0	0	0	0	0	0	0	0	0	0	0	0	0	0	0	0	0	0	0	0
Bacteria	Pseudomonadota	Alphaproteobacteria	Sphingomonadales	Sphingomonadaceae	Sphingobium	0	499	0	0	0	0	0	0	0	0	0	0	0	0	0	0	0	0	0	0	0	0	0	0	0	0	0	0	0	0	0	0	0	0	0	0	0	499	0	0	0	0	0	0
Bacteria	Pseudomonadota	Alphaproteobacteria	Sphingomonadales	Sphingomonadaceae	Sphingomonas	0	2445	0	0	0	0	0	0	0	0	0	0	0	0	0	0	0	0	0	0	0	0	0	0	0	0	0	0	0	0	0	0	95	395	0	0	312	0	84	279	59	151	0	106
Bacteria	Pseudomonadota	Alphaproteobacteria	Sphingomonadales	Sphingomonadaceae	Sphingopyxis	0	460	0	0	0	0	0	0	0	0	0	0	0	0	0	0	0	0	0	0	0	0	0	0	0	0	0	0	0	0	0	0	60	0	0	0	0	0	0	0	0	2	286	0
Bacteria	Pseudomonadota	Alphaproteobacteria	Sphingomonadales	Sphingomonadaceae	Sphingorhabdus	0	735	0	0	0	0	0	0	0	0	0	0	0	0	0	0	0	0	0	0	0	0	0	0	0	0	0	0	0	0	0	0	0	0	68	266	0	0	0	0	0	0	0	0
Bacteria	Pseudomonadota	Alphaproteobacteria	Sphingomonadales	Sphingomonadaceae		0	677	0	0	0	0	0	0	0	0	0	0	0	0	0	0	0	0	0	0	0	0	0	0	0	0	0	0	0	0	0	0	0	0	0	0	542	0	0	0	0	0	0	0
Bacteria	Pseudomonadota	Alphaproteobacteria	Tistrellales	Geminicoccaceae	Candidatus Alysiosphaera	0	240	0	0	0	0	0	0	0	0	0	0	0	0	0	0	0	0	0	0	0	0	0	0	0	0	0	0	0	0	0	0	0	68	0	172	0	0	0	0	0	0	0	0
Bacteria	Pseudomonadota	Alphaproteobacteria	Tistrellales	Geminicoccaceae		0	69	0	0	0	0	0	0	0	0	0	0	0	0	0	0	0	0	0	0	0	0	0	0	0	0	0	0	0	0	0	0	0	69	0	0	0	0	0	0	0	0	0	0
Bacteria	Pseudomonadota	Alphaproteobacteria				0	67	0	0	0	0	0	0	0	0	0	0	0	0	0	0	0	0	0	0	0	0	0	0	0	0	0	0	0	0	0	0	0	0	0	0	0	0	0	0	0	0	0	0
Bacteria	Pseudomonadota	Gammaproteobacteria	Beggiatoales	Beggiatoaceae		0	68	0	0	0	0	0	0	0	0	0	0	0	0	0	0	0	0	0	0	0	0	0	0	0	0	0	0	0	0	0	0	68	0	0	0	0	0	0	0	0	0	0	0
Bacteria	Pseudomonadota	Gammaproteobacteria	Burkholderiales	Alcaligenaceae	Alcaligenes	0	36	0	0	0	0	0	0	0	0	0	0	0	0	0	0	0	0	0	0	0	0	0	0	0	0	0	0	0	0	0	0	36	0	0	0	0	0	0	0	0	0	0	0
Bacteria	Pseudomonadota	Gammaproteobacteria	Burkholderiales	Alcaligenaceae	Parapusillimonas	0	163	0	0	0	0	0	0	0	0	0	0	0	0	0	0	0	0	0	0	0	0	0	0	0	0	0	0	0	0	0	163	0	0	0	0	0	0	0	0	0	0	0	0
Bacteria	Pseudomonadota	Gammaproteobacteria	Burkholderiales	Aquaspirillaceae	Aquaspirillum	0	43	0	0	0	0	0	0	0	0	0	0	0	0	0	0	0	0	0	0	0	0	0	0	0	0	0	0	0	0	0	0	0	0	0	0	0	0	0	0	0	0	0	0
Bacteria	Pseudomonadota	Gammaproteobacteria	Burkholderiales	Burkholderiaceae	Burkholderia-Caballeronia-Paraburkholderia	0	4286	0	0	0	0	0	0	0	0	0	0	0	0	0	0	0	0	0	0	0	0	0	0	0	0	0	0	0	0	159	149	97	18	86	0	200	293	108	833	426	146	129	48
Bacteria	Pseudomonadota	Gammaproteobacteria	Burkholderiales	Burkholderiaceae	Cupriavidus	0	257	0	0	0	0	0	0	0	0	0	0	0	0	0	0	0	0	0	0	0	0	0	0	0	0	0	0	0	0	0	0	0	0	0	75	0	0	0	0	0	0	0	64
Bacteria	Pseudomonadota	Gammaproteobacteria	Burkholderiales	Burkholderiaceae	Lautropia	0	26	0	0	0	0	0	0	0	0	0	0	0	0	0	0	0	0	0	0	0	0	0	0	0	0	0	0	0	0	0	0	0	0	0	0	0	0	0	0	0	0	0	0
Bacteria	Pseudomonadota	Gammaproteobacteria	Burkholderiales	Burkholderiaceae	Polynucleobacter	0	1609	0	0	0	0	0	0	0	0	0	0	0	0	0	0	0	0	0	0	0	0	0	0	0	0	0	0	0	0	0	0	50	0	80	264	0	0	0	75	0	0	147	21
Bacteria	Pseudomonadota	Gammaproteobacteria	Burkholderiales	Burkholderiaceae	Ralstonia	1	1565	0	0	0	0	0	0	0	0	0	1	0	0	0	0	0	0	0	0	0	0	0	0	0	0	0	0	0	0	0	156	0	401	0	0	0	43	0	0	0	0	104	0
Bacteria	Pseudomonadota	Gammaproteobacteria	Burkholderiales	Chitinibacteraceae	Formivibrio	0	33	0	0	0	0	0	0	0	0	0	0	0	0	0	0	0	0	0	0	0	0	0	0	0	0	0	0	0	0	0	0	0	0	0	0	0	0	0	0	0	0	0	0
Bacteria	Pseudomonadota	Gammaproteobacteria	Burkholderiales	Comamonadaceae	Acidovorax	1	5109	0	0	0	0	0	0	0	0	0	0	0	0	0	0	1	0	0	0	0	0	0	0	0	0	0	0	0	0	45	979	18	124	28	231	586	289	78	339	260	186	173	133
Bacteria	Pseudomonadota	Gammaproteobacteria	Burkholderiales	Comamonadaceae	Aquabacterium	0	1309	0	0	0	0	0	0	0	0	0	0	0	0	0	0	0	0	0	0	0	0	0	0	0	0	0	0	0	0	15	29	91	0	103	0	160	0	105	0	0	407	52	120
Bacteria	Pseudomonadota	Gammaproteobacteria	Burkholderiales	Comamonadaceae	Azohydromonas	0	75	0	0	0	0	0	0	0	0	0	0	0	0	0	0	0	0	0	0	0	0	0	0	0	0	0	0	0	0	0	0	0	75	0	0	0	0	0	0	0	0	0	0
Bacteria	Pseudomonadota	Gammaproteobacteria	Burkholderiales	Comamonadaceae	Candidatus Symbiobacter	0	241	0	0	0	0	0	0	0	0	0	0	0	0	0	0	0	0	0	0	0	0	0	0	0	0	0	0	0	0	0	0	0	0	0	0	241	0	0	0	0	0	0	0
Bacteria	Pseudomonadota	Gammaproteobacteria	Burkholderiales	Comamonadaceae	Comamonas	0	262	0	0	0	0	0	0	0	0	0	0	0	0	0	0	0	0	0	0	0	0	0	0	0	0	0	0	0	0	0	0	0	0	0	0	0	0	0	0	0	127	75	0
Bacteria	Pseudomonadota	Gammaproteobacteria	Burkholderiales	Comamonadaceae	Curvibacter	0	3524	0	0	0	0	0	0	0	0	0	0	0	0	0	0	0	0	0	0	0	0	0	0	0	0	0	0	0	0	52	327	8	53	0	59	0	102	140	286	260	289	122	0
Bacteria	Pseudomonadota	Gammaproteobacteria	Burkholderiales	Comamonadaceae	Delftia	0	9462	0	0	0	0	0	0	0	0	0	0	0	0	0	0	0	0	0	0	0	0	0	0	0	0	0	0	0	0	159	273	351	706	139	256	498	701	531	509	527	415	352	0
Bacteria	Pseudomonadota	Gammaproteobacteria	Burkholderiales	Comamonadaceae	Giesbergeria	0	271	0	0	0	0	0	0	0	0	0	0	0	0	0	0	0	0	0	0	0	0	0	0	0	0	0	0	0	0	0	0	0	0	0	271	0	0	0	0	0	0	0	0
Bacteria	Pseudomonadota	Gammaproteobacteria	Burkholderiales	Comamonadaceae	Hydrogenophaga	0	278	0	0	0	0	0	0	0	0	0	0	0	0	0	0	0	0	0	0	0	0	0	0	0	0	0	0	0	0	0	0	0	0	0	0	0	0	0	0	0	0	0	0
Bacteria	Pseudomonadota	Gammaproteobacteria	Burkholderiales	Comamonadaceae	Inhella	0	199	0	0	0	0	0	0	0	0	0	0	0	0	0	0	0	0	0	0	0	0	0	0	0	0	0	0	0	0	17	71	1	28	0	0	0	2	0	0	0	0	0	2
Bacteria	Pseudomonadota	Gammaproteobacteria	Burkholderiales	Comamonadaceae	Kinneretia	0	111	0	0	0	0	0	0	0	0	0	0	0	0	0	0	0	0	0	0	0	0	0	0	0	0	0	0	0	0	0	27	0	0	0	0	0	0	0	0	0	0	0	0
Bacteria	Pseudomonadota	Gammaproteobacteria	Burkholderiales	Comamonadaceae	Leptothrix	0	71	0	0	0	0	0	0	0	0	0	0	0	0	0	0	0	0	0	0	0	0	0	0	0	0	0	0	0	0	0	0	0	0	0	0	0	0	0	0	0	0	0	70
Bacteria	Pseudomonadota	Gammaproteobacteria	Burkholderiales	Comamonadaceae	Limnohabitans	0	1521	0	0	0	0	0	0	0	0	0	0	0	0	0	0	0	0	0	0	0	0	0	0	0	0	0	0	0	0	0	55	18	0	0	0	171	210	0	0	0	419	0	102
Bacteria	Pseudomonadota	Gammaproteobacteria	Burkholderiales	Comamonadaceae	Methylibium	0	78	0	0	0	0	0	0	0	0	0	0	0	0	0	0	0	0	0	0	0	0	0	0	0	0	0	0	0	0	0	0	0	0	0	0	0	0	78	0	0	0	0	0
Bacteria	Pseudomonadota	Gammaproteobacteria	Burkholderiales	Comamonadaceae	Multi-affiliation	0	984	0	0	0	0	0	0	0	0	0	0	0	0	0	0	0	0	0	0	0	0	0	0	0	0	0	0	0	0	19	236	0	0	0	0	0	0	0	0	0	0	0	73
Bacteria	Pseudomonadota	Gammaproteobacteria	Burkholderiales	Comamonadaceae	Paucibacter	0	5515	0	0	0	0	0	0	0	0	0	0	0	0	0	0	0	0	0	0	0	0	0	0	0	0	0	0	0	0	74	700	444	0	139	0	140	155	607	0	0	102	381	649
Bacteria	Pseudomonadota	Gammaproteobacteria	Burkholderiales	Comamonadaceae	Pelomonas	0	2283	0	0	0	0	0	0	0	0	0	0	0	0	0	0	0	0	0	0	0	0	0	0	0	0	0	0	0	0	29	7	79	0	159	0	146	0	63	123	0	125	0	24
Bacteria	Pseudomonadota	Gammaproteobacteria	Burkholderiales	Comamonadaceae	Rhodoferax	0	901	0	0	0	0	0	0	0	0	0	0	0	0	0	0	0	0	0	0	0	0	0	0	0	0	0	0	0	0	0	0	24	0	0	0	181	187	0	0	0	0	0	180
Bacteria	Pseudomonadota	Gammaproteobacteria	Burkholderiales	Comamonadaceae	Schlegelella	0	10727	0	0	0	0	0	0	0	0	0	0	0	0	0	0	0	0	0	0	0	0	0	0	0	0	0	0	0	0	182	410	258	364	402	923	257	882	280	632	692	436	154	284
Bacteria	Pseudomonadota	Gammaproteobacteria	Burkholderiales	Comamonadaceae	Sphaerotilus	0	173	0	0	0	0	0	0	0	0	0	0	0	0	0	0	0	0	0	0	0	0	0	0	0	0	0	0	0	0	0	0	0	0	0	0	0	173	0	0	0	0	0	0
Bacteria	Pseudomonadota	Gammaproteobacteria	Burkholderiales	Comamonadaceae	Tepidimonas	0	1485	0	0	0	0	0	0	0	0	0	0	0	0	0	0	0	0	0	0	0	0	0	0	0	0	0	0	0	0	0	210	0	0	52	86	199	110	0	232	0	0	52	0
Bacteria	Pseudomonadota	Gammaproteobacteria	Burkholderiales	Comamonadaceae		0	1419	0	0	0	0	0	0	0	0	0	0	0	0	0	0	0	0	0	0	0	0	0	0	0	0	0	0	0	0	13	0	0	0	67	0	330	418	112	0	0	29	59	0
Bacteria	Pseudomonadota	Gammaproteobacteria	Burkholderiales	Hydrogenophilaceae	Hydrogenophilus	0	149	0	0	0	0	0	0	0	0	0	0	0	0	0	0	0	0	0	0	0	0	0	0	0	0	0	0	0	0	0	0	0	149	0	0	0	0	0	0	0	0	0	0
Bacteria	Pseudomonadota	Gammaproteobacteria	Burkholderiales	Hydrogenophilaceae	Spirillum	0	609	0	0	0	0	0	0	0	0	0	0	0	0	0	0	0	0	0	0	0	0	0	0	0	0	0	0	0	0	54	176	77	0	0	0	0	0	0	0	0	0	112	114
Bacteria	Pseudomonadota	Gammaproteobacteria	Burkholderiales	Hydrogenophilaceae		0	53	0	0	0	0	0	0	0	0	0	0	0	0	0	0	0	0	0	0	0	0	0	0	0	0	0	0	0	0	0	0	0	0	53	0	0	0	0	0	0	0	0	0
Bacteria	Pseudomonadota	Gammaproteobacteria	Burkholderiales	Methylophilaceae	Methylotenera	0	37	0	0	0	0	0	0	0	0	0	0	0	0	0	0	0	0	0	0	0	0	0	0	0	0	0	0	0	0	0	0	0	0	0	0	0	0	0	0	0	0	0	0
Bacteria	Pseudomonadota	Gammaproteobacteria	Burkholderiales	Neisseriaceae	Neisseria	0	234	0	0	0	0	0	0	0	0	0	0	0	0	0	0	0	0	0	0	0	0	0	0	0	0	0	0	0	0	0	0	0	234	0	0	0	0	0	0	0	0	0	0
Bacteria	Pseudomonadota	Gammaproteobacteria	Burkholderiales	Neisseriaceae		0	5775	0	0	0	0	0	0	0	0	0	0	0	0	0	0	0	0	0	0	0	0	0	0	0	0	0	0	0	0	53	0	72	1267	68	59	63	244	113	296	838	25	232	363
Bacteria	Pseudomonadota	Gammaproteobacteria	Burkholderiales	Nitrosomonadaceae	DSSD61	0	19	0	0	0	0	0	0	0	0	0	0	0	0	0	0	0	0	0	0	0	0	0	0	0	0	0	0	0	0	19	0	0	0	0	0	0	0	0	0	0	0	0	0
Bacteria	Pseudomonadota	Gammaproteobacteria	Burkholderiales	Oxalobacteraceae	Collimonas	0	290	0	0	0	0	0	0	0	0	0	0	0	0	0	0	0	0	0	0	0	0	0	0	0	0	0	0	0	0	0	0	0	0	0	0	0	0	0	0	0	188	0	0
Bacteria	Pseudomonadota	Gammaproteobacteria	Burkholderiales	Oxalobacteraceae	Duganella	0	555	0	0	0	0	0	0	0	0	0	0	0	0	0	0	0	0	0	0	0	0	0	0	0	0	0	0	0	0	0	0	0	0	0	0	244	0	231	0	0	0	0	0
Bacteria	Pseudomonadota	Gammaproteobacteria	Burkholderiales	Oxalobacteraceae	Herbaspirillum	0	255	0	0	0	0	0	0	0	0	0	0	0	0	0	0	0	0	0	0	0	0	0	0	0	0	0	0	0	0	0	0	0	0	0	0	0	0	0	255	0	0	0	0
Bacteria	Pseudomonadota	Gammaproteobacteria	Burkholderiales	Oxalobacteraceae	Herminiimonas	0	72	0	0	0	0	0	0	0	0	0	0	0	0	0	0	0	0	0	0	0	0	0	0	0	0	0	0	0	0	0	0	0	0	0	0	0	0	0	0	0	0	0	0
Bacteria	Pseudomonadota	Gammaproteobacteria	Burkholderiales	Oxalobacteraceae	Janthinobacterium	0	118	0	0	0	0	0	0	0	0	0	0	0	0	0	0	0	0	0	0	0	0	0	0	0	0	0	0	0	0	0	0	0	0	0	0	0	0	0	0	0	0	0	0
Bacteria	Pseudomonadota	Gammaproteobacteria	Burkholderiales	Oxalobacteraceae	Massilia	0	1408	0	0	0	0	0	0	0	0	0	0	0	0	0	0	0	0	0	0	0	0	0	0	0	0	0	0	0	0	50	158	0	0	55	174	106	96	216	0	0	183	0	60
Bacteria	Pseudomonadota	Gammaproteobacteria	Burkholderiales	Oxalobacteraceae	Multi-affiliation	0	115	0	0	0	0	0	0	0	0	0	0	0	0	0	0	0	0	0	0	0	0	0	0	0	0	0	0	0	0	0	0	0	0	0	0	115	0	0	0	0	0	0	0
Bacteria	Pseudomonadota	Gammaproteobacteria	Burkholderiales	Oxalobacteraceae	Noviherbaspirillum	0	455	0	0	0	0	0	0	0	0	0	0	0	0	0	0	0	0	0	0	0	0	0	0	0	0	0	0	0	0	6	0	23	0	39	0	0	0	0	204	0	0	0	182
Bacteria	Pseudomonadota	Gammaproteobacteria	Burkholderiales	Oxalobacteraceae	Undibacterium	0	416	0	0	0	0	0	0	0	0	0	0	0	0	0	0	0	0	0	0	0	0	0	0	0	0	0	0	0	0	8	90	26	0	0	0	0	0	0	0	0	0	0	0
Bacteria	Pseudomonadota	Gammaproteobacteria	Burkholderiales	Oxalobacteraceae		0	2444	0	0	0	0	0	0	0	0	0	0	0	0	0	0	0	0	0	0	0	0	0	0	0	0	0	0	0	0	37	130	46	237	48	168	11	0	29	0	82	0	79	159
Bacteria	Pseudomonadota	Gammaproteobacteria	Burkholderiales	Rhodocyclaceae	Azoarcus	0	42	0	0	0	0	0	0	0	0	0	0	0	0	0	0	0	0	0	0	0	0	0	0	0	0	0	0	0	0	0	0	42	0	0	0	0	0	0	0	0	0	0	0
Bacteria	Pseudomonadota	Gammaproteobacteria	Burkholderiales	Rhodocyclaceae	C39	0	233	0	0	0	0	0	0	0	0	0	0	0	0	0	0	0	0	0	0	0	0	0	0	0	0	0	0	0	0	0	0	0	0	3	110	0	0	0	0	0	0	0	0
Bacteria	Pseudomonadota	Gammaproteobacteria	Burkholderiales	Rhodocyclaceae	Methyloversatilis	0	198	0	0	0	0	0	0	0	0	0	0	0	0	0	0	0	0	0	0	0	0	0	0	0	0	0	0	0	0	0	0	0	0	0	0	198	0	0	0	0	0	0	0
Bacteria	Pseudomonadota	Gammaproteobacteria	Burkholderiales	Rhodocyclaceae	Uliginosibacterium	0	56	0	0	0	0	0	0	0	0	0	0	0	0	0	0	0	0	0	0	0	0	0	0	0	0	0	0	0	0	0	0	0	0	0	0	0	0	0	0	0	0	0	0
Bacteria	Pseudomonadota	Gammaproteobacteria	Burkholderiales	Rhodocyclaceae	Zoogloea	0	114	0	0	0	0	0	0	0	0	0	0	0	0	0	0	0	0	0	0	0	0	0	0	0	0	0	0	0	0	0	0	0	0	0	0	0	0	0	0	0	0	0	0
Bacteria	Pseudomonadota	Gammaproteobacteria	Burkholderiales	T34		0	79	0	0	0	0	0	0	0	0	0	0	0	0	0	0	0	0	0	0	0	0	0	0	0	0	0	0	0	0	0	0	0	0	0	0	0	0	0	0	0	0	0	0
Bacteria	Pseudomonadota	Gammaproteobacteria	Burkholderiales	TRA3-20		0	209	0	0	0	0	0	0	0	0	0	0	0	0	0	0	0	0	0	0	0	0	0	0	0	0	0	0	0	0	0	0	0	0	0	0	0	0	0	0	0	0	0	0
Bacteria	Pseudomonadota	Gammaproteobacteria	CCD24			0	37	0	0	0	0	0	0	0	0	0	0	0	0	0	0	0	0	0	0	0	0	0	0	0	0	0	0	0	0	0	0	37	0	0	0	0	0	0	0	0	0	0	0
Bacteria	Pseudomonadota	Gammaproteobacteria	Diplorickettsiales	Diplorickettsiaceae	Rickettsiella	0	23	0	0	0	0	0	0	0	0	0	0	0	0	0	0	0	0	0	0	0	0	0	0	0	0	0	0	0	0	23	0	0	0	0	0	0	0	0	0	0	0	0	0
Bacteria	Pseudomonadota	Gammaproteobacteria	Enterobacterales	Aeromonadaceae	Aeromonas	0	400	0	0	0	0	0	0	0	0	0	0	0	0	0	0	0	0	0	0	0	0	0	0	0	0	0	0	0	0	0	0	0	0	0	0	0	0	0	0	90	0	0	0
Bacteria	Pseudomonadota	Gammaproteobacteria	Enterobacterales	Alteromonadaceae	Alishewanella	0	8433	0	0	0	0	0	0	0	0	0	0	0	0	0	0	0	0	0	0	0	0	0	0	0	0	0	0	0	0	0	0	0	1764	202	1029	0	59	95	2843	838	162	338	425
Bacteria	Pseudomonadota	Gammaproteobacteria	Enterobacterales	Alteromonadaceae	Rheinheimera	0	13573	0	0	0	0	0	0	0	0	0	0	0	0	0	0	0	0	0	0	0	0	0	0	0	0	0	0	0	0	104	1608	431	0	185	0	1263	799	1076	248	13	442	814	626
Bacteria	Pseudomonadota	Gammaproteobacteria	Enterobacterales	Enterobacteriaceae	Escherichia-Shigella	0	75	0	0	0	0	0	0	0	0	0	0	0	0	0	0	0	0	0	0	0	0	0	0	0	0	0	0	0	0	0	0	0	0	0	0	0	0	0	0	0	0	0	0
Bacteria	Pseudomonadota	Gammaproteobacteria	Enterobacterales	Enterobacteriaceae	Klebsiella	201	0	0	0	0	0	0	0	0	0	201	0	0	0	0	0	0	0	0	0	0	0	0	0	0	0	0	0	0	0	0	0	0	0	0	0	0	0	0	0	0	0	0	0
Bacteria	Pseudomonadota	Gammaproteobacteria	Enterobacterales	Enterobacteriaceae	Multi-affiliation	1511	0	0	0	0	0	0	0	0	0	1511	0	0	0	0	0	0	0	0	0	0	0	0	0	0	0	0	0	0	0	0	0	0	0	0	0	0	0	0	0	0	0	0	0
Bacteria	Pseudomonadota	Gammaproteobacteria	Enterobacterales	Erwiniaceae	Multi-affiliation	0	343	0	0	0	0	0	0	0	0	0	0	0	0	0	0	0	0	0	0	0	0	0	0	0	0	0	0	0	0	0	0	0	0	0	0	0	0	0	343	0	0	0	0
Bacteria	Pseudomonadota	Gammaproteobacteria	Enterobacterales	Pasteurellaceae	Haemophilus	97	836	0	0	22	0	0	0	0	0	0	0	0	0	0	0	0	75	0	0	0	0	0	0	0	0	0	0	0	0	0	0	278	0	0	0	0	0	0	0	0	0	0	0
Bacteria	Pseudomonadota	Gammaproteobacteria	Gammaproteobacteria Incertae Sedis		Acidibacter	0	113	0	0	0	0	0	0	0	0	0	0	0	0	0	0	0	0	0	0	0	0	0	0	0	0	0	0	0	0	0	0	0	0	0	0	0	0	0	0	0	0	0	113
Bacteria	Pseudomonadota	Gammaproteobacteria	Gammaproteobacteria Incertae Sedis			0	83	0	0	0	0	0	0	0	0	0	0	0	0	0	0	0	0	0	0	0	0	0	0	0	0	0	0	0	0	0	0	0	0	0	0	0	0	0	0	0	0	0	83
Bacteria	Pseudomonadota	Gammaproteobacteria	Legionellales	Legionellaceae	Legionella	0	890	0	0	0	0	0	0	0	0	0	0	0	0	0	0	0	0	0	0	0	0	0	0	0	0	0	0	0	0	0	0	35	0	0	0	0	102	0	0	0	0	0	0
Bacteria	Pseudomonadota	Gammaproteobacteria	Piscirickettsiales	Piscirickettsiaceae	Candidatus Endoecteinascidia	0	39	0	0	0	0	0	0	0	0	0	0	0	0	0	0	0	0	0	0	0	0	0	0	0	0	0	0	0	0	15	0	0	0	0	0	0	0	0	0	0	0	0	0
Bacteria	Pseudomonadota	Gammaproteobacteria	Pseudomonadales	Cellvibrionaceae	Cellvibrio	0	661	0	0	0	0	0	0	0	0	0	0	0	0	0	0	0	0	0	0	0	0	0	0	0	0	0	0	0	0	0	1	64	0	66	0	0	0	0	0	0	0	30	59
Bacteria	Pseudomonadota	Gammaproteobacteria	Pseudomonadales	Halieaceae	OM60(NOR5) clade	0	150	0	0	0	0	0	0	0	0	0	0	0	0	0	0	0	0	0	0	0	0	0	0	0	0	0	0	0	0	0	0	0	0	77	27	0	0	0	0	44	0	0	0
Bacteria	Pseudomonadota	Gammaproteobacteria	Pseudomonadales	Halomonadaceae	Halomonas	0	666	0	0	0	0	0	0	0	0	0	0	0	0	0	0	0	0	0	0	0	0	0	0	0	0	0	0	0	0	18	0	0	107	102	0	0	0	0	412	0	0	0	0
Bacteria	Pseudomonadota	Gammaproteobacteria	Pseudomonadales	Marinobacteraceae	Marinobacter	0	74	0	0	0	0	0	0	0	0	0	0	0	0	0	0	0	0	0	0	0	0	0	0	0	0	0	0	0	0	0	0	0	0	0	0	74	0	0	0	0	0	0	0
Bacteria	Pseudomonadota	Gammaproteobacteria	Pseudomonadales	Moraxellaceae	[Agitococcus] lubricus group	0	70	0	0	0	0	0	0	0	0	0	0	0	0	0	0	0	0	0	0	0	0	0	0	0	0	0	0	0	0	0	0	0	0	0	0	0	0	0	0	0	0	0	0
Bacteria	Pseudomonadota	Gammaproteobacteria	Pseudomonadales	Moraxellaceae	Acinetobacter	0	3439	0	0	0	0	0	0	0	0	0	0	0	0	0	0	0	0	0	0	0	0	0	0	0	0	0	0	0	0	15	892	23	37	79	221	189	351	17	0	0	109	0	55
Bacteria	Pseudomonadota	Gammaproteobacteria	Pseudomonadales	Moraxellaceae	Moraxella	151	285	0	0	0	0	0	151	0	0	0	0	0	0	0	0	0	0	0	0	0	0	0	0	0	0	0	0	0	0	9	0	0	0	0	5	0	0	0	0	0	0	0	0
Bacteria	Pseudomonadota	Gammaproteobacteria	Pseudomonadales	Moraxellaceae	Multi-affiliation	33	11140	0	0	0	0	0	0	33	0	0	0	0	0	0	0	0	0	0	0	0	0	0	0	0	0	0	0	0	0	63	1077	210	542	13	236	459	1319	725	374	247	617	214	197
Bacteria	Pseudomonadota	Gammaproteobacteria	Pseudomonadales	Pseudomonadaceae	Pseudomonas	0	3850	0	0	0	0	0	0	0	0	0	0	0	0	0	0	0	0	0	0	0	0	0	0	0	0	0	0	0	0	29	0	31	457	466	386	21	0	161	882	431	142	72	87
Bacteria	Pseudomonadota	Gammaproteobacteria	R7C24			0	262	0	0	0	0	0	0	0	0	0	0	0	0	0	0	0	0	0	0	0	0	0	0	0	0	0	0	0	0	0	0	0	118	0	0	0	0	0	0	0	0	0	0
Bacteria	Pseudomonadota	Gammaproteobacteria	Salinisphaerales	Solimonadaceae	Nevskia	0	63	0	0	0	0	0	0	0	0	0	0	0	0	0	0	0	0	0	0	0	0	0	0	0	0	0	0	0	0	0	0	0	0	0	0	0	0	0	0	0	0	63	0
Bacteria	Pseudomonadota	Gammaproteobacteria	Xanthomonadales	Xanthomonadaceae	Luteimonas	0	326	0	0	0	0	0	0	0	0	0	0	0	0	0	0	0	0	0	0	0	0	0	0	0	0	0	0	0	0	0	0	0	69	0	0	257	0	0	0	0	0	0	0
Bacteria	Pseudomonadota	Gammaproteobacteria	Xanthomonadales	Xanthomonadaceae	Lysobacter	0	51	0	0	0	0	0	0	0	0	0	0	0	0	0	0	0	0	0	0	0	0	0	0	0	0	0	0	0	0	0	0	0	0	0	0	0	0	0	0	0	0	0	0
Bacteria	Pseudomonadota	Gammaproteobacteria	Xanthomonadales	Xanthomonadaceae	Pseudoxanthomonas	0	147	0	0	0	0	0	0	0	0	0	0	0	0	0	0	0	0	0	0	0	0	0	0	0	0	0	0	0	0	0	0	0	0	0	0	0	0	0	0	0	0	0	0
Bacteria	Pseudomonadota	Gammaproteobacteria	Xanthomonadales	Xanthomonadaceae	Stenotrophomonas	0	1762	0	0	0	0	0	0	0	0	0	0	0	0	0	0	0	0	0	0	0	0	0	0	0	0	0	0	0	0	0	179	38	171	0	0	459	80	0	0	0	0	20	122
Bacteria	Pseudomonadota	Gammaproteobacteria	Xanthomonadales	Xanthomonadaceae	Xanthomonas	0	242	0	0	0	0	0	0	0	0	0	0	0	0	0	0	0	0	0	0	0	0	0	0	0	0	0	0	0	0	0	0	0	0	0	56	0	0	0	0	28	0	0	75
Bacteria	Pseudomonadota	Gammaproteobacteria				0	246	0	0	0	0	0	0	0	0	0	0	0	0	0	0	0	0	0	0	0	0	0	0	0	0	0	0	0	0	0	0	0	0	0	113	0	0	0	0	0	0	0	0
Bacteria	SAR324 clade(Marine group B)					0	203	0	0	0	0	0	0	0	0	0	0	0	0	0	0	0	0	0	0	0	0	0	0	0	0	0	0	0	0	0	0	0	0	0	0	0	0	0	0	0	0	0	0
Bacteria	Spirochaetota	Leptospirae	Leptospirales	Leptospiraceae	Turneriella	0	31	0	0	0	0	0	0	0	0	0	0	0	0	0	0	0	0	0	0	0	0	0	0	0	0	0	0	0	0	0	0	0	0	0	0	0	0	0	0	0	0	0	0
Bacteria	Spirochaetota	Spirochaetia	Spirochaetales	Spirochaetaceae	Salinispira	0	187	0	0	0	0	0	0	0	0	0	0	0	0	0	0	0	0	0	0	0	0	0	0	0	0	0	0	0	0	0	0	0	0	0	0	0	0	0	187	0	0	0	0
Bacteria	Spirochaetota	Spirochaetia	Spirochaetales	Spirochaetaceae	Spirochaeta 2	0	44	0	0	0	0	0	0	0	0	0	0	0	0	0	0	0	0	0	0	0	0	0	0	0	0	0	0	0	0	0	0	0	0	0	0	0	0	0	0	0	0	0	0
Bacteria	Spirochaetota	Spirochaetia	Spirochaetales	Spirochaetaceae	Treponema	0	25	0	0	0	0	0	0	0	0	0	0	0	0	0	0	0	0	0	0	0	0	0	0	0	0	0	0	0	0	25	0	0	0	0	0	0	0	0	0	0	0	0	0
Bacteria	Verrucomicrobiota	Chlamydiae	Chlamydiales	Chlamydiaceae		0	2017	0	0	0	0	0	0	0	0	0	0	0	0	0	0	0	0	0	0	0	0	0	0	0	0	0	0	0	0	24	38	0	116	58	0	115	0	0	0	534	130	4	62
Bacteria	Verrucomicrobiota	Chlamydiae	Chlamydiales	Criblamydiaceae		0	54	0	0	0	0	0	0	0	0	0	0	0	0	0	0	0	0	0	0	0	0	0	0	0	0	0	0	0	0	0	0	0	0	0	0	0	0	0	0	0	0	54	0
Bacteria	Verrucomicrobiota	Chlamydiae	Chlamydiales	Parachlamydiaceae	Candidatus Metachlamydia	0	250	0	0	0	0	0	0	0	0	0	0	0	0	0	0	0	0	0	0	0	0	0	0	0	0	0	0	0	0	0	0	0	0	0	0	0	0	0	0	0	0	0	90
Bacteria	Verrucomicrobiota	Chlamydiae	Chlamydiales	Parachlamydiaceae	Candidatus Protochlamydia	0	197	0	0	0	0	0	0	0	0	0	0	0	0	0	0	0	0	0	0	0	0	0	0	0	0	0	0	0	0	0	0	0	0	9	0	0	0	0	0	0	0	0	26
Bacteria	Verrucomicrobiota	Chlamydiae	Chlamydiales	Parachlamydiaceae	Multi-affiliation	0	281	0	0	0	0	0	0	0	0	0	0	0	0	0	0	0	0	0	0	0	0	0	0	0	0	0	0	0	0	48	210	23	0	0	0	0	0	0	0	0	0	0	0
Bacteria	Verrucomicrobiota	Chlamydiae	Chlamydiales	Parachlamydiaceae	Neochlamydia	0	579	0	0	0	0	0	0	0	0	0	0	0	0	0	0	0	0	0	0	0	0	0	0	0	0	0	0	0	0	0	0	0	0	0	88	0	0	0	0	0	0	0	0
Bacteria	Verrucomicrobiota	Chlamydiae	Chlamydiales	Simkaniaceae		0	481	0	0	0	0	0	0	0	0	0	0	0	0	0	0	0	0	0	0	0	0	0	0	0	0	0	0	0	0	20	0	0	0	0	0	0	0	0	0	0	0	0	0
Bacteria	Verrucomicrobiota	Verrucomicrobiae	Chthoniobacterales	Chthoniobacteraceae	Chthoniobacter	0	101	0	0	0	0	0	0	0	0	0	0	0	0	0	0	0	0	0	0	0	0	0	0	0	0	0	0	0	0	0	0	0	0	0	0	0	0	0	0	0	0	0	0
Bacteria	Verrucomicrobiota	Verrucomicrobiae	Opitutales	Opitutaceae	Cephaloticoccus	0	27	0	0	0	0	0	0	0	0	0	0	0	0	0	0	0	0	0	0	0	0	0	0	0	0	0	0	0	0	0	0	27	0	0	0	0	0	0	0	0	0	0	0
Bacteria	Verrucomicrobiota	Verrucomicrobiae	Pedosphaerales	Pedosphaeraceae	SH3-11	0	178	0	0	0	0	0	0	0	0	0	0	0	0	0	0	0	0	0	0	0	0	0	0	0	0	0	0	0	0	0	0	0	0	0	0	0	0	0	178	0	0	0	0
Bacteria	Verrucomicrobiota	Verrucomicrobiae	Verrucomicrobiales	Rubritaleaceae	Luteolibacter	0	469	0	0	0	0	0	0	0	0	0	0	0	0	0	0	0	0	0	0	0	0	0	0	0	0	0	0	0	0	4	0	0	0	66	0	0	84	0	0	0	0	0	0
						CM	RM	number of genus per sample
					Total number of bacterial genus	32	435	11	9	8	7	7	7	9	4	10	6	8	9	10	7	6	8	6	7	9	6	7	6	5	4	8	9	4	2	80	81	87	67	75	63	82	69	73	69	65	61	65	101
					median number of bacterial genus	7	69
					mean number of bacterial genus	7.10714	70.3333
[truncated: 16 more columns]

## Sheet: Species
Supplementary Table S3. Abundance table in each sample (either raw milk microbiota (RM) or cultivable milk microbiota (CM), aggregated at different taxonomic levels, from phylum to OTU
Kingdom	Phylum	Class	Order	Family	Genus	Species	Total CM	Total RM	C10	C11	C12	C13	C14	C16	C17	C18	C1	C21	C22	C23	C24	C25	C26	C28	C2	C30	C31	C32	C34	C35	C37	C3	C40	C41	C4	C6	L10	L11	L12	L13	L14	L16	L17	L18	L1	L21	L22	L23	L24
Bacteria	Abditibacteriota	Abditibacteria	Abditibacteriales	Abditibacteriaceae	Abditibacterium		0	110	0	0	0	0	0	0	0	0	0	0	0	0	0	0	0	0	0	0	0	0	0	0	0	0	0	0	0	0	0	0	0	0	0	0	0	0	0	0	110	0	0
Bacteria	Acidobacteriota	Acidobacteriae	Acidobacteriales	Acidobacteriaceae (Subgroup 1)	Multi-affiliation	Multi-affiliation	0	130	0	0	0	0	0	0	0	0	0	0	0	0	0	0	0	0	0	0	0	0	0	0	0	0	0	0	0	0	0	0	0	0	0	0	0	0	0	0	0	0	0
Bacteria	Acidobacteriota	Acidobacteriae	Bryobacterales	Bryobacteraceae	Bryobacter	metagenome	0	321	0	0	0	0	0	0	0	0	0	0	0	0	0	0	0	0	0	0	0	0	0	0	0	0	0	0	0	0	0	0	0	0	0	0	0	321	0	0	0	0	0
Bacteria	Acidobacteriota	Acidobacteriae			Paludibaculum	Multi-affiliation	0	67	0	0	0	0	0	0	0	0	0	0	0	0	0	0	0	0	0	0	0	0	0	0	0	0	0	0	0	0	0	0	0	0	67	0	0	0	0	0	0	0	0
Bacteria	Acidobacteriota	Blastocatellia	11-24				0	379	0	0	0	0	0	0	0	0	0	0	0	0	0	0	0	0	0	0	0	0	0	0	0	0	0	0	0	0	0	300	0	0	0	0	0	0	0	0	0	0	0
Bacteria	Acidobacteriota	Blastocatellia	Blastocatellales	Blastocatellaceae	Blastocatella		0	336	0	0	0	0	0	0	0	0	0	0	0	0	0	0	0	0	0	0	0	0	0	0	0	0	0	0	0	0	0	0	0	0	0	219	0	0	0	0	0	0	0
Bacteria	Acidobacteriota	Blastocatellia	Blastocatellales	Blastocatellaceae	JGI 0001001-H03		0	405	0	0	0	0	0	0	0	0	0	0	0	0	0	0	0	0	0	0	0	0	0	0	0	0	0	0	0	0	0	0	9	0	0	0	0	0	126	0	0	0	0
Bacteria	Acidobacteriota	Blastocatellia	Pyrinomonadales	Pyrinomonadaceae	RB41		0	87	0	0	0	0	0	0	0	0	0	0	0	0	0	0	0	0	0	0	0	0	0	0	0	0	0	0	0	0	0	0	0	0	0	0	0	0	0	0	0	0	0
Bacteria	Acidobacteriota	Vicinamibacteria	Vicinamibacterales	Vicinamibacteraceae		metagenome	0	23	0	0	0	0	0	0	0	0	0	0	0	0	0	0	0	0	0	0	0	0	0	0	0	0	0	0	0	0	0	0	0	0	0	0	0	0	0	0	0	0	0
Bacteria	Acidobacteriota	Vicinamibacteria	Vicinamibacterales	Vicinamibacteraceae		Multi-affiliation	0	93	0	0	0	0	0	0	0	0	0	0	0	0	0	0	0	0	0	0	0	0	0	0	0	0	0	0	0	0	0	0	0	0	0	0	0	0	0	0	0	0	0
Bacteria	Acidobacteriota	Vicinamibacteria	Vicinamibacterales	Vicinamibacteraceae			0	294	0	0	0	0	0	0	0	0	0	0	0	0	0	0	0	0	0	0	0	0	0	0	0	0	0	0	0	0	0	0	0	0	0	0	180	0	0	0	0	0	0
Bacteria	Acidobacteriota	Vicinamibacteria	Vicinamibacterales				0	276	0	0	0	0	0	0	0	0	0	0	0	0	0	0	0	0	0	0	0	0	0	0	0	0	0	0	0	0	0	0	0	0	0	0	0	0	0	0	0	0	0
Bacteria	Actinomycetota	Acidimicrobiia	IMCC26256				0	37	0	0	0	0	0	0	0	0	0	0	0	0	0	0	0	0	0	0	0	0	0	0	0	0	0	0	0	0	0	0	37	0	0	0	0	0	0	0	0	0	0
Bacteria	Actinomycetota	Acidimicrobiia	Microtrichales	Iamiaceae	Iamia	Multi-affiliation	0	575	0	0	0	0	0	0	0	0	0	0	0	0	0	0	0	0	0	0	0	0	0	0	0	0	0	0	0	0	0	0	0	0	0	0	0	0	132	0	62	92	0
Bacteria	Actinomycetota	Acidimicrobiia	Microtrichales	Iamiaceae	Iamia		0	178	0	0	0	0	0	0	0	0	0	0	0	0	0	0	0	0	0	0	0	0	0	0	0	0	0	0	0	0	0	0	0	0	0	0	56	0	0	0	0	0	0
Bacteria	Actinomycetota	Acidimicrobiia	Microtrichales	Ilumatobacteraceae	CL500-29 marine group	metagenome	0	357	0	0	0	0	0	0	0	0	0	0	0	0	0	0	0	0	0	0	0	0	0	0	0	0	0	0	0	0	0	0	0	0	0	0	0	0	0	294	0	0	0
Bacteria	Actinomycetota	Acidimicrobiia	Microtrichales	Ilumatobacteraceae	CL500-29 marine group		0	628	0	0	0	0	0	0	0	0	0	0	0	0	0	0	0	0	0	0	0	0	0	0	0	0	0	0	0	0	0	246	0	0	0	0	79	0	0	0	178	0	105
Bacteria	Actinomycetota	Acidimicrobiia	Microtrichales	Microtrichaceae	IMCC26207	metagenome	0	514	0	0	0	0	0	0	0	0	0	0	0	0	0	0	0	0	0	0	0	0	0	0	0	0	0	0	0	0	0	8	0	0	0	0	181	0	0	0	0	0	0
Bacteria	Actinomycetota	Acidimicrobiia	Microtrichales	Microtrichaceae	IMCC26207	Multi-affiliation	0	197	0	0	0	0	0	0	0	0	0	0	0	0	0	0	0	0	0	0	0	0	0	0	0	0	0	0	0	0	0	0	0	0	0	0	0	0	0	0	0	0	0
Bacteria	Actinomycetota	Acidimicrobiia	Microtrichales	Microtrichaceae			0	349	0	0	0	0	0	0	0	0	0	0	0	0	0	0	0	0	0	0	0	0	0	0	0	0	0	0	0	0	0	109	108	0	0	0	0	0	0	0	0	0	0
Bacteria	Actinomycetota	Acidimicrobiia	Microtrichales			wastewater metagenome	0	101	0	0	0	0	0	0	0	0	0	0	0	0	0	0	0	0	0	0	0	0	0	0	0	0	0	0	0	0	0	0	0	0	0	0	0	0	0	0	0	0	0
Bacteria	Actinomycetota	Acidimicrobiia	Microtrichales				0	1046	0	0	0	0	0	0	0	0	0	0	0	0	0	0	0	0	0	0	0	0	0	0	0	0	0	0	0	0	0	175	17	0	0	0	0	6	0	28	0	0	112
Bacteria	Actinomycetota	Actinobacteria	Actinomycetales	Actinomycetaceae	Actinomyces	Actinomyces neuii	15712	2026	0	151	0	0	0	0	0	0	0	0	0	0	0	0	0	0	0	15561	0	0	0	0	0	0	0	0	0	0	0	0	0	0	0	0	0	0	9	0	0	0	0
Bacteria	Actinomycetota	Actinobacteria	Actinomycetales	Actinomycetaceae	Actinomyces	Multi-affiliation	0	83	0	0	0	0	0	0	0	0	0	0	0	0	0	0	0	0	0	0	0	0	0	0	0	0	0	0	0	0	0	0	0	0	0	0	0	0	0	0	0	0	83
Bacteria	Actinomycetota	Actinobacteria	Actinomycetales	Actinomycetaceae	Actinomyces		0	279	0	0	0	0	0	0	0	0	0	0	0	0	0	0	0	0	0	0	0	0	0	0	0	0	0	0	0	0	0	0	0	0	0	0	170	0	0	0	0	0	0
Bacteria	Actinomycetota	Actinobacteria	Bifidobacteriales	Bifidobacteriaceae	Bifidobacterium	Bifidobacterium breve	162	0	0	0	0	0	0	0	0	0	0	0	0	0	0	0	0	0	0	0	0	0	0	162	0	0	0	0	0	0	0	0	0	0	0	0	0	0	0	0	0	0	0
Bacteria	Actinomycetota	Actinobacteria	Bifidobacteriales	Bifidobacteriaceae	Bifidobacterium	Multi-affiliation	18564	497	11243	1	0	0	0	0	0	0	0	0	0	0	0	0	0	0	0	0	0	1	7290	26	0	0	0	0	1	2	329	0	0	0	0	0	0	0	0	0	0	0	0
Bacteria	Actinomycetota	Actinobacteria	Bifidobacteriales	Bifidobacteriaceae	Gardnerella	Multi-affiliation	0	226	0	0	0	0	0	0	0	0	0	0	0	0	0	0	0	0	0	0	0	0	0	0	0	0	0	0	0	0	0	0	0	168	0	0	0	0	0	0	0	0	0
Bacteria	Actinomycetota	Actinobacteria	Corynebacteriales	Corynebacteriaceae	Corynebacterium	Corynebacterium kroppenstedtii	3323	1465	8	0	0	0	0	0	122	0	16	0	2058	661	86	2	352	0	0	3	11	0	1	0	3	0	0	0	0	0	0	0	0	63	0	0	0	0	396	0	216	602	0
Bacteria	Actinomycetota	Actinobacteria	Corynebacteriales	Corynebacteriaceae	Corynebacterium	Corynebacterium mucifaciens	46	240	46	0	0	0	0	0	0	0	0	0	0	0	0	0	0	0	0	0	0	0	0	0	0	0	0	0	0	0	0	240	0	0	0	0	0	0	0	0	0	0	0
Bacteria	Actinomycetota	Actinobacteria	Corynebacteriales	Corynebacteriaceae	Corynebacterium	Corynebacterium pyruviciproducens ATCC BAA-1742	151	864	0	8	0	0	0	0	0	0	0	0	0	0	0	0	0	0	0	143	0	0	0	0	0	0	0	0	0	0	0	390	0	0	0	0	0	0	0	0	0	0	0
Bacteria	Actinomycetota	Actinobacteria	Corynebacteriales	Corynebacteriaceae	Corynebacterium	Corynebacterium sp.	327	245	0	0	0	0	0	0	0	0	4	0	314	0	0	0	0	0	0	0	5	0	0	0	4	0	0	0	0	0	0	0	0	0	0	0	244	0	0	0	0	0	0
Bacteria	Actinomycetota	Actinobacteria	Corynebacteriales	Corynebacteriaceae	Corynebacterium	Corynebacterium tuberculostearicum	111	0	0	0	0	0	0	0	0	0	0	0	0	0	0	111	0	0	0	0	0	0	0	0	0	0	0	0	0	0	0	0	0	0	0	0	0	0	0	0	0	0	0
Bacteria	Actinomycetota	Actinobacteria	Corynebacteriales	Corynebacteriaceae	Corynebacterium	Multi-affiliation	45103	19705	339	6	798	588	10689	242	0	6678	263	737	1679	20	4329	1988	0	509	7	7266	6279	397	5	2	1151	1	1098	32	0	0	103	295	462	490	307	0	246	126	843	398	0	165	456
Bacteria	Actinomycetota	Actinobacteria	Corynebacteriales	Corynebacteriaceae	Corynebacterium		3573	889	151	0	98	7	12	28	0	68	8	0	323	1	164	739	0	268	0	1500	114	82	0	0	1	0	4	5	0	0	22	1	0	45	0	0	149	231	0	0	0	139	0
Bacteria	Actinomycetota	Actinobacteria	Corynebacteriales	Corynebacteriaceae	Lawsonella	Multi-affiliation	2	14989	0	0	0	0	0	0	0	0	0	0	0	0	0	0	0	0	0	0	0	0	0	2	0	0	0	0	0	0	70	81	68	813	71	518	198	205	238	2538	736	489	1134
Bacteria	Actinomycetota	Actinobacteria	Corynebacteriales	Corynebacteriaceae		Corynebacterium sp.	3151	1027	0	0	0	0	0	0	0	0	0	0	0	0	0	3151	0	0	0	0	0	0	0	0	0	0	0	0	0	0	0	0	0	0	0	0	0	0	0	0	0	0	0
Bacteria	Actinomycetota	Actinobacteria	Corynebacteriales	Dietziaceae	Dietzia	Multi-affiliation	0	28	0	0	0	0	0	0	0	0	0	0	0	0	0	0	0	0	0	0	0	0	0	0	0	0	0	0	0	0	0	0	0	0	0	0	0	0	0	0	0	0	0
Bacteria	Actinomycetota	Actinobacteria	Corynebacteriales	Mycobacteriaceae	Mycobacterium	Multi-affiliation	0	32	0	0	0	0	0	0	0	0	0	0	0	0	0	0	0	0	0	0	0	0	0	0	0	0	0	0	0	0	0	32	0	0	0	0	0	0	0	0	0	0	0
Bacteria	Actinomycetota	Actinobacteria	Corynebacteriales	Nocardiaceae	Gordonia	Multi-affiliation	0	152	0	0	0	0	0	0	0	0	0	0	0	0	0	0	0	0	0	0	0	0	0	0	0	0	0	0	0	0	0	0	0	0	0	0	152	0	0	0	0	0	0
Bacteria	Actinomycetota	Actinobacteria	Corynebacteriales	Nocardiaceae	Rhodococcus	Multi-affiliation	0	389	0	0	0	0	0	0	0	0	0	0	0	0	0	0	0	0	0	0	0	0	0	0	0	0	0	0	0	0	54	0	0	0	0	0	0	0	104	0	0	0	0
Bacteria	Actinomycetota	Actinobacteria	Corynebacteriales	Nocardiaceae	Smaragdicoccus		0	30	0	0	0	0	0	0	0	0	0	0	0	0	0	0	0	0	0	0	0	0	0	0	0	0	0	0	0	0	30	0	0	0	0	0	0	0	0	0	0	0	0
Bacteria	Actinomycetota	Actinobacteria	Frankiales	Frankiaceae	Jatrophihabitans		0	82	0	0	0	0	0	0	0	0	0	0	0	0	0	0	0	0	0	0	0	0	0	0	0	0	0	0	0	0	0	0	0	0	0	0	0	0	0	0	0	0	0
Bacteria	Actinomycetota	Actinobacteria	Frankiales	Geodermatophilaceae	Blastococcus		0	136	0	0	0	0	0	0	0	0	0	0	0	0	0	0	0	0	0	0	0	0	0	0	0	0	0	0	0	0	0	0	0	0	0	0	0	0	0	0	0	0	0
Bacteria	Actinomycetota	Actinobacteria	Frankiales	Geodermatophilaceae	Modestobacter		0	19	0	0	0	0	0	0	0	0	0	0	0	0	0	0	0	0	0	0	0	0	0	0	0	0	0	0	0	0	0	0	0	0	0	0	0	0	0	0	0	0	0
Bacteria	Actinomycetota	Actinobacteria	Frankiales	Nakamurellaceae	Nakamurella	metagenome	0	132	0	0	0	0	0	0	0	0	0	0	0	0	0	0	0	0	0	0	0	0	0	0	0	0	0	0	0	0	31	0	0	0	0	0	0	0	0	0	0	0	0
Bacteria	Actinomycetota	Actinobacteria	Frankiales	Sporichthyaceae	hgcI clade	Multi-affiliation	0	54	0	0	0	0	0	0	0	0	0	0	0	0	0	0	0	0	0	0	0	0	0	0	0	0	0	0	0	0	0	0	0	0	0	0	0	0	0	30	0	0	0
Bacteria	Actinomycetota	Actinobacteria	Frankiales	Sporichthyaceae	hgcI clade		0	363	0	0	0	0	0	0	0	0	0	0	0	0	0	0	0	0	0	0	0	0	0	0	0	0	0	0	0	0	0	38	0	0	0	0	0	153	0	0	109	0	0
Bacteria	Actinomycetota	Actinobacteria	Frankiales			Multi-affiliation	0	190	0	0	0	0	0	0	0	0	0	0	0	0	0	0	0	0	0	0	0	0	0	0	0	0	0	0	0	0	0	0	0	0	0	0	0	0	0	0	0	0	0
Bacteria	Actinomycetota	Actinobacteria	Kineosporiales	Kineosporiaceae	Kineococcus	Kineococcus-like bacterium AS2960	0	460	0	0	0	0	0	0	0	0	0	0	0	0	0	0	0	0	0	0	0	0	0	0	0	0	0	0	0	0	0	0	0	0	0	0	0	0	0	0	105	0	0
Bacteria	Actinomycetota	Actinobacteria	Kineosporiales	Kineosporiaceae	Quadrisphaera		0	213	0	0	0	0	0	0	0	0	0	0	0	0	0	0	0	0	0	0	0	0	0	0	0	0	0	0	0	0	0	213	0	0	0	0	0	0	0	0	0	0	0
Bacteria	Actinomycetota	Actinobacteria	Micrococcales	Beutenbergiaceae	Miniimonas	Miniimonas arenae	0	301	0	0	0	0	0	0	0	0	0	0	0	0	0	0	0	0	0	0	0	0	0	0	0	0	0	0	0	0	0	0	0	0	0	0	0	0	0	0	0	0	0
Bacteria	Actinomycetota	Actinobacteria	Micrococcales	Brevibacteriaceae	Brevibacterium	Brevibacterium pityocampae	0	50	0	0	0	0	0	0	0	0	0	0	0	0	0	0	0	0	0	0	0	0	0	0	0	0	0	0	0	0	0	0	0	0	0	0	0	0	0	0	0	0	0
Bacteria	Actinomycetota	Actinobacteria	Micrococcales	Brevibacteriaceae	Brevibacterium	Brevibacterium sp.	133	0	0	0	0	0	0	0	0	0	0	0	0	0	0	0	133	0	0	0	0	0	0	0	0	0	0	0	0	0	0	0	0	0	0	0	0	0	0	0	0	0	0
Bacteria	Actinomycetota	Actinobacteria	Micrococcales	Brevibacteriaceae	Brevibacterium	Multi-affiliation	509	0	0	0	0	0	0	0	0	0	0	0	0	0	0	0	509	0	0	0	0	0	0	0	0	0	0	0	0	0	0	0	0	0	0	0	0	0	0	0	0	0	0
Bacteria	Actinomycetota	Actinobacteria	Micrococcales	Dermabacteraceae	Brachybacterium	Multi-affiliation	0	110	0	0	0	0	0	0	0	0	0	0	0	0	0	0	0	0	0	0	0	0	0	0	0	0	0	0	0	0	0	0	0	0	39	0	71	0	0	0	0	0	0
Bacteria	Actinomycetota	Actinobacteria	Micrococcales	Dermacoccaceae	Dermacoccus	Multi-affiliation	25	754	0	0	0	0	0	8	0	0	0	0	0	0	0	0	0	17	0	0	0	0	0	0	0	0	0	0	0	0	0	0	65	135	0	319	0	0	0	52	0	0	0
Bacteria	Actinomycetota	Actinobacteria	Micrococcales	Intrasporangiaceae	Arsenicicoccus	Arsenicicoccus bolidensis	0	56	0	0	0	0	0	0	0	0	0	0	0	0	0	0	0	0	0	0	0	0	0	0	0	0	0	0	0	0	0	0	0	0	0	56	0	0	0	0	0	0	0
Bacteria	Actinomycetota	Actinobacteria	Micrococcales	Intrasporangiaceae	Terrabacter	Terrabacter sp.	0	85	0	0	0	0	0	0	0	0	0	0	0	0	0	0	0	0	0	0	0	0	0	0	0	0	0	0	0	0	0	0	0	0	0	0	0	0	0	0	0	0	85
Bacteria	Actinomycetota	Actinobacteria	Micrococcales	Intrasporangiaceae	Tetrasphaera	Sanguibacter sp.	0	147	0	0	0	0	0	0	0	0	0	0	0	0	0	0	0	0	0	0	0	0	0	0	0	0	0	0	0	0	0	0	0	0	0	0	0	0	0	0	0	0	0
Bacteria	Actinomycetota	Actinobacteria	Micrococcales	Microbacteriaceae	Aurantimicrobium		0	550	0	0	0	0	0	0	0	0	0	0	0	0	0	0	0	0	0	0	0	0	0	0	0	0	0	0	0	0	0	214	0	0	28	0	0	0	0	0	0	0	0
Bacteria	Actinomycetota	Actinobacteria	Micrococcales	Microbacteriaceae	Candidatus Planktoluna	Candidatus Planktoluna difficilis	0	47	0	0	0	0	0	0	0	0	0	0	0	0	0	0	0	0	0	0	0	0	0	0	0	0	0	0	0	0	0	0	0	0	0	0	0	0	0	0	0	0	0
Bacteria	Actinomycetota	Actinobacteria	Micrococcales	Microbacteriaceae	Cnuibacter	Humibacter aquilariae	0	39	0	0	0	0	0	0	0	0	0	0	0	0	0	0	0	0	0	0	0	0	0	0	0	0	0	0	0	0	0	0	0	0	0	0	0	0	0	0	0	0	0
Bacteria	Actinomycetota	Actinobacteria	Micrococcales	Microbacteriaceae	Curtobacterium	Multi-affiliation	0	65	0	0	0	0	0	0	0	0	0	0	0	0	0	0	0	0	0	0	0	0	0	0	0	0	0	0	0	0	0	0	0	0	0	0	0	0	0	0	0	0	0
Bacteria	Actinomycetota	Actinobacteria	Micrococcales	Microbacteriaceae	Microbacterium	Multi-affiliation	0	240	0	0	0	0	0	0	0	0	0	0	0	0	0	0	0	0	0	0	0	0	0	0	0	0	0	0	0	0	1	0	0	0	11	0	0	0	0	0	41	0	0
Bacteria	Actinomycetota	Actinobacteria	Micrococcales	Microbacteriaceae	Multi-affiliation	Multi-affiliation	0	2690	0	0	0	0	0	0	0	0	0	0	0	0	0	0	0	0	0	0	0	0	0	0	0	0	0	0	0	0	106	369	0	6	0	291	0	0	0	330	164	0	0
Bacteria	Actinomycetota	Actinobacteria	Micrococcales	Microbacteriaceae	Rathayibacter	Multi-affiliation	0	285	0	0	0	0	0	0	0	0	0	0	0	0	0	0	0	0	0	0	0	0	0	0	0	0	0	0	0	0	0	0	0	0	0	0	285	0	0	0	0	0	0
Bacteria	Actinomycetota	Actinobacteria	Micrococcales	Microbacteriaceae	Rhodoluna	metagenome	0	559	0	0	0	0	0	0	0	0	0	0	0	0	0	0	0	0	0	0	0	0	0	0	0	0	0	0	0	0	16	0	0	0	0	0	0	0	141	0	0	0	0
Bacteria	Actinomycetota	Actinobacteria	Micrococcales	Microbacteriaceae	Yonghaparkia		0	167	0	0	0	0	0	0	0	0	0	0	0	0	0	0	0	0	0	0	0	0	0	0	0	0	0	0	0	0	0	0	0	0	0	0	0	0	0	131	0	0	0
Bacteria	Actinomycetota	Actinobacteria	Micrococcales	Micrococcaceae	Kocuria	Kocuria sp.	229	0	0	82	0	0	0	0	147	0	0	0	0	0	0	0	0	0	0	0	0	0	0	0	0	0	0	0	0	0	0	0	0	0	0	0	0	0	0	0	0	0	0
Bacteria	Actinomycetota	Actinobacteria	Micrococcales	Micrococcaceae	Kocuria	Multi-affiliation	6492	2231	0	3113	0	0	0	1924	334	0	0	0	0	0	0	0	0	0	0	0	0	0	0	0	0	1121	0	0	0	0	5	567	51	156	54	0	349	0	0	729	0	148	65
Bacteria	Actinomycetota	Actinobacteria	Micrococcales	Micrococcaceae	Micrococcus	Multi-affiliation	12930	2590	0	1188	0	0	0	0	0	0	0	0	6	0	0	0	0	11736	0	0	0	0	0	0	0	0	0	0	0	0	53	595	49	363	0	0	146	0	168	0	45	0	206
Bacteria	Actinomycetota	Actinobacteria	Micrococcales	Micrococcaceae	Multi-affiliation	Multi-affiliation	35	176	0	0	0	0	0	0	35	0	0	0	0	0	0	0	0	0	0	0	0	0	0	0	0	0	0	0	0	0	0	0	0	0	0	0	0	0	0	0	103	0	0
Bacteria	Actinomycetota	Actinobacteria	Micrococcales	Micrococcaceae	Paenarthrobacter	Multi-affiliation	0	369	0	0	0	0	0	0	0	0	0	0	0	0	0	0	0	0	0	0	0	0	0	0	0	0	0	0	0	0	0	0	0	0	0	0	369	0	0	0	0	0	0
Bacteria	Actinomycetota	Actinobacteria	Micrococcales	Micrococcaceae	Rothia	Multi-affiliation	10210	2006	0	0	0	0	0	0	9731	0	1	0	0	0	0	0	0	0	0	0	0	0	0	0	0	0	478	0	0	0	0	0	344	0	0	0	657	0	0	0	0	0	407
Bacteria	Actinomycetota	Actinobacteria	Micrococcales	Micrococcaceae	Rothia	Rothia sp.	48	0	0	0	0	0	0	0	48	0	0	0	0	0	0	0	0	0	0	0	0	0	0	0	0	0	0	0	0	0	0	0	0	0	0	0	0	0	0	0	0	0	0
Bacteria	Actinomycetota	Actinobacteria	Micrococcales	Micrococcaceae	Rothia		206	100	0	0	0	0	0	0	206	0	0	0	0	0	0	0	0	0	0	0	0	0	0	0	0	0	0	0	0	0	0	100	0	0	0	0	0	0	0	0	0	0	0
Bacteria	Actinomycetota	Actinobacteria	Micrococcales	Promicromonosporaceae	Cellulosimicrobium	Multi-affiliation	453	0	0	0	0	0	0	0	0	0	0	0	0	0	0	0	453	0	0	0	0	0	0	0	0	0	0	0	0	0	0	0	0	0	0	0	0	0	0	0	0	0	0
Bacteria	Actinomycetota	Actinobacteria	Micromonosporales	Micromonosporaceae	Multi-affiliation	Multi-affiliation	0	61	0	0	0	0	0	0	0	0	0	0	0	0	0	0	0	0	0	0	0	0	0	0	0	0	0	0	0	0	0	0	0	0	0	0	0	0	0	0	0	0	0
Bacteria	Actinomycetota	Actinobacteria	PeM15			metagenome	0	398	0	0	0	0	0	0	0	0	0	0	0	0	0	0	0	0	0	0	0	0	0	0	0	0	0	0	0	0	0	0	0	0	0	0	0	0	0	0	20	0	0
Bacteria	Actinomycetota	Actinobacteria	Propionibacteriales	Nocardioidaceae	Nocardioides	Multi-affiliation	0	85	0	0	0	0	0	0	0	0	0	0	0	0	0	0	0	0	0	0	0	0	0	0	0	0	0	0	0	0	0	0	0	0	0	0	0	0	0	0	0	0	0
Bacteria	Actinomycetota	Actinobacteria	Propionibacteriales	Propionibacteriaceae	Acidipropionibacterium	Acidipropionibacterium acidipropionici	0	28	0	0	0	0	0	0	0	0	0	0	0	0	0	0	0	0	0	0	0	0	0	0	0	0	0	0	0	0	0	0	0	28	0	0	0	0	0	0	0	0	0
Bacteria	Actinomycetota	Actinobacteria	Propionibacteriales	Propionibacteriaceae	Cutibacterium	bacterium NLAE-zl-G259	26	0	2	4	0	0	0	0	0	2	2	0	12	0	3	0	0	0	0	0	0	0	0	0	0	0	0	1	0	0	0	0	0	0	0	0	0	0	0	0	0	0	0
Bacteria	Actinomycetota	Actinobacteria	Propionibacteriales	Propionibacteriaceae	Cutibacterium	Multi-affiliation	54987	31711	387	2024	4185	76	16	4878	328	27406	184	21	1772	257	1351	31	2909	1	1118	20	36	2831	29	668	39	1	671	3746	2	0	347	704	591	2752	971	1472	745	1358	2120	2932	1265	2232	1211
Bacteria	Actinomycetota	Actinobacteria	Propionibacteriales	Propionibacteriaceae	Cutibacterium	Propionibacterium sp.	67	0	0	0	0	0	0	0	0	0	0	0	0	0	0	0	0	0	0	0	0	0	0	0	67	0	0	0	0	0	0	0	0	0	0	0	0	0	0	0	0	0	0
Bacteria	Actinomycetota	Actinobacteria	Propionibacteriales	Propionibacteriaceae	Cutibacterium		3564	9	39	169	430	11	8	435	20	691	30	2	237	9	170	0	256	1	166	1	0	401	3	20	12	0	60	393	0	0	0	0	0	0	0	0	0	0	3	0	0	0	0
Bacteria	Actinomycetota	Actinobacteria	Propionibacteriales	Propionibacteriaceae	Propionibacterium	Propionibacterium freudenreichii	0	312	0	0	0	0	0	0	0	0	0	0	0	0	0	0	0	0	0	0	0	0	0	0	0	0	0	0	0	0	0	0	70	0	0	200	0	2	0	0	0	0	0
Bacteria	Actinomycetota	Actinobacteria	Pseudonocardiales	Pseudonocardiaceae	Actinomycetospora	Actinomycetospora rishiriensis	0	208	0	0	0	0	0	0	0	0	0	0	0	0	0	0	0	0	0	0	0	0	0	0	0	0	0	0	0	0	0	0	0	0	0	0	208	0	0	0	0	0	0
Bacteria	Actinomycetota	Actinobacteria	Pseudonocardiales	Pseudonocardiaceae	Actinophytocola	Multi-affiliation	0	83	0	0	0	0	0	0	0	0	0	0	0	0	0	0	0	0	0	0	0	0	0	0	0	0	0	0	0	0	0	0	0	0	0	0	0	0	0	0	0	0	0
Bacteria	Actinomycetota	Actinobacteria	Pseudonocardiales	Pseudonocardiaceae	Crossiella		0	296	0	0	0	0	0	0	0	0	0	0	0	0	0	0	0	0	0	0	0	0	0	0	0	0	0	0	0	0	0	0	0	0	0	0	0	0	0	0	0	0	0
Bacteria	Actinomycetota	Actinobacteria	Pseudonocardiales	Pseudonocardiaceae	Multi-affiliation	Multi-affiliation	0	39	0	0	0	0	0	0	0	0	0	0	0	0	0	0	0	0	0	0	0	0	0	0	0	0	0	0	0	0	0	0	0	0	39	0	0	0	0	0	0	0	0
Bacteria	Actinomycetota	Actinobacteria	Pseudonocardiales	Pseudonocardiaceae	Saccharopolyspora	Multi-affiliation	0	20	0	0	0	0	0	0	0	0	0	0	0	0	0	0	0	0	0	0	0	0	0	0	0	0	0	0	0	0	0	0	0	0	0	0	0	20	0	0	0	0	0
Bacteria	Actinomycetota	Actinobacteria	Pseudonocardiales	Pseudonocardiaceae		Amycolatopsis sp.	0	120	0	0	0	0	0	0	0	0	0	0	0	0	0	0	0	0	0	0	0	0	0	0	0	0	0	0	0	0	0	0	0	0	0	0	0	0	0	0	0	0	0
Bacteria	Actinomycetota	Actinobacteria	Streptomycetales	Streptomycetaceae	Streptomyces	Multi-affiliation	0	94	0	0	0	0	0	0	0	0	0	0	0	0	0	0	0	0	0	0	0	0	0	0	0	0	0	0	0	0	0	0	0	0	0	0	94	0	0	0	0	0	0
Bacteria	Actinomycetota	Actinobacteria				Multi-affiliation	0	954	0	0	0	0	0	0	0	0	0	0	0	0	0	0	0	0	0	0	0	0	0	0	0	0	0	0	0	0	36	210	0	0	0	292	0	0	0	0	0	0	37
Bacteria	Actinomycetota	Rubrobacteria	Rubrobacterales	Rubrobacteriaceae	Rubrobacter	Multi-affiliation	0	32	0	0	0	0	0	0	0	0	0	0	0	0	0	0	0	0	0	0	0	0	0	0	0	0	0	0	0	0	0	0	0	0	0	0	0	0	0	0	0	0	0
Bacteria	Actinomycetota	Thermoleophilia	Solirubrobacterales	Solirubrobacteraceae	Solirubrobacter		0	101	0	0	0	0	0	0	0	0	0	0	0	0	0	0	0	0	0	0	0	0	0	0	0	0	0	0	0	0	0	0	0	0	0	0	0	0	0	0	0	0	0
Bacteria	Armatimonadota	Fimbriimonadia	Fimbriimonadales	Fimbriimonadaceae			0	61	0	0	0	0	0	0	0	0	0	0	0	0	0	0	0	0	0	0	0	0	0	0	0	0	0	0	0	0	0	0	0	0	0	0	0	0	0	0	0	0	0
Bacteria	Armatimonadota						0	210	0	0	0	0	0	0	0	0	0	0	0	0	0	0	0	0	0	0	0	0	0	0	0	0	0	0	0	0	0	0	0	0	0	210	0	0	0	0	0	0	0
Bacteria	Bacteroidota	Bacteroidia	Bacteroidales	Bacteroidaceae	Bacteroides	Multi-affiliation	0	158	0	0	0	0	0	0	0	0	0	0	0	0	0	0	0	0	0	0	0	0	0	0	0	0	0	0	0	0	0	0	0	158	0	0	0	0	0	0	0	0	0
Bacteria	Bacteroidota	Bacteroidia	Bacteroidales	Bacteroidetes BD2-2			0	187	0	0	0	0	0	0	0	0	0	0	0	0	0	0	0	0	0	0	0	0	0	0	0	0	0	0	0	0	0	0	0	0	0	0	0	0	187	0	0	0	0
Bacteria	Bacteroidota	Bacteroidia	Bacteroidales	Paludibacteraceae	Paludibacter	Multi-affiliation	0	108	0	0	0	0	0	0	0	0	0	0	0	0	0	0	0	0	0	0	0	0	0	0	0	0	0	0	0	0	0	0	0	0	0	0	108	0	0	0	0	0	0
Bacteria	Bacteroidota	Bacteroidia	Bacteroidales	Paludibacteraceae	Paludibacter		0	120	0	0	0	0	0	0	0	0	0	0	0	0	0	0	0	0	0	0	0	0	0	0	0	0	0	0	0	0	32	0	0	0	0	0	0	0	0	88	0	0	0
Bacteria	Bacteroidota	Bacteroidia	Bacteroidales	Porphyromonadaceae	Porphyromonas	Multi-affiliation	0	60	0	0	0	0	0	0	0	0	0	0	0	0	0	0	0	0	0	0	0	0	0	0	0	0	0	0	0	0	0	0	0	0	0	0	0	0	0	0	0	0	0
Bacteria	Bacteroidota	Bacteroidia	Bacteroidales	Prevotellaceae	Alloprevotella	Multi-affiliation	0	52	0	0	0	0	0	0	0	0	0	0	0	0	0	0	0	0	0	0	0	0	0	0	0	0	0	0	0	0	0	0	0	0	0	0	0	0	0	0	0	0	0
Bacteria	Bacteroidota	Bacteroidia	Bacteroidales	Prevotellaceae	Prevotella	Multi-affiliation	0	38	0	0	0	0	0	0	0	0	0	0	0	0	0	0	0	0	0	0	0	0	0	0	0	0	0	0	0	0	0	0	0	0	0	0	0	0	0	38	0	0	0
Bacteria	Bacteroidota	Bacteroidia	Bacteroidales	Prevotellaceae	Prevotella	Prevotella bivia	86	772	0	0	0	0	0	0	0	0	0	0	0	86	0	0	0	0	0	0	0	0	0	0	0	0	0	0	0	0	0	0	0	263	0	0	0	0	0	0	0	274	0
Bacteria	Bacteroidota	Bacteroidia	Bacteroidales	Prevotellaceae	Prevotella		0	159	0	0	0	0	0	0	0	0	0	0	0	0	0	0	0	0	0	0	0	0	0	0	0	0	0	0	0	0	0	0	0	0	0	0	0	0	0	0	0	0	0
Bacteria	Bacteroidota	Bacteroidia	Bacteroidales	Prevotellaceae	Prevotella_7	Multi-affiliation	0	161	0	0	0	0	0	0	0	0	0	0	0	0	0	0	0	0	0	0	0	0	0	0	0	0	0	0	0	0	0	0	57	0	104	0	0	0	0	0	0	0	0
Bacteria	Bacteroidota	Bacteroidia	Chitinophagales	Chitinophagaceae	Aurantisolimonas		0	44	0	0	0	0	0	0	0	0	0	0	0	0	0	0	0	0	0	0	0	0	0	0	0	0	0	0	0	0	0	0	0	0	0	0	0	0	0	0	0	0	0
Bacteria	Bacteroidota	Bacteroidia	Chitinophagales	Chitinophagaceae	Edaphobaculum	metagenome	0	51	0	0	0	0	0	0	0	0	0	0	0	0	0	0	0	0	0	0	0	0	0	0	0	0	0	0	0	0	0	0	51	0	0	0	0	0	0	0	0	0	0
Bacteria	Bacteroidota	Bacteroidia	Chitinophagales	Chitinophagaceae	Edaphobaculum	Multi-affiliation	0	120	0	0	0	0	0	0	0	0	0	0	0	0	0	0	0	0	0	0	0	0	0	0	0	0	0	0	0	0	21	0	0	0	0	0	99	0	0	0	0	0	0
Bacteria	Bacteroidota	Bacteroidia	Chitinophagales	Chitinophagaceae	Ferruginibacter		0	112	0	0	0	0	0	0	0	0	0	0	0	0	0	0	0	0	0	0	0	0	0	0	0	0	0	0	0	0	0	0	0	0	0	0	0	0	0	0	0	0	0
Bacteria	Bacteroidota	Bacteroidia	Chitinophagales	Chitinophagaceae	Rurimicrobium		0	571	0	0	0	0	0	0	0	0	0	0	0	0	0	0	0	0	0	0	0	0	0	0	0	0	0	0	0	0	0	0	0	0	48	0	0	0	154	324	0	0	0
Bacteria	Bacteroidota	Bacteroidia	Chitinophagales	Chitinophagaceae	Sediminibacterium	Multi-affiliation	0	191	0	0	0	0	0	0	0	0	0	0	0	0	0	0	0	0	0	0	0	0	0	0	0	0	0	0	0	0	0	0	0	0	0	0	0	0	0	0	0	0	0
Bacteria	Bacteroidota	Bacteroidia	Chitinophagales	Chitinophagaceae	Sediminibacterium	Sediminibacterium salmoneum	0	58	0	0	0	0	0	0	0	0	0	0	0	0	0	0	0	0	0	0	0	0	0	0	0	0	0	0	0	0	0	0	0	0	0	0	0	0	0	0	0	0	0
Bacteria	Bacteroidota	Bacteroidia	Chitinophagales	Chitinophagaceae	Terrimonas		0	55	0	0	0	0	0	0	0	0	0	0	0	0	0	0	0	0	0	0	0	0	0	0	0	0	0	0	0	0	0	0	0	0	0	0	0	0	0	0	0	0	0
Bacteria	Bacteroidota	Bacteroidia	Chitinophagales	Chitinophagaceae		Multi-affiliation	0	86	0	0	0	0	0	0	0	0	0	0	0	0	0	0	0	0	0	0	0	0	0	0	0	0	0	0	0	0	0	0	0	0	0	0	0	0	0	0	0	0	0
Bacteria	Bacteroidota	Bacteroidia	Chitinophagales	Chitinophagaceae			0	128	0	0	0	0	0	0	0	0	0	0	0	0	0	0	0	0	0	0	0	0	0	0	0	0	0	0	0	0	0	128	0	0	0	0	0	0	0	0	0	0	0
Bacteria	Bacteroidota	Bacteroidia	Chitinophagales	Saprospiraceae	Phaeodactylibacter	metagenome	0	181	0	0	0	0	0	0	0	0	0	0	0	0	0	0	0	0	0	0	0	0	0	0	0	0	0	0	0	0	0	0	0	0	0	0	0	0	0	0	0	0	27
Bacteria	Bacteroidota	Bacteroidia	Chitinophagales	Saprospiraceae		Multi-affiliation	0	210	0	0	0	0	0	0	0	0	0	0	0	0	0	0	0	0	0	0	0	0	0	0	0	0	0	0	0	0	0	0	0	0	0	0	0	0	0	0	0	0	0
Bacteria	Bacteroidota	Bacteroidia	Chitinophagales	Saprospiraceae			0	1634	0	0	0	0	0	0	0	0	0	0	0	0	0	0	0	0	0	0	0	0	0	0	0	0	0	0	0	0	0	0	20	0	99	0	415	305	146	0	0	0	108
Bacteria	Bacteroidota	Bacteroidia	Chitinophagales			metagenome	0	174	0	0	0	0	0	0	0	0	0	0	0	0	0	0	0	0	0	0	0	0	0	0	0	0	0	0	0	0	0	0	0	0	0	0	0	50	0	0	0	0	0
Bacteria	Bacteroidota	Bacteroidia	Chitinophagales				0	127	0	0	0	0	0	0	0	0	0	0	0	0	0	0	0	0	0	0	0	0	0	0	0	0	0	0	0	0	0	0	0	0	0	0	0	0	0	0	57	0	0
Bacteria	Bacteroidota	Bacteroidia	Cytophagales	Cyclobacteriaceae	Algoriphagus	Algoriphagus sp.	0	22	0	0	0	0	0	0	0	0	0	0	0	0	0	0	0	0	0	0	0	0	0	0	0	0	0	0	0	0	0	0	0	0	0	0	0	0	0	0	0	0	0
Bacteria	Bacteroidota	Bacteroidia	Cytophagales	Cyclobacteriaceae			0	437	0	0	0	0	0	0	0	0	0	0	0	0	0	0	0	0	0	0	0	0	0	0	0	0	0	0	0	0	0	0	0	0	0	437	0	0	0	0	0	0	0
Bacteria	Bacteroidota	Bacteroidia	Cytophagales	Cytophagaceae	Cytophaga	Multi-affiliation	0	236	0	0	0	0	0	0	0	0	0	0	0	0	0	0	0	0	0	0	0	0	0	0	0	0	0	0	0	0	0	0	0	0	0	0	0	0	236	0	0	0	0
Bacteria	Bacteroidota	Bacteroidia	Cytophagales	Cytophagaceae	Cytophaga		0	394	0	0	0	0	0	0	0	0	0	0	0	0	0	0	0	0	0	0	0	0	0	0	0	0	0	0	0	0	0	0	0	0	0	0	0	0	0	374	0	0	0
Bacteria	Bacteroidota	Bacteroidia	Cytophagales	Cytophagaceae	Sporocytophaga		0	44	0	0	0	0	0	0	0	0	0	0	0	0	0	0	0	0	0	0	0	0	0	0	0	0	0	0	0	0	0	0	0	44	0	0	0	0	0	0	0	0	0
Bacteria	Bacteroidota	Bacteroidia	Cytophagales	Hymenobacteraceae	Hymenobacter	Hymenobacter bucti	0	37	0	0	0	0	0	0	0	0	0	0	0	0	0	0	0	0	0	0	0	0	0	0	0	0	0	0	0	0	0	0	0	0	0	0	0	0	0	0	0	0	0
Bacteria	Bacteroidota	Bacteroidia	Cytophagales	Hymenobacteraceae	Hymenobacter		0	19	0	0	0	0	0	0	0	0	0	0	0	0	0	0	0	0	0	0	0	0	0	0	0	0	0	0	0	0	19	0	0	0	0	0	0	0	0	0	0	0	0
Bacteria	Bacteroidota	Bacteroidia	Cytophagales	Microscillaceae	OLB12		0	25	0	0	0	0	0	0	0	0	0	0	0	0	0	0	0	0	0	0	0	0	0	0	0	0	0	0	0	0	25	0	0	0	0	0	0	0	0	0	0	0	0
Bacteria	Bacteroidota	Bacteroidia	Cytophagales	Spirosomaceae	Arcicella	Arcicella rigui	0	125	0	0	0	0	0	0	0	0	0	0	0	0	0	0	0	0	0	0	0	0	0	0	0	0	0	0	0	0	0	0	0	0	0	0	0	0	0	0	0	0	0
Bacteria	Bacteroidota	Bacteroidia	Cytophagales	Spirosomaceae	Arcicella	Multi-affiliation	0	102	0	0	0	0	0	0	0	0	0	0	0	0	0	0	0	0	0	0	0	0	0	0	0	0	0	0	0	0	0	0	0	0	0	0	0	0	0	0	0	0	0
Bacteria	Bacteroidota	Bacteroidia	Cytophagales	Spirosomaceae	Flectobacillus	Multi-affiliation	0	27	0	0	0	0	0	0	0	0	0	0	0	0	0	0	0	0	0	0	0	0	0	0	0	0	0	0	0	0	0	0	27	0	0	0	0	0	0	0	0	0	0
Bacteria	Bacteroidota	Bacteroidia	Cytophagales	Spirosomaceae	Lacihabitans	Hyalella azteca	0	149	0	0	0	0	0	0	0	0	0	0	0	0	0	0	0	0	0	0	0	0	0	0	0	0	0	0	0	0	0	0	0	0	0	0	0	0	0	0	0	0	0
Bacteria	Bacteroidota	Bacteroidia	Cytophagales	Spirosomaceae	Pseudarcicella	Multi-affiliation	0	1743	0	0	0	0	0	0	0	0	0	0	0	0	0	0	0	0	0	0	0	0	0	0	0	0	0	0	0	0	42	197	23	0	2	169	0	0	0	0	142	0	0
Bacteria	Bacteroidota	Bacteroidia	Cytophagales	Spirosomaceae	Rudanella		0	441	0	0	0	0	0	0	0	0	0	0	0	0	0	0	0	0	0	0	0	0	0	0	0	0	0	0	0	0	0	0	0	0	0	0	0	90	0	0	0	0	0
Bacteria	Bacteroidota	Bacteroidia	Cytophagales	Spirosomaceae	Spirosoma	Spirosoma linguale	0	26	0	0	0	0	0	0	0	0	0	0	0	0	0	0	0	0	0	0	0	0	0	0	0	0	0	0	0	0	0	0	0	0	0	0	0	0	0	0	0	0	0
Bacteria	Bacteroidota	Bacteroidia	Cytophagales	Spirosomaceae			0	256	0	0	0	0	0	0	0	0	0	0	0	0	0	0	0	0	0	0	0	0	0	0	0	0	0	0	0	0	0	0	0	0	85	0	54	0	0	0	0	0	117
Bacteria	Bacteroidota	Bacteroidia	Flavobacteriales	Crocinitomicaceae	Fluviicola		0	1147	0	0	0	0	0	0	0	0	0	0	0	0	0	0	0	0	0	0	0	0	0	0	0	0	0	0	0	0	53	0	0	0	0	66	0	0	0	0	282	0	45
Bacteria	Bacteroidota	Bacteroidia	Flavobacteriales	Flavobacteriaceae	Flavobacterium	Brevundimonas alba	0	39	0	0	0	0	0	0	0	0	0	0	0	0	0	0	0	0	0	0	0	0	0	0	0	0	0	0	0	0	0	0	0	0	0	0	0	0	0	0	0	0	0
Bacteria	Bacteroidota	Bacteroidia	Flavobacteriales	Flavobacteriaceae	Flavobacterium	Chryseobacterium sp.	0	49	0	0	0	0	0	0	0	0	0	0	0	0	0	0	0	0	0	0	0	0	0	0	0	0	0	0	0	0	0	0	0	0	0	0	0	0	0	0	0	0	0
Bacteria	Bacteroidota	Bacteroidia	Flavobacteriales	Flavobacteriaceae	Flavobacterium	Cytophaga sp.	0	173	0	0	0	0	0	0	0	0	0	0	0	0	0	0	0	0	0	0	0	0	0	0	0	0	0	0	0	0	0	0	0	0	0	0	0	0	0	0	0	0	0
Bacteria	Bacteroidota	Bacteroidia	Flavobacteriales	Flavobacteriaceae	Flavobacterium	Flavobacterium aquatile	0	116	0	0	0	0	0	0	0	0	0	0	0	0	0	0	0	0	0	0	0	0	0	0	0	0	0	0	0	0	0	18	0	0	0	0	98	0	0	0	0	0	0
Bacteria	Bacteroidota	Bacteroidia	Flavobacteriales	Flavobacteriaceae	Flavobacterium	Flavobacterium cheniae	0	176	0	0	0	0	0	0	0	0	0	0	0	0	0	0	0	0	0	0	0	0	0	0	0	0	0	0	0	0	0	147	0	0	0	0	0	0	0	0	0	0	0
Bacteria	Bacteroidota	Bacteroidia	Flavobacteriales	Flavobacteriaceae	Flavobacterium	Flavobacterium sp.	0	475	0	0	0	0	0	0	0	0	0	0	0	0	0	0	0	0	0	0	0	0	0	0	0	0	0	0	0	0	0	46	0	0	161	0	0	0	0	0	0	102	0
Bacteria	Bacteroidota	Bacteroidia	Flavobacteriales	Flavobacteriaceae	Flavobacterium	Flavobacterium succinicans	0	69	0	0	0	0	0	0	0	0	0	0	0	0	0	0	0	0	0	0	0	0	0	0	0	0	0	0	0	0	0	0	0	0	0	0	0	0	0	0	0	0	66
Bacteria	Bacteroidota	Bacteroidia	Flavobacteriales	Flavobacteriaceae	Flavobacterium	Multi-affiliation	0	50566	0	0	0	0	0	0	0	0	0	0	0	0	0	0	0	0	0	0	0	0	0	0	0	0	0	0	0	0	715	3455	1015	712	1311	1614	3077	2297	4130	925	1228	2624	2377
Bacteria	Bacteroidota	Bacteroidia	Flavobacteriales	Flavobacteriaceae	Flavobacterium	Trachelomonas sp.	0	46	0	0	0	0	0	0	0	0	0	0	0	0	0	0	0	0	0	0	0	0	0	0	0	0	0	0	0	0	0	0	0	0	0	0	0	0	0	0	0	0	0
Bacteria	Bacteroidota	Bacteroidia	Flavobacteriales	Flavobacteriaceae	Flavobacterium		0	2811	0	0	0	0	0	0	0	0	0	0	0	0	0	0	0	0	0	0	0	0	0	0	0	0	0	0	0	0	87	256	90	0	69	202	596	130	260	0	0	238	203
Bacteria	Bacteroidota	Bacteroidia	Flavobacteriales	NS9 marine group		Multi-affiliation	0	22	0	0	0	0	0	0	0	0	0	0	0	0	0	0	0	0	0	0	0	0	0	0	0	0	0	0	0	0	0	0	0	0	0	0	0	0	0	0	0	0	0
Bacteria	Bacteroidota	Bacteroidia	Flavobacteriales	Weeksellaceae	Chryseobacterium	Chryseobacterium rigui	0	255	0	0	0	0	0	0	0	0	0	0	0	0	0	0	0	0	0	0	0	0	0	0	0	0	0	0	0	0	0	0	0	0	0	0	0	0	0	0	0	0	0
Bacteria	Bacteroidota	Bacteroidia	Flavobacteriales	Weeksellaceae	Chryseobacterium	Chryseobacterium sp.	1	1962	0	0	0	0	0	0	0	0	0	0	1	0	0	0	0	0	0	0	0	0	0	0	0	0	0	0	0	0	44	63	55	0	0	0	0	148	174	0	0	251	50
Bacteria	Bacteroidota	Bacteroidia	Flavobacteriales	Weeksellaceae	Chryseobacterium	Multi-affiliation	0	1025	0	0	0	0	0	0	0	0	0	0	0	0	0	0	0	0	0	0	0	0	0	0	0	0	0	0	0	0	14	0	0	0	0	0	0	456	111	0	0	0	0
Bacteria	Bacteroidota	Bacteroidia	Flavobacteriales	Weeksellaceae	Cloacibacterium	Multi-affiliation	0	356	0	0	0	0	0	0	0	0	0	0	0	0	0	0	0	0	0	0	0	0	0	0	0	0	0	0	0	0	0	120	0	0	0	0	0	0	0	0	0	0	0
Bacteria	Bacteroidota	Bacteroidia	Flavobacteriales	Weeksellaceae	Elizabethkingia	Multi-affiliation	0	241	0	0	0	0	0	0	0	0	0	0	0	0	0	0	0	0	0	0	0	0	0	0	0	0	0	0	0	0	0	0	0	0	0	203	0	0	0	0	0	0	0
Bacteria	Bacteroidota	Bacteroidia	Multi-affiliation	Multi-affiliation	Multi-affiliation	Multi-affiliation	0	214	0	0	0	0	0	0	0	0	0	0	0	0	0	0	0	0	0	0	0	0	0	0	0	0	0	0	0	0	0	0	0	0	0	0	0	0	0	0	0	0	0
Bacteria	Bacteroidota	Bacteroidia	Sphingobacteriales	AKYH767			0	448	0	0	0	0	0	0	0	0	0	0	0	0	0	0	0	0	0	0	0	0	0	0	0	0	0	0	0	0	0	0	0	0	0	0	0	0	0	0	0	0	0
Bacteria	Bacteroidota	Bacteroidia	Sphingobacteriales	env.OPS 17		metagenome	0	39	0	0	0	0	0	0	0	0	0	0	0	0	0	0	0	0	0	0	0	0	0	0	0	0	0	0	0	0	0	0	0	0	0	0	0	0	0	0	0	0	39
Bacteria	Bacteroidota	Bacteroidia	Sphingobacteriales	env.OPS 17			0	156	0	0	0	0	0	0	0	0	0	0	0	0	0	0	0	0	0	0	0	0	0	0	0	0	0	0	0	0	0	0	0	0	0	0	0	0	0	0	0	0	0
Bacteria	Bacteroidota	Bacteroidia	Sphingobacteriales	NS11-12 marine group		metagenome	0	33	0	0	0	0	0	0	0	0	0	0	0	0	0	0	0	0	0	0	0	0	0	0	0	0	0	0	0	0	0	0	0	0	0	0	0	0	0	0	0	0	0
Bacteria	Bacteroidota	Bacteroidia	Sphingobacteriales	NS11-12 marine group			0	245	0	0	0	0	0	0	0	0	0	0	0	0	0	0	0	0	0	0	0	0	0	0	0	0	0	0	0	0	0	0	0	0	0	0	0	0	0	0	0	0	0
Bacteria	Bacteroidota	Bacteroidia	Sphingobacteriales	Sphingobacteriaceae	Arcticibacter		0	136	0	0	0	0	0	0	0	0	0	0	0	0	0	0	0	0	0	0	0	0	0	0	0	0	0	0	0	0	0	8	49	0	0	0	0	0	0	0	0	0	0
Bacteria	Bacteroidota	Bacteroidia	Sphingobacteriales	Sphingobacteriaceae	Pedobacter	metagenome	0	71	0	0	0	0	0	0	0	0	0	0	0	0	0	0	0	0	0	0	0	0	0	0	0	0	0	0	0	0	0	0	0	0	0	0	0	0	0	0	0	0	0
Bacteria	Bacteroidota	Bacteroidia	Sphingobacteriales	Sphingobacteriaceae	Pedobacter	Multi-affiliation	0	430	0	0	0	0	0	0	0	0	0	0	0	0	0	0	0	0	0	0	0	0	0	0	0	0	0	0	0	0	0	0	0	0	180	0	0	0	0	0	0	250	0
Bacteria	Bacteroidota	Bacteroidia	Sphingobacteriales	Sphingobacteriaceae	Pedobacter	Pedobacter sp.	0	47	0	0	0	0	0	0	0	0	0	0	0	0	0	0	0	0	0	0	0	0	0	0	0	0	0	0	0	0	0	0	0	47	0	0	0	0	0	0	0	0	0
Bacteria	Bacteroidota	Bacteroidia	Sphingobacteriales	Sphingobacteriaceae	Pedobacter		0	475	0	0	0	0	0	0	0	0	0	0	0	0	0	0	0	0	0	0	0	0	0	0	0	0	0	0	0	0	0	0	0	0	0	0	0	0	0	0	0	0	0
Bacteria	Bacteroidota	Bacteroidia	Sphingobacteriales	Sphingobacteriaceae	Sphingobacterium	Multi-affiliation	0	88	0	0	0	0	0	0	0	0	0	0	0	0	0	0	0	0	0	0	0	0	0	0	0	0	0	0	0	0	0	88	0	0	0	0	0	0	0	0	0	0	0
Bacteria	Bacteroidota	Bacteroidia	Sphingobacteriales	Sphingobacteriaceae	Sphingobacterium	Sphingobacterium populi	0	167	0	0	0	0	0	0	0	0	0	0	0	0	0	0	0	0	0	0	0	0	0	0	0	0	0	0	0	0	0	0	0	0	0	0	0	0	0	167	0	0	0
Bacteria	Bacteroidota	Kapabacteria	Kapabacteriales			metagenome	0	113	0	0	0	0	0	0	0	0	0	0	0	0	0	0	0	0	0	0	0	0	0	0	0	0	0	0	0	0	23	0	27	0	0	0	0	0	0	0	0	0	0
Bacteria	Bacteroidota	Kapabacteria	Kapabacteriales				0	228	0	0	0	0	0	0	0	0	0	0	0	0	0	0	0	0	0	0	0	0	0	0	0	0	0	0	0	0	0	0	0	0	0	0	0	69	0	0	0	159	0
Bacteria	Bacteroidota	Rhodothermia	Rhodothermales	Rhodothermaceae	Rubrivirga		0	30	0	0	0	0	0	0	0	0	0	0	0	0	0	0	0	0	0	0	0	0	0	0	0	0	0	0	0	0	0	0	0	0	0	0	0	0	0	0	0	0	0
Bacteria	Bdellovibrionota	Bdellovibrionia	Bacteriovoracales	Bacteriovoracaceae	Peredibacter	Bacteriovorax sp.	0	323	0	0	0	0	0	0	0	0	0	0	0	0	0	0	0	0	0	0	0	0	0	0	0	0	0	0	0	0	0	0	0	0	16	0	0	0	55	0	0	0	0
Bacteria	Bdellovibrionota	Bdellovibrionia	Bacteriovoracales	Bacteriovoracaceae	Peredibacter	Peredibacter starrii	0	150	0	0	0	0	0	0	0	0	0	0	0	0	0	0	0	0	0	0	0	0	0	0	0	0	0	0	0	0	0	0	0	0	0	0	0	0	0	0	0	0	0
Bacteria	Bdellovibrionota	Bdellovibrionia	Bacteriovoracales	Bacteriovoracaceae	Peredibacter		0	223	0	0	0	0	0	0	0	0	0	0	0	0	0	0	0	0	0	0	0	0	0	0	0	0	0	0	0	0	0	0	0	103	0	0	0	0	0	0	0	0	0
Bacteria	Bdellovibrionota	Bdellovibrionia	Bdellovibrionales	Bdellovibrionaceae	Bdellovibrio	Multi-affiliation	0	301	0	0	0	0	0	0	0	0	0	0	0	0	0	0	0	0	0	0	0	0	0	0	0	0	0	0	0	0	0	0	0	0	0	0	0	238	0	0	0	0	63
Bacteria	Bdellovibrionota	Bdellovibrionia	Bdellovibrionales	Bdellovibrionaceae	Bdellovibrio		0	1200	0	0	0	0	0	0	0	0	0	0	0	0	0	0	0	0	0	0	0	0	0	0	0	0	0	0	0	0	0	0	75	0	2	0	363	0	288	0	41	0	0
Bacteria	Bdellovibrionota	Oligoflexia	0319-6G20				0	1596	0	0	0	0	0	0	0	0	0	0	0	0	0	0	0	0	0	0	0	0	0	0	0	0	0	0	0	0	0	0	0	0	117	87	0	154	19	271	0	178	0
Bacteria	Bdellovibrionota	Oligoflexia	Oligoflexales	Oligoflexaceae			0	667	0	0	0	0	0	0	0	0	0	0	0	0	0	0	0	0	0	0	0	0	0	0	0	0	0	0	0	0	0	0	0	0	0	0	0	95	0	146	55	248	0
Bacteria	Bdellovibrionota	Oligoflexia	Silvanigrellales	Silvanigrellaceae	Silvanigrella	Geobacter sp.	0	94	0	0	0	0	0	0	0	0	0	0	0	0	0	0	0	0	0	0	0	0	0	0	0	0	0	0	0	0	0	0	0	0	0	0	0	0	0	0	0	0	0
Bacteria	Campylobacterota	Campylobacteria	Campylobacterales	Arcobacteraceae	Pseudarcobacter		0	118	0	0	0	0	0	0	0	0	0	0	0	0	0	0	0	0	0	0	0	0	0	0	0	0	0	0	0	0	0	0	71	0	0	0	0	0	0	0	0	0	47
Bacteria	Campylobacterota	Campylobacteria	Campylobacterales	Sulfurimonadaceae	Sulfuricurvum		0	117	0	0	0	0	0	0	0	0	0	0	0	0	0	0	0	0	0	0	0	0	0	0	0	0	0	0	0	0	0	0	0	0	0	0	0	0	117	0	0	0	0
Bacteria	Chloroflexi	Anaerolineae	1-20				0	300	0	0	0	0	0	0	0	0	0	0	0	0	0	0	0	0	0	0	0	0	0	0	0	0	0	0	0	0	0	0	0	0	0	0	0	0	0	0	0	0	0
Bacteria	Chloroflexi	Anaerolineae	Anaerolineales	Anaerolineaceae			0	87	0	0	0	0	0	0	0	0	0	0	0	0	0	0	0	0	0	0	0	0	0	0	0	0	0	0	0	0	0	0	1	0	0	0	0	0	0	0	0	0	0
Bacteria	Chloroflexi	Anaerolineae	Caldilineales	Caldilineaceae			0	263	0	0	0	0	0	0	0	0	0	0	0	0	0	0	0	0	0	0	0	0	0	0	0	0	0	0	0	0	0	0	0	0	0	0	0	0	0	0	0	0	0
Bacteria	Chloroflexi	Anaerolineae	SBR1031	A4b		metagenome	0	289	0	0	0	0	0	0	0	0	0	0	0	0	0	0	0	0	0	0	0	0	0	0	0	0	0	0	0	0	0	0	27	0	0	0	0	0	0	0	161	0	0
Bacteria	Chloroflexi	Anaerolineae	SBR1031	A4b		wastewater metagenome	0	41	0	0	0	0	0	0	0	0	0	0	0	0	0	0	0	0	0	0	0	0	0	0	0	0	0	0	0	0	0	0	17	0	0	0	0	0	0	0	0	0	0
Bacteria	Chloroflexi	Chloroflexia	Chloroflexales	Roseiflexaceae			0	443	0	0	0	0	0	0	0	0	0	0	0	0	0	0	0	0	0	0	0	0	0	0	0	0	0	0	0	0	0	0	16	96	0	0	0	0	0	0	0	0	0
Bacteria	Chloroflexi	Chloroflexia	Thermomicrobiales	JG30-KF-CM45		bacterium QTYC46b	0	50	0	0	0	0	0	0	0	0	0	0	0	0	0	0	0	0	0	0	0	0	0	0	0	0	0	0	0	0	50	0	0	0	0	0	0	0	0	0	0	0	0
Bacteria	Chloroflexi	Chloroflexia	Thermomicrobiales	JG30-KF-CM45			0	294	0	0	0	0	0	0	0	0	0	0	0	0	0	0	0	0	0	0	0	0	0	0	0	0	0	0	0	0	0	0	0	0	0	0	92	0	0	0	0	0	0
Bacteria	Chloroflexi	Dehalococcoidia	GIF9				0	46	0	0	0	0	0	0	0	0	0	0	0	0	0	0	0	0	0	0	0	0	0	0	0	0	0	0	0	0	0	0	0	0	0	0	0	0	0	0	0	0	0
Bacteria	Chloroflexi	TK10				metagenome	0	51	0	0	0	0	0	0	0	0	0	0	0	0	0	0	0	0	0	0	0	0	0	0	0	0	0	0	0	0	0	0	0	0	51	0	0	0	0	0	0	0	0
Archaea	Crenarchaeota	Nitrososphaeria	Nitrosopumilales	Nitrosopumilaceae	Multi-affiliation	Multi-affiliation	0	66	0	0	0	0	0	0	0	0	0	0	0	0	0	0	0	0	0	0	0	0	0	0	0	0	0	0	0	0	0	66	0	0	0	0	0	0	0	0	0	0	0
Bacteria	Cyanobacteria	Cyanobacteriia	Chloroplast			Blasia pusilla	0	263	0	0	0	0	0	0	0	0	0	0	0	0	0	0	0	0	0	0	0	0	0	0	0	0	0	0	0	0	0	0	0	70	0	0	0	0	0	0	114	0	0
Bacteria	Cyanobacteria	Cyanobacteriia	Chloroplast			Chroomonas nordstedtii	0	40	0	0	0	0	0	0	0	0	0	0	0	0	0	0	0	0	0	0	0	0	0	0	0	0	0	0	0	0	0	0	0	0	0	0	0	0	0	0	0	0	0
Bacteria	Cyanobacteria	Cyanobacteriia	Chloroplast			Cinnamomum camphora (camphor tree)	0	72	0	0	0	0	0	0	0	0	0	0	0	0	0	0	0	0	0	0	0	0	0	0	0	0	0	0	0	0	0	0	16	0	0	0	0	0	0	0	0	0	0
Bacteria	Cyanobacteria	Cyanobacteriia	Chloroplast			Monoraphidium neglectum	0	69	0	0	0	0	0	0	0	0	0	0	0	0	0	0	0	0	0	0	0	0	0	0	0	0	0	0	0	0	0	0	0	0	69	0	0	0	0	0	0	0	0
Bacteria	Cyanobacteria	Cyanobacteriia	Chloroplast			Multi-affiliation	0	2443	0	0	0	0	0	0	0	0	0	0	0	0	0	0	0	0	0	0	0	0	0	0	0	0	0	0	0	0	101	57	12	79	141	0	214	305	154	500	0	0	213
Bacteria	Cyanobacteria	Cyanobacteriia	Chloroplast			Nusuttodinium myriopyrenoides	0	249	0	0	0	0	0	0	0	0	0	0	0	0	0	0	0	0	0	0	0	0	0	0	0	0	0	0	0	0	0	0	0	0	0	0	0	0	0	0	0	0	0
Bacteria	Cyanobacteria	Cyanobacteriia	Chloroplast			Ulnaria acus	0	41	0	0	0	0	0	0	0	0	0	0	0	0	0	0	0	0	0	0	0	0	0	0	0	0	0	0	0	0	0	0	0	0	0	0	0	0	0	0	0	0	0
Bacteria	Cyanobacteria	Cyanobacteriia	Chloroplast				0	1124	0	0	0	0	0	0	0	0	0	0	0	0	0	0	0	0	0	0	0	0	0	0	0	0	0	0	0	0	0	52	131	0	44	169	0	149	0	0	0	0	22
Bacteria	Cyanobacteria	Cyanobacteriia	Cyanobacteriales	Chroococcidiopsaceae	Aliterella	cyanobacterium OU_20	0	97	0	0	0	0	0	0	0	0	0	0	0	0	0	0	0	0	0	0	0	0	0	0	0	0	0	0	0	0	0	0	0	0	0	0	0	0	0	0	0	0	0
Bacteria	Cyanobacteria	Cyanobacteriia	Cyanobacteriales	Chroococcidiopsaceae	Aliterella		0	37	0	0	0	0	0	0	0	0	0	0	0	0	0	0	0	0	0	0	0	0	0	0	0	0	0	0	0	0	0	0	0	0	0	0	0	0	0	0	0	0	0
Bacteria	Cyanobacteria	Cyanobacteriia	Cyanobacteriales	Chroococcidiopsaceae			0	119	0	0	0	0	0	0	0	0	0	0	0	0	0	0	0	0	0	0	0	0	0	0	0	0	0	0	0	0	0	119	0	0	0	0	0	0	0	0	0	0	0
Bacteria	Cyanobacteria	Cyanobacteriia	Cyanobacteriales	Phormidiaceae	Planktothrix NIVA-CYA 15	Multi-affiliation	0	59	0	0	0	0	0	0	0	0	0	0	0	0	0	0	0	0	0	0	0	0	0	0	0	0	0	0	0	0	0	0	21	0	0	0	0	0	0	0	0	0	38
Bacteria	Cyanobacteria	Cyanobacteriia	Cyanobacteriales	Phormidiaceae			0	25	0	0	0	0	0	0	0	0	0	0	0	0	0	0	0	0	0	0	0	0	0	0	0	0	0	0	0	0	25	0	0	0	0	0	0	0	0	0	0	0	0
Bacteria	Cyanobacteria	Cyanobacteriia	Synechococcales	Cyanobiaceae	Cyanobium PCC-6307	Multi-affiliation	0	108	0	0	0	0	0	0	0	0	0	0	0	0	0	0	0	0	0	0	0	0	0	0	0	0	0	0	0	0	0	0	108	0	0	0	0	0	0	0	0	0	0
Bacteria	Cyanobacteria	Vampirivibrionia	Gastranaerophilales				0	868	0	0	0	0	0	0	0	0	0	0	0	0	0	0	0	0	0	0	0	0	0	0	0	0	0	0	0	0	73	0	56	0	0	0	0	273	0	0	0	0	0
Bacteria	Deinococcota	Deinococci	Deinococcales	Deinococcaceae	Deinococcus	Deinococcus geothermalis	0	140	0	0	0	0	0	0	0	0	0	0	0	0	0	0	0	0	0	0	0	0	0	0	0	0	0	0	0	0	0	0	0	0	0	0	140	0	0	0	0	0	0
Bacteria	Deinococcota	Deinococci	Deinococcales	Deinococcaceae	Deinococcus		0	100	0	0	0	0	0	0	0	0	0	0	0	0	0	0	0	0	0	0	0	0	0	0	0	0	0	0	0	0	0	0	0	0	0	0	100	0	0	0	0	0	0
Bacteria	Deinococcota	Deinococci	Thermales	Thermaceae	Meiothermus	Meiothermus cateniformans	0	69	0	0	0	0	0	0	0	0	0	0	0	0	0	0	0	0	0	0	0	0	0	0	0	0	0	0	0	0	0	69	0	0	0	0	0	0	0	0	0	0	0
Bacteria	Deinococcota	Deinococci	Thermales	Thermaceae	Thermus		0	99	0	0	0	0	0	0	0	0	0	0	0	0	0	0	0	0	0	0	0	0	0	0	0	0	0	0	0	0	0	0	0	0	0	0	0	0	0	0	0	0	0
Bacteria	Dependentiae	Babeliae	Babeliales	UBA12409		Candidatus Dependentiae bacterium (ex Spumella elongata CCAP 955/1)	0	84	0	0	0	0	0	0	0	0	0	0	0	0	0	0	0	0	0	0	0	0	0	0	0	0	0	0	0	0	0	0	0	0	0	0	0	0	0	0	0	0	0
Bacteria	Dependentiae	Babeliae	Babeliales	UBA12409		metagenome	0	18	0	0	0	0	0	0	0	0	0	0	0	0	0	0	0	0	0	0	0	0	0	0	0	0	0	0	0	0	18	0	0	0	0	0	0	0	0	0	0	0	0
Bacteria	Dependentiae	Babeliae	Babeliales	UBA12409			0	66	0	0	0	0	0	0	0	0	0	0	0	0	0	0	0	0	0	0	0	0	0	0	0	0	0	0	0	0	0	0	38	0	0	0	0	0	0	0	0	0	0
Bacteria	Dependentiae	Babeliae	Babeliales	Vermiphilaceae			0	357	0	0	0	0	0	0	0	0	0	0	0	0	0	0	0	0	0	0	0	0	0	0	0	0	0	0	0	0	25	0	0	131	0	0	0	0	0	0	140	61	0
Bacteria	Dependentiae	Babeliae	Babeliales				0	100	0	0	0	0	0	0	0	0	0	0	0	0	0	0	0	0	0	0	0	0	0	0	0	0	0	0	0	0	0	0	0	0	0	0	0	0	0	0	0	0	0
Bacteria	Desulfobacterota	Desulfuromonadia	PB19				0	78	0	0	0	0	0	0	0	0	0	0	0	0	0	0	0	0	0	0	0	0	0	0	0	0	0	0	0	0	0	78	0	0	0	0	0	0	0	0	0	0	0
Bacteria	Elusimicrobiota	Lineage IIb					0	21	0	0	0	0	0	0	0	0	0	0	0	0	0	0	0	0	0	0	0	0	0	0	0	0	0	0	0	0	0	0	0	0	0	0	0	0	0	0	0	0	0
Bacteria	Fibrobacterota	Fibrobacteria	Fibrobacterales	Fibrobacteraceae	possible genus 06		0	270	0	0	0	0	0	0	0	0	0	0	0	0	0	0	0	0	0	0	0	0	0	0	0	0	0	0	0	0	0	0	0	0	0	0	0	0	0	0	0	0	0
Bacteria	Fibrobacterota	Fibrobacteria	Fibrobacterales	Fibrobacteraceae			0	168	0	0	0	0	0	0	0	0	0	0	0	0	0	0	0	0	0	0	0	0	0	0	0	0	0	0	0	0	0	0	0	0	0	0	0	0	168	0	0	0	0
Bacteria	Bacillota	Bacilli	Bacillales	Bacillaceae	Anaerobacillus		21	0	11	0	0	0	0	0	0	0	0	0	0	0	10	0	0	0	0	0	0	0	0	0	0	0	0	0	0	0	0	0	0	0	0	0	0	0	0	0	0	0	0
Bacteria	Bacillota	Bacilli	Bacillales	Bacillaceae	Anoxybacillus	Multi-affiliation	0	109	0	0	0	0	0	0	0	0	0	0	0	0	0	0	0	0	0	0	0	0	0	0	0	0	0	0	0	0	0	0	0	0	109	0	0	0	0	0	0	0	0
Bacteria	Bacillota	Bacilli	Bacillales	Bacillaceae	Bacillus	Bacillus pumilus	4703	50	16	2	17	1124	23	0	0	0	67	323	190	15	20	24	0	89	351	0	20	96	68	15	0	5	2016	221	1	0	0	0	5	1	0	0	0	0	0	0	1	0	0
Bacteria	Bacillota	Bacilli	Bacillales	Bacillaceae	Bacillus	Multi-affiliation	20	4231	0	0	0	0	0	0	0	0	0	0	0	0	0	0	0	0	0	0	0	20	0	0	0	0	0	0	0	0	36	371	0	208	0	590	0	174	64	322	605	301	0
Bacteria	Bacillota	Bacilli	Bacillales	Bacillaceae	Bacillus		1021	0	273	0	0	0	0	0	0	0	0	0	0	442	230	0	0	0	0	0	0	0	0	0	0	0	0	76	0	0	0	0	0	0	0	0	0	0	0	0	0	0	0
Bacteria	Bacillota	Bacilli	Bacillales	Bacillaceae	Ureibacillus	Bacillus sp.	0	107	0	0	0	0	0	0	0	0	0	0	0	0	0	0	0	0	0	0	0	0	0	0	0	0	0	0	0	0	0	0	0	0	0	0	0	107	0	0	0	0	0
Bacteria	Bacillota	Bacilli	Bacillales	Planococcaceae	Lysinibacillus	Multi-affiliation	0	127	0	0	0	0	0	0	0	0	0	0	0	0	0	0	0	0	0	0	0	0	0	0	0	0	0	0	0	0	0	0	0	0	0	0	0	0	0	0	0	0	0
Bacteria	Bacillota	Bacilli	Bacillales	Sporolactobacillaceae	Sporolactobacillus	Sporolactobacillus shoreae	0	139	0	0	0	0	0	0	0	0	0	0	0	0	0	0	0	0	0	0	0	0	0	0	0	0	0	0	0	0	0	0	0	0	0	0	0	0	0	0	0	0	0
Bacteria	Bacillota	Bacilli	Erysipelotrichales	Erysipelotrichaceae	Solobacterium		0	32	0	0	0	0	0	0	0	0	0	0	0	0	0	0	0	0	0	0	0	0	0	0	0	0	0	0	0	0	0	0	0	0	0	0	0	0	0	0	0	0	0
Bacteria	Bacillota	Bacilli	Exiguobacterales	Exiguobacteraceae	Exiguobacterium	Exiguobacterium sp.	0	139	0	0	0	0	0	0	0	0	0	0	0	0	0	0	0	0	0	0	0	0	0	0	0	0	0	0	0	0	0	0	0	0	0	0	0	0	0	0	0	0	0
Bacteria	Bacillota	Bacilli	Exiguobacterales	Exiguobacteraceae	Exiguobacterium	Multi-affiliation	0	281	0	0	0	0	0	0	0	0	0	0	0	0	0	0	0	0	0	0	0	0	0	0	0	0	0	0	0	0	0	0	0	190	0	0	0	0	0	0	0	0	0
Bacteria	Bacillota	Bacilli	Lactobacillales	Aerococcaceae	Abiotrophia	Multi-affiliation	0	136	0	0	0	0	0	0	0	0	0	0	0	0	0	0	0	0	0	0	0	0	0	0	0	0	0	0	0	0	0	0	0	0	0	0	136	0	0	0	0	0	0
Bacteria	Bacillota	Bacilli	Lactobacillales	Aerococcaceae	Aerococcus	Multi-affiliation	0	96	0	0	0	0	0	0	0	0	0	0	0	0	0	0	0	0	0	0	0	0	0	0	0	0	0	0	0	0	0	94	0	0	0	0	0	2	0	0	0	0	0
Bacteria	Bacillota	Bacilli	Lactobacillales	Carnobacteriaceae	Dolosigranulum	Multi-affiliation	0	78	0	0	0	0	0	0	0	0	0	0	0	0	0	0	0	0	0	0	0	0	0	0	0	0	0	0	0	0	0	0	0	0	42	0	0	0	0	0	0	0	0
Bacteria	Bacillota	Bacilli	Lactobacillales	Carnobacteriaceae	Granulicatella		2567	11	0	1	16	752	21	0	1	0	23	182	58	4	0	14	0	51	210	0	10	0	45	1	0	8	1059	109	0	2	0	0	3	0	0	0	0	0	0	0	1	0	0
Bacteria	Bacillota	Bacilli	Lactobacillales	Enterococcaceae	Enterococcus	Enterococcus faecalis	321	0	80	0	0	0	0	0	0	0	3	0	0	0	238	0	0	0	0	0	0	0	0	0	0	0	0	0	0	0	0	0	0	0	0	0	0	0	0	0	0	0	0
Bacteria	Bacillota	Bacilli	Lactobacillales	Enterococcaceae	Enterococcus	Enterococcus faecalis ATCC 29212	859	0	470	0	0	0	0	0	0	0	0	0	0	0	389	0	0	0	0	0	0	0	0	0	0	0	0	0	0	0	0	0	0	0	0	0	0	0	0	0	0	0	0
Bacteria	Bacillota	Bacilli	Lactobacillales	Enterococcaceae	Enterococcus	Multi-affiliation	17835	299	8740	0	0	0	0	0	0	0	25	0	0	0	9066	0	0	0	0	0	0	0	0	2	0	0	0	0	2	0	24	0	0	0	0	0	0	0	0	0	0	0	274
Bacteria	Bacillota	Bacilli	Lactobacillales	Enterococcaceae	Enterococcus		18315	4	8084	1	0	0	0	0	0	0	117	0	0	0	10104	0	0	0	0	0	0	0	0	1	0	0	0	0	8	0	0	0	0	0	0	0	0	0	0	0	0	0	4
Bacteria	Bacillota	Bacilli	Lactobacillales	Lactobacillaceae	Lactiplantibacillus	Multi-affiliation	0	287	0	0	0	0	0	0	0	0	0	0	0	0	0	0	0	0	0	0	0	0	0	0	0	0	0	0	0	0	0	0	0	0	0	287	0	0	0	0	0	0	0
Bacteria	Bacillota	Bacilli	Lactobacillales	Lactobacillaceae	Lactobacillus	Lactobacillus jensenii	123	0	0	123	0	0	0	0	0	0	0	0	0	0	0	0	0	0	0	0	0	0	0	0	0	0	0	0	0	0	0	0	0	0	0	0	0	0	0	0	0	0	0
Bacteria	Bacillota	Bacilli	Lactobacillales	Lactobacillaceae	Lactobacillus	Multi-affiliation	196	1010	0	0	0	0	0	0	0	0	0	0	37	0	0	0	0	0	0	0	159	0	0	0	0	0	0	0	0	0	0	0	0	0	28	0	205	0	0	0	0	176	47
Bacteria	Bacillota	Bacilli	Lactobacillales	Lactobacillaceae	Latilactobacillus	Multi-affiliation	0	68	0	0	0	0	0	0	0	0	0	0	0	0	0	0	0	0	0	0	0	0	0	0	0	0	0	0	0	0	0	0	0	68	0	0	0	0	0	0	0	0	0
Bacteria	Bacillota	Bacilli	Lactobacillales	Lactobacillaceae	Leuconostoc	Multi-affiliation	0	181	0	0	0	0	0	0	0	0	0	0	0	0	0	0	0	0	0	0	0	0	0	0	0	0	0	0	0	0	0	0	0	0	0	181	0	0	0	0	0	0	0
Bacteria	Bacillota	Bacilli	Lactobacillales	Lactobacillaceae	Levilactobacillus	Multi-affiliation	0	29	0	0	0	0	0	0	0	0	0	0	0	0	0	0	0	0	0	0	0	0	0	0	0	0	0	0	0	0	0	0	0	0	0	0	0	0	0	0	0	0	0
Bacteria	Bacillota	Bacilli	Lactobacillales	Lactobacillaceae	Limosilactobacillus	Lactobacillus reuteri SD2112	56	23	56	0	0	0	0	0	0	0	0	0	0	0	0	0	0	0	0	0	0	0	0	0	0	0	0	0	0	0	23	0	0	0	0	0	0	0	0	0	0	0	0
Bacteria	Bacillota	Bacilli	Lactobacillales	Lactobacillaceae	Limosilactobacillus	Multi-affiliation	73	0	73	0	0	0	0	0	0	0	0	0	0	0	0	0	0	0	0	0	0	0	0	0	0	0	0	0	0	0	0	0	0	0	0	0	0	0	0	0	0	0	0
Bacteria	Bacillota	Bacilli	Lactobacillales	Lactobacillaceae	Pediococcus	Multi-affiliation	0	770	0	0	0	0	0	0	0	0	0	0	0	0	0	0	0	0	0	0	0	0	0	0	0	0	0	0	0	0	0	344	7	0	0	381	0	0	0	0	0	0	0
Bacteria	Bacillota	Bacilli	Lactobacillales	Listeriaceae	Brochothrix	Brochothrix thermosphacta	0	138	0	0	0	0	0	0	0	0	0	0	0	0	0	0	0	0	0	0	0	0	0	0	0	0	0	0	0	0	0	0	0	0	0	0	0	138	0	0	0	0	0
Bacteria	Bacillota	Bacilli	Lactobacillales	Multi-affiliation	Multi-affiliation	Multi-affiliation	0	1410	0	0	0	0	0	0	0	0	0	0	0	0	0	0	0	0	0	0	0	0	0	0	0	0	0	0	0	0	0	0	16	34	0	0	0	0	0	0	0	0	0
Bacteria	Bacillota	Bacilli	Lactobacillales	Streptococcaceae	Streptococcus	Multi-affiliation	64702	77037	323	4321	27	4437	54	0	256	845	8535	1409	6563	32	2592	10262	0	244	1025	4946	1561	10	208	54	2776	43	11067	766	13	2333	254	2273	4294	6842	129	41	1758	162	4728	294	1109	557	351
Bacteria	Bacillota	Bacilli	Lactobacillales	Streptococcaceae	Streptococcus	Streptococcus anginosus	15569	958	0	0	0	0	0	0	0	0	0	0	0	15567	0	0	0	0	0	0	0	0	0	2	0	0	0	0	0	0	18	0	0	139	0	0	0	0	131	0	0	661	0
Bacteria	Bacillota	Bacilli	Lactobacillales	Streptococcaceae	Streptococcus	Streptococcus sp.	200	29	2	11	0	0	8	0	8	0	9	0	43	2	0	2	0	0	0	0	0	0	0	0	0	0	87	6	0	22	0	0	0	0	0	0	0	0	1	0	0	0	0
Bacteria	Bacillota	Bacilli	Lactobacillales	Streptococcaceae	Streptococcus		4022	254	22	57	11	542	2	0	0	0	222	171	766	51	123	67	0	19	142	4	10	6	13	9	0	0	1613	172	0	0	0	4	4	0	0	0	0	33	1	0	1	2	0
Bacteria	Bacillota	Bacilli	Lactobacillales				24	0	6	0	0	0	0	0	0	0	2	0	0	0	16	0	0	0	0	0	0	0	0	0	0	0	0	0	0	0	0	0	0	0	0	0	0	0	0	0	0	0	0
Bacteria	Bacillota	Bacilli	Multi-affiliation	Multi-affiliation	Multi-affiliation	Multi-affiliation	304558	63331	34	2	75411	1	8662	5599	26050	0	22514	3	11710	6	776	1	61	1	12	43067	117	13	33	328	22166	1	24328	63549	113	0	103	135	5473	293	2	126	1064	340	2609	0	0	194	0
Bacteria	Bacillota	Bacilli	Mycoplasmatales	Mycoplasmataceae	Candidatus Bacilloplasma		0	217	0	0	0	0	0	0	0	0	0	0	0	0	0	0	0	0	0	0	0	0	0	0	0	0	0	0	0	0	0	0	0	0	0	0	0	0	0	0	0	0	0
Bacteria	Bacillota	Bacilli	Mycoplasmatales	Mycoplasmataceae	Mycoplasma		0	41	0	0	0	0	0	0	0	0	0	0	0	0	0	0	0	0	0	0	0	0	0	0	0	0	0	0	0	0	0	0	0	0	41	0	0	0	0	0	0	0	0
Bacteria	Bacillota	Bacilli	Paenibacillales	Paenibacillaceae	Paenibacillus	Paenibacillus koleovorans	0	32	0	0	0	0	0	0	0	0	0	0	0	0	0	0	0	0	0	0	0	0	0	0	0	0	0	0	0	0	0	0	0	0	0	0	0	0	0	0	0	0	0
Bacteria	Bacillota	Bacilli	Paenibacillales	Paenibacillaceae	Paenibacillus	Paenibacillus sp.	0	22	0	0	0	0	0	0	0	0	0	0	0	0	0	0	0	0	0	0	0	0	0	0	0	0	0	0	0	0	0	0	0	0	0	0	0	0	22	0	0	0	0
Bacteria	Bacillota	Bacilli	Staphylococcales	Gemellaceae	Gemella	Gemella sanguinis	0	41	0	0	0	0	0	0	0	0	0	0	0	0	0	0	0	0	0	0	0	0	0	0	0	0	0	0	0	0	0	0	0	0	0	0	0	0	0	0	0	0	0
Bacteria	Bacillota	Bacilli	Staphylococcales	Gemellaceae	Gemella	Multi-affiliation	8	8496	0	0	0	0	0	0	0	0	0	0	0	0	0	0	0	0	0	0	0	0	0	0	0	0	0	8	0	0	0	0	292	634	302	0	0	82	0	0	0	0	0
Bacteria	Bacillota	Bacilli	Staphylococcales	Gemellaceae	Gemella		0	600	0	0	0	0	0	0	0	0	0	0	0	0	0	0	0	0	0	0	0	0	0	0	0	0	0	0	0	0	0	0	0	600	0	0	0	0	0	0	0	0	0
Bacteria	Bacillota	Bacilli	Staphylococcales	Staphylococcaceae	Nosocomiicoccus	Nosocomiicoccus ampullae	0	182	0	0	0	0	0	0	0	0	0	0	0	0	0	0	0	0	0	0	0	0	0	0	0	0	0	0	0	0	0	0	0	0	0	0	0	0	182	0	0	0	0
Bacteria	Bacillota	Bacilli	Staphylococcales	Staphylococcaceae	Nosocomiicoccus		0	173	0	0	0	0	0	0	0	0	0	0	0	0	0	0	0	0	0	0	0	0	0	0	0	0	0	0	0	0	0	0	0	0	0	0	0	173	0	0	0	0	0
Bacteria	Bacillota	Bacilli	Staphylococcales	Staphylococcaceae	Staphylococcus	bacterium Te13A	52	0	0	10	3	1	10	0	0	0	0	0	5	0	5	0	0	14	0	0	0	0	0	0	4	0	0	0	0	0	0	0	0	0	0	0	0	0	0	0	0	0	0
Bacteria	Bacillota	Bacilli	Staphylococcales	Staphylococcaceae	Staphylococcus	Multi-affiliation	1906837	178647	36747	76121	31114	82388	62500	106786	31495	57295	47661	81307	45793	68693	60893	54759	96904	68047	121562	3976	22534	143863	93647	100923	73742	52259	40780	37897	117763	89388	428	2768	4237	16521	4447	434	729	1070	9119	3474	5399	23565	11101
Bacteria	Bacillota	Bacilli	Staphylococcales	Staphylococcaceae	Staphylococcus	Pseudomonas sp.	18	0	18	0	0	0	0	0	0	0	0	0	0	0	0	0	0	0	0	0	0	0	0	0	0	0	0	0	0	0	0	0	0	0	0	0	0	0	0	0	0	0	0
Bacteria	Bacillota	Bacilli	Staphylococcales	Staphylococcaceae	Staphylococcus	Staphylococcus aureus	145	0	0	10	5	0	0	11	5	4	26	0	7	0	2	0	0	0	3	35	0	15	0	0	10	0	1	11	0	0	0	0	0	0	0	0	0	0	0	0	0	0	0
Bacteria	Bacillota	Bacilli	Staphylococcales	Staphylococcaceae	Staphylococcus	Staphylococcus chromogenes	8522	280	65	1463	1	24	0	0	3	130	2127	13	1527	0	438	266	0	10	10	746	11	0	83	1	883	2	162	161	0	396	0	0	0	0	0	0	0	0	3	0	0	0	0
Bacteria	Bacillota	Bacilli	Staphylococcales	Staphylococcaceae	Staphylococcus	Staphylococcus epidermidis	3786	23	64	330	0	268	3	17	13	39	317	85	304	600	545	353	0	17	73	10	69	3	1	3	153	11	389	32	0	87	0	1	5	0	0	0	0	0	0	0	0	0	0
Bacteria	Bacillota	Bacilli	Staphylococcales	Staphylococcaceae	Staphylococcus	Staphylococcus lugdunensis	153	0	42	0	0	0	0	1	0	0	0	1	9	0	0	0	0	0	0	0	5	0	95	0	0	0	0	0	0	0	0	0	0	0	0	0	0	0	0	0	0	0	0
Bacteria	Bacillota	Bacilli	Staphylococcales	Staphylococcaceae	Staphylococcus	Staphylococcus simulans	254	0	107	0	0	0	0	0	0	0	1	0	0	0	146	0	0	0	0	0	0	0	0	0	0	0	0	0	0	0	0	0	0	0	0	0	0	0	0	0	0	0	0
Bacteria	Bacillota	Bacilli	Staphylococcales	Staphylococcaceae	Staphylococcus		22632	76	3896	1363	10	1494	123	24	113	148	1421	275	1159	2664	4778	1785	16	228	260	161	337	45	26	21	633	13	1134	137	0	368	0	3	0	1	2	0	0	0	3	0	0	0	0
Bacteria	Bacillota	Clostridia	Clostridiales	Clostridiaceae	Clostridium sensu stricto 1	Multi-affiliation	0	397	0	0	0	0	0	0	0	0	0	0	0	0	0	0	0	0	0	0	0	0	0	0	0	0	0	0	0	0	0	0	0	0	0	0	0	0	0	0	0	0	0
Bacteria	Bacillota	Clostridia	Clostridiales	Clostridiaceae	Clostridium sensu stricto 1		0	32	0	0	0	0	0	0	0	0	0	0	0	0	0	0	0	0	0	0	0	0	0	0	0	0	0	0	0	0	0	0	0	0	0	0	0	0	0	0	0	0	0
Bacteria	Bacillota	Clostridia	Clostridiales	Clostridiaceae	Clostridium sensu stricto 9		0	400	0	0	0	0	0	0	0	0	0	0	0	0	0	0	0	0	0	0	0	0	0	0	0	0	0	0	0	0	0	69	0	0	0	0	0	65	0	0	0	0	0
Bacteria	Bacillota	Clostridia	Clostridiales	Clostridiaceae	Multi-affiliation	Multi-affiliation	0	282	0	0	0	0	0	0	0	0	0	0	0	0	0	0	0	0	0	0	0	0	0	0	0	0	0	0	0	0	0	0	0	0	0	0	0	69	0	0	0	0	0
Bacteria	Bacillota	Clostridia	Clostridiales				0	157	0	0	0	0	0	0	0	0	0	0	0	0	0	0	0	0	0	0	0	0	0	0	0	0	0	0	0	0	0	0	86	0	0	0	0	0	0	0	15	0	0
Bacteria	Bacillota	Clostridia	Eubacteriales	Eubacteriaceae	Acetobacterium		0	62	0	0	0	0	0	0	0	0	0	0	0	0	0	0	0	0	0	0	0	0	0	0	0	0	0	0	0	0	0	0	0	0	0	0	0	0	0	0	0	0	0
Bacteria	Bacillota	Clostridia	Lachnospirales	Lachnospiraceae	Epulopiscium		0	350	0	0	0	0	0	0	0	0	0	0	0	0	0	0	0	0	0	0	0	0	0	0	0	0	0	0	0	0	0	0	0	0	0	0	0	0	0	0	0	0	0
Bacteria	Bacillota	Clostridia	Monoglobales	Monoglobaceae	Monoglobus		0	41	0	0	0	0	0	0	0	0	0	0	0	0	0	0	0	0	0	0	0	0	0	0	0	0	0	0	0	0	0	0	0	0	0	0	0	0	0	0	0	0	0
Bacteria	Bacillota	Clostridia	Oscillospirales	Hungateiclostridiaceae	Fastidiosipila	Clostridiales bacterium oral clone MCE3_9	0	119	0	0	0	0	0	0	0	0	0	0	0	0	0	0	0	0	0	0	0	0	0	0	0	0	0	0	0	0	0	0	0	0	0	0	0	0	0	0	0	0	0
Bacteria	Bacillota	Clostridia	Oscillospirales	Hungateiclostridiaceae	Ruminiclostridium		0	28	0	0	0	0	0	0	0	0	0	0	0	0	0	0	0	0	0	0	0	0	0	0	0	0	0	0	0	0	0	0	0	0	0	0	0	0	0	0	0	0	0
Bacteria	Bacillota	Clostridia	Oscillospirales	Hungateiclostridiaceae			0	301	0	0	0	0	0	0	0	0	0	0	0	0	0	0	0	0	0	0	0	0	0	0	0	0	0	0	0	0	0	0	0	0	0	0	200	0	0	0	0	0	0
Bacteria	Bacillota	Clostridia	Oscillospirales	Ruminococcaceae	Subdoligranulum	Multi-affiliation	0	89	0	0	0	0	0	0	0	0	0	0	0	0	0	0	0	0	0	0	0	0	0	0	0	0	0	0	0	0	0	0	0	0	0	0	0	0	0	0	0	0	0
Bacteria	Bacillota	Clostridia	Peptostreptococcales-Tissierellales	Family XI	Anaerococcus	Multi-affiliation	0	467	0	0	0	0	0	0	0	0	0	0	0	0	0	0	0	0	0	0	0	0	0	0	0	0	0	0	0	0	0	0	0	0	0	0	0	0	0	0	0	0	0
Bacteria	Bacillota	Clostridia	Peptostreptococcales-Tissierellales	Family XI	Anaerococcus		0	1260	0	0	0	0	0	0	0	0	0	0	0	0	0	0	0	0	0	0	0	0	0	0	0	0	0	0	0	0	4	218	0	164	0	0	0	571	143	0	0	116	0
Bacteria	Bacillota	Clostridia	Peptostreptococcales-Tissierellales	Family XI	Finegoldia	Multi-affiliation	329	1439	0	87	0	0	0	0	0	0	0	0	0	185	0	0	0	0	0	57	0	0	0	0	0	0	0	0	0	0	0	221	0	0	0	0	0	0	0	0	0	616	0
Bacteria	Bacillota	Clostridia	Peptostreptococcales-Tissierellales	Family XI	Peptoniphilus	Multi-affiliation	0	271	0	0	0	0	0	0	0	0	0	0	0	0	0	0	0	0	0	0	0	0	0	0	0	0	0	0	0	0	0	0	0	0	0	0	0	0	0	0	0	223	0
Bacteria	Bacillota	Clostridia	Peptostreptococcales-Tissierellales	Family XI	Peptoniphilus	Peptoniphilus sp.	0	191	0	0	0	0	0	0	0	0	0	0	0	0	0	0	0	0	0	0	0	0	0	0	0	0	0	0	0	0	0	0	0	0	0	0	0	0	0	0	0	0	0
Bacteria	Bacillota	Clostridia	Peptostreptococcales-Tissierellales	Peptostreptococcaceae	Intestinibacter		0	326	0	0	0	0	0	0	0	0	0	0	0	0	0	0	0	0	0	0	0	0	0	0	0	0	0	0	0	0	0	0	0	0	0	0	0	0	0	0	0	0	0
Bacteria	Bacillota	Clostridia	Peptostreptococcales-Tissierellales	Peptostreptococcaceae	Multi-affiliation	Multi-affiliation	2	1572	0	0	0	0	0	0	0	0	0	0	0	1	0	0	0	0	0	0	0	0	0	0	0	0	0	0	1	0	0	104	0	0	111	0	1	76	169	0	0	42	0
Bacteria	Bacillota	Clostridia	Peptostreptococcales-Tissierellales	Peptostreptococcaceae	Peptostreptococcus	Peptostreptococcus stomatis	0	272	0	0	0	0	0	0	0	0	0	0	0	0	0	0	0	0	0	0	0	0	0	0	0	0	0	0	0	0	0	0	0	0	0	0	0	0	0	0	272	0	0
Bacteria	Bacillota	Clostridia	Peptostreptococcales-Tissierellales	Peptostreptococcaceae	Proteocatella	Proteocatella	0	142	0	0	0	0	0	0	0	0	0	0	0	0	0	0	0	0	0	0	0	0	0	0	0	0	0	0	0	0	0	0	0	0	0	142	0	0	0	0	0	0	0
Bacteria	Bacillota	Clostridia	Peptostreptococcales-Tissierellales	Peptostreptococcaceae	Romboutsia	Multi-affiliation	1	224	0	0	0	0	0	0	0	0	0	0	1	0	0	0	0	0	0	0	0	0	0	0	0	0	0	0	0	0	0	0	0	0	0	0	90	0	134	0	0	0	0
Bacteria	Bacillota	Desulfitobacteriia	Desulfitobacteriales	Desulfitobacteriaceae	Desulfosporosinus		0	176	0	0	0	0	0	0	0	0	0	0	0	0	0	0	0	0	0	0	0	0	0	0	0	0	0	0	0	0	0	0	0	176	0	0	0	0	0	0	0	0	0
Bacteria	Bacillota	Limnochordia			Hydrogenispora		0	105	0	0	0	0	0	0	0	0	0	0	0	0	0	0	0	0	0	0	0	0	0	0	0	0	0	0	0	0	0	0	0	0	0	0	0	0	0	0	0	0	0
Bacteria	Bacillota	Negativicutes	Veillonellales-Selenomonadales	Sporomusaceae	Dendrosporobacter	unidentified eubacterium clone BSV90	0	71	0	0	0	0	0	0	0	0	0	0	0	0	0	0	0	0	0	0	0	0	0	0	0	0	0	0	0	0	0	0	0	0	0	0	0	0	0	0	0	0	0
Bacteria	Bacillota	Negativicutes	Veillonellales-Selenomonadales	Veillonellaceae	Dialister	Dialister micraerophilus	30	121	0	0	0	0	0	0	0	0	0	0	0	30	0	0	0	0	0	0	0	0	0	0	0	0	0	0	0	0	0	0	0	0	0	0	0	0	0	0	4	117	0
Bacteria	Bacillota	Negativicutes	Veillonellales-Selenomonadales	Veillonellaceae	Dialister		0	21	0	0	0	0	0	0	0	0	0	0	0	0	0	0	0	0	0	0	0	0	0	0	0	0	0	0	0	0	0	0	0	0	0	0	0	0	0	0	0	0	0
Bacteria	Bacillota	Negativicutes	Veillonellales-Selenomonadales	Veillonellaceae	Veillonella	Multi-affiliation	5356	2474	209	0	0	1686	0	0	0	0	0	0	0	394	6	0	0	0	0	0	3030	0	0	0	0	0	0	31	0	0	0	0	0	234	0	0	0	0	0	0	269	0	0
Bacteria	Bacillota	Negativicutes	Veillonellales-Selenomonadales	Veillonellaceae	Veillonella	Veillonella atypica	886	0	0	0	0	0	0	0	0	0	0	0	0	704	182	0	0	0	0	0	0	0	0	0	0	0	0	0	0	0	0	0	0	0	0	0	0	0	0	0	0	0	0
Bacteria	Bacillota	Negativicutes	Veillonellales-Selenomonadales	Veillonellaceae	Veillonella	Veillonella rogosae	459	1	0	0	0	0	0	0	0	0	0	0	0	459	0	0	0	0	0	0	0	0	0	0	0	0	0	0	0	0	0	0	0	1	0	0	0	0	0	0	0	0	0
Bacteria	Bacillota	Negativicutes	Veillonellales-Selenomonadales	Veillonellaceae	Veillonella		4422	734	791	0	0	1748	0	0	0	0	0	0	0	0	206	0	0	0	0	0	1623	0	0	0	0	0	0	54	0	0	0	0	0	0	0	0	0	0	0	0	0	0	0
Bacteria	Fusobacteriota	Fusobacteriia	Fusobacteriales	Leptotrichiaceae			0	248	0	0	0	0	0	0	0	0	0	0	0	0	0	0	0	0	0	0	0	0	0	0	0	0	0	0	0	0	0	0	0	0	0	0	0	0	0	0	0	0	0
Bacteria	Gemmatimonadota	Gemmatimonadetes	Gemmatimonadales	Gemmatimonadaceae	Gemmatimonas	Gemmatimonas phototrophica	0	153	0	0	0	0	0	0	0	0	0	0	0	0	0	0	0	0	0	0	0	0	0	0	0	0	0	0	0	0	0	0	0	0	0	0	0	0	0	0	0	0	0
Bacteria	Gemmatimonadota	Gemmatimonadetes	Gemmatimonadales	Gemmatimonadaceae	Gemmatimonas		0	75	0	0	0	0	0	0	0	0	0	0	0	0	0	0	0	0	0	0	0	0	0	0	0	0	0	0	0	0	0	0	0	0	0	0	0	0	0	0	0	0	0
Bacteria	Hydrogenedentes	Hydrogenedentia	Hydrogenedentiales	Hydrogenedensaceae			0	144	0	0	0	0	0	0	0	0	0	0	0	0	0	0	0	0	0	0	0	0	0	0	0	0	0	0	0	0	0	0	0	0	0	0	0	0	0	0	0	0	0
Bacteria	MBNT15						0	21	0	0	0	0	0	0	0	0	0	0	0	0	0	0	0	0	0	0	0	0	0	0	0	0	0	0	0	0	0	0	0	0	0	0	0	0	0	0	0	0	0
Bacteria	Myxococcota	bacteriap25					0	86	0	0	0	0	0	0	0	0	0	0	0	0	0	0	0	0	0	0	0	0	0	0	0	0	0	0	0	0	0	0	0	0	0	0	86	0	0	0	0	0	0
Bacteria	Myxococcota	Myxococcia	Myxococcales	Myxococcaceae	P3OB-42		0	221	0	0	0	0	0	0	0	0	0	0	0	0	0	0	0	0	0	0	0	0	0	0	0	0	0	0	0	0	0	0	0	0	0	0	0	0	0	0	0	0	0
Bacteria	Myxococcota	Polyangia	Haliangiales	Haliangiaceae	Haliangium		0	115	0	0	0	0	0	0	0	0	0	0	0	0	0	0	0	0	0	0	0	0	0	0	0	0	0	0	0	0	0	0	0	0	0	0	98	17	0	0	0	0	0
Bacteria	Myxococcota	Polyangia	mle1-27				0	34	0	0	0	0	0	0	0	0	0	0	0	0	0	0	0	0	0	0	0	0	0	0	0	0	0	0	0	0	0	0	0	0	0	0	0	0	0	0	26	0	0
Bacteria	Myxococcota	Polyangia	Nannocystales	Nannocystaceae	Nannocystis	metagenome	0	18	0	0	0	0	0	0	0	0	0	0	0	0	0	0	0	0	0	0	0	0	0	0	0	0	0	0	0	0	0	0	0	0	18	0	0	0	0	0	0	0	0
Bacteria	Myxococcota	Polyangia	Nannocystales	Nannocystaceae	Nannocystis		0	115	0	0	0	0	0	0	0	0	0	0	0	0	0	0	0	0	0	0	0	0	0	0	0	0	0	0	0	0	0	0	0	0	0	0	0	0	0	0	0	0	0
Bacteria	Myxococcota	Polyangia	Polyangiales	Phaselicystidaceae	Phaselicystis		0	29	0	0	0	0	0	0	0	0	0	0	0	0	0	0	0	0	0	0	0	0	0	0	0	0	0	0	0	0	0	0	0	0	29	0	0	0	0	0	0	0	0
Bacteria	Myxococcota	Polyangia	Polyangiales	Polyangiaceae	Pajaroellobacter		0	132	0	0	0	0	0	0	0	0	0	0	0	0	0	0	0	0	0	0	0	0	0	0	0	0	0	0	0	0	0	0	0	0	0	0	0	0	0	0	0	132	0
Bacteria	Myxococcota	Polyangia	Polyangiales	Sandaracinaceae	Sandaracinus	metagenome	0	68	0	0	0	0	0	0	0	0	0	0	0	0	0	0	0	0	0	0	0	0	0	0	0	0	0	0	0	0	0	0	0	0	0	0	0	0	0	0	0	0	0
Bacteria	Myxococcota	Polyangia	Polyangiales	Sandaracinaceae	Sandaracinus		0	205	0	0	0	0	0	0	0	0	0	0	0	0	0	0	0	0	0	0	0	0	0	0	0	0	0	0	0	0	0	0	0	0	0	205	0	0	0	0	0	0	0
Bacteria	Myxococcota	Polyangia	Polyangiales	Sandaracinaceae		metagenome	0	138	0	0	0	0	0	0	0	0	0	0	0	0	0	0	0	0	0	0	0	0	0	0	0	0	0	0	0	0	0	0	0	0	0	0	0	0	0	0	138	0	0
Bacteria	Patescibacteria	ABY1	Candidatus Falkowbacteria				0	393	0	0	0	0	0	0	0	0	0	0	0	0	0	0	0	0	0	0	0	0	0	0	0	0	0	0	0	0	0	0	0	0	0	0	0	0	203	27	163	0	0
Bacteria	Patescibacteria	ABY1	Candidatus Kerfeldbacteria				0	185	0	0	0	0	0	0	0	0	0	0	0	0	0	0	0	0	0	0	0	0	0	0	0	0	0	0	0	0	0	0	0	0	45	0	0	0	0	89	0	0	0
Bacteria	Patescibacteria	ABY1	Candidatus Komeilibacteria				0	284	0	0	0	0	0	0	0	0	0	0	0	0	0	0	0	0	0	0	0	0	0	0	0	0	0	0	0	0	0	0	0	284	0	0	0	0	0	0	0	0	0
Bacteria	Patescibacteria	ABY1	Candidatus Magasanikbacteria			Candidatus Magasanikbacteria bacterium GW2011_GWA2_37_8	0	75	0	0	0	0	0	0	0	0	0	0	0	0	0	0	0	0	0	0	0	0	0	0	0	0	0	0	0	0	0	6	0	3	0	0	7	0	0	0	3	0	0
Bacteria	Patescibacteria	ABY1	Candidatus Magasanikbacteria				0	82	0	0	0	0	0	0	0	0	0	0	0	0	0	0	0	0	0	0	0	0	0	0	0	0	0	0	0	0	0	0	0	0	0	0	0	0	0	82	0	0	0
Bacteria	Patescibacteria	ABY1	Candidatus Uhrbacteria				0	256	0	0	0	0	0	0	0	0	0	0	0	0	0	0	0	0	0	0	0	0	0	0	0	0	0	0	0	0	0	0	0	0	0	0	0	0	0	0	0	0	0
Bacteria	Patescibacteria	CPR2					0	385	0	0	0	0	0	0	0	0	0	0	0	0	0	0	0	0	0	0	0	0	0	0	0	0	0	0	0	0	0	0	0	0	0	0	341	0	0	0	0	0	0
Bacteria	Patescibacteria	Dojkabacteria					0	70	0	0	0	0	0	0	0	0	0	0	0	0	0	0	0	0	0	0	0	0	0	0	0	0	0	0	0	0	0	0	0	0	49	0	0	0	0	0	0	0	0
Bacteria	Patescibacteria	Gracilibacteria	Absconditabacteriales (SR1)				0	1093	0	0	0	0	0	0	0	0	0	0	0	0	0	0	0	0	0	0	0	0	0	0	0	0	0	0	0	0	7	96	0	0	0	156	0	0	0	400	0	0	0
Bacteria	Patescibacteria	Gracilibacteria	Candidatus Peregrinibacteria				0	179	0	0	0	0	0	0	0	0	0	0	0	0	0	0	0	0	0	0	0	0	0	0	0	0	0	0	0	0	0	0	0	0	0	0	0	0	0	0	0	0	0
Bacteria	Patescibacteria	Gracilibacteria	Candidatus Peribacteria			metagenome	0	271	0	0	0	0	0	0	0	0	0	0	0	0	0	0	0	0	0	0	0	0	0	0	0	0	0	0	0	0	0	0	0	0	0	91	0	45	0	0	0	0	0
Bacteria	Patescibacteria	Gracilibacteria	Candidatus Peribacteria				0	60	0	0	0	0	0	0	0	0	0	0	0	0	0	0	0	0	0	0	0	0	0	0	0	0	0	0	0	0	0	0	0	0	0	0	0	0	0	0	0	0	0
Bacteria	Patescibacteria	Gracilibacteria				Multi-affiliation	0	22	0	0	0	0	0	0	0	0	0	0	0	0	0	0	0	0	0	0	0	0	0	0	0	0	0	0	0	0	0	0	0	0	0	0	0	0	0	0	0	0	0
Bacteria	Patescibacteria	Gracilibacteria				wastewater metagenome	0	258	0	0	0	0	0	0	0	0	0	0	0	0	0	0	0	0	0	0	0	0	0	0	0	0	0	0	0	0	0	0	0	0	0	0	0	117	0	0	0	0	0
Bacteria	Patescibacteria	Gracilibacteria					1	5675	0	0	0	0	0	0	0	0	0	0	0	1	0	0	0	0	0	0	0	0	0	0	0	0	0	0	0	0	35	465	105	0	89	323	683	498	79	5	217	307	14
Bacteria	Patescibacteria	Microgenomatia	Candidatus Levybacteria				0	79	0	0	0	0	0	0	0	0	0	0	0	0	0	0	0	0	0	0	0	0	0	0	0	0	0	0	0	0	0	0	0	0	0	0	0	0	0	0	0	0	0
Bacteria	Patescibacteria	Microgenomatia	Candidatus Woesebacteria				0	32	0	0	0	0	0	0	0	0	0	0	0	0	0	0	0	0	0	0	0	0	0	0	0	0	0	0	0	0	0	0	0	0	0	0	0	0	0	0	0	0	0
Bacteria	Patescibacteria	Parcubacteria	32-520				0	4335	0	0	0	0	0	0	0	0	0	0	0	0	0	0	0	0	0	0	0	0	0	0	0	0	0	0	0	0	20	318	0	228	40	201	367	0	163	657	184	11	50
Bacteria	Patescibacteria	Parcubacteria	Candidatus Adlerbacteria			metagenome	0	408	0	0	0	0	0	0	0	0	0	0	0	0	0	0	0	0	0	0	0	0	0	0	0	0	0	0	0	0	31	79	0	0	0	0	0	0	0	0	0	0	0
Bacteria	Patescibacteria	Parcubacteria	Candidatus Adlerbacteria				0	826	0	0	0	0	0	0	0	0	0	0	0	0	0	0	0	0	0	0	0	0	0	0	0	0	0	0	0	0	18	0	0	0	0	0	0	0	0	159	0	0	0
Bacteria	Patescibacteria	Parcubacteria	Candidatus Azambacteria			Parcubacteria bacterium C7867-005	0	439	0	0	0	0	0	0	0	0	0	0	0	0	0	0	0	0	0	0	0	0	0	0	0	0	0	0	0	0	19	0	138	192	0	0	0	0	0	0	0	68	0
Bacteria	Patescibacteria	Parcubacteria	Candidatus Azambacteria				0	894	0	0	0	0	0	0	0	0	0	0	0	0	0	0	0	0	0	0	0	0	0	0	0	0	0	0	0	0	0	0	0	0	0	0	0	0	0	315	0	127	0
Bacteria	Patescibacteria	Parcubacteria	Candidatus Campbellbacteria			Candidatus Campbellbacteria bacterium RIFOXYC2_FULL_35_25	0	3986	0	0	0	0	0	0	0	0	0	0	0	0	0	0	0	0	0	0	0	0	0	0	0	0	0	0	0	0	0	56	112	0	0	210	319	0	295	879	116	0	0
Bacteria	Patescibacteria	Parcubacteria	Candidatus Campbellbacteria				0	1675	0	0	0	0	0	0	0	0	0	0	0	0	0	0	0	0	0	0	0	0	0	0	0	0	0	0	0	0	0	161	41	97	15	304	0	100	0	0	148	36	96
Bacteria	Patescibacteria	Parcubacteria	Candidatus Kaiserbacteria			groundwater metagenome	0	274	0	0	0	0	0	0	0	0	0	0	0	0	0	0	0	0	0	0	0	0	0	0	0	0	0	0	0	0	0	0	0	0	50	0	0	0	0	95	0	0	40
Bacteria	Patescibacteria	Parcubacteria	Candidatus Kaiserbacteria			marine metagenome	0	641	0	0	0	0	0	0	0	0	0	0	0	0	0	0	0	0	0	0	0	0	0	0	0	0	0	0	0	0	0	0	0	0	36	23	0	0	0	0	0	0	17
Bacteria	Patescibacteria	Parcubacteria	Candidatus Kaiserbacteria			metagenome	0	5178	0	0	0	0	0	0	0	0	0	0	0	0	0	0	0	0	0	0	0	0	0	0	0	0	0	0	0	0	49	226	79	149	167	147	420	143	0	475	3	0	61
Bacteria	Patescibacteria	Parcubacteria	Candidatus Kaiserbacteria				0	952	0	0	0	0	0	0	0	0	0	0	0	0	0	0	0	0	0	0	0	0	0	0	0	0	0	0	0	0	0	20	46	0	0	75	0	0	0	0	220	80	0
Bacteria	Patescibacteria	Parcubacteria	Candidatus Liptonbacteria			Parcubacteria group bacterium GW2011_GWA1_60_11	0	38	0	0	0	0	0	0	0	0	0	0	0	0	0	0	0	0	0	0	0	0	0	0	0	0	0	0	0	0	0	0	0	0	0	0	0	0	0	0	0	0	0
Bacteria	Patescibacteria	Parcubacteria	Candidatus Lloydbacteria			Candidatus Lloydbacteria bacterium RIFOXYC12_FULL_46_25	0	363	0	0	0	0	0	0	0	0	0	0	0	0	0	0	0	0	0	0	0	0	0	0	0	0	0	0	0	0	28	0	0	0	0	0	0	206	0	0	0	0	0
Bacteria	Patescibacteria	Parcubacteria	Candidatus Lloydbacteria				0	1107	0	0	0	0	0	0	0	0	0	0	0	0	0	0	0	0	0	0	0	0	0	0	0	0	0	0	0	0	0	0	50	139	0	0	120	0	0	42	100	0	55
Bacteria	Patescibacteria	Parcubacteria	Candidatus Nomurabacteria			Candidatus Nomurabacteria bacterium RIFCSPHIGHO2_01_FULL_42_16	0	205	0	0	0	0	0	0	0	0	0	0	0	0	0	0	0	0	0	0	0	0	0	0	0	0	0	0	0	0	0	0	0	0	0	0	0	183	0	0	0	0	0
Bacteria	Patescibacteria	Parcubacteria	Candidatus Nomurabacteria			marine metagenome	0	34	0	0	0	0	0	0	0	0	0	0	0	0	0	0	0	0	0	0	0	0	0	0	0	0	0	0	0	0	0	0	34	0	0	0	0	0	0	0	0	0	0
Bacteria	Patescibacteria	Parcubacteria	Candidatus Nomurabacteria			Parcubacteria bacterium RAAC4_OD1_1	0	4793	0	0	0	0	0	0	0	0	0	0	0	0	0	0	0	0	0	0	0	0	0	0	0	0	0	0	0	0	32	207	48	0	87	86	353	225	201	149	226	159	97
Bacteria	Patescibacteria	Parcubacteria	Candidatus Vogelbacteria			Candidatus Vogelbacteria bacterium GWA1_51_14	0	561	0	0	0	0	0	0	0	0	0	0	0	0	0	0	0	0	0	0	0	0	0	0	0	0	0	0	0	0	26	0	86	0	0	0	0	0	233	0	0	0	0
Bacteria	Patescibacteria	Parcubacteria	Candidatus Vogelbacteria			Candidatus Vogelbacteria bacterium RIFOXYB1_FULL_42_16	0	77	0	0	0	0	0	0	0	0	0	0	0	0	0	0	0	0	0	0	0	0	0	0	0	0	0	0	0	0	0	0	0	0	0	0	0	0	0	0	77	0	0
Bacteria	Patescibacteria	Parcubacteria	Candidatus Vogelbacteria				0	143	0	0	0	0	0	0	0	0	0	0	0	0	0	0	0	0	0	0	0	0	0	0	0	0	0	0	0	0	0	0	0	0	0	0	0	0	0	0	0	0	0
Bacteria	Patescibacteria	Parcubacteria	Candidatus Yonathbacteria				0	16997	0	0	0	0	0	0	0	0	0	0	0	0	0	0	0	0	0	0	0	0	0	0	0	0	0	0	0	0	196	1120	254	434	307	560	743	547	426	752	806	228	622
Bacteria	Patescibacteria	Parcubacteria	Candidatus Zambryskibacteria			metagenome	0	401	0	0	0	0	0	0	0	0	0	0	0	0	0	0	0	0	0	0	0	0	0	0	0	0	0	0	0	0	0	0	0	0	36	0	0	0	48	0	25	0	26
Bacteria	Patescibacteria	Parcubacteria	Candidatus Zambryskibacteria			Multi-affiliation	0	36	0	0	0	0	0	0	0	0	0	0	0	0	0	0	0	0	0	0	0	0	0	0	0	0	0	0	0	0	0	0	0	0	0	0	0	0	0	0	0	0	0
Bacteria	Patescibacteria	Parcubacteria	Candidatus Zambryskibacteria				0	1248	0	0	0	0	0	0	0	0	0	0	0	0	0	0	0	0	0	0	0	0	0	0	0	0	0	0	0	0	20	36	0	0	0	0	0	0	126	9	0	0	99
Bacteria	Patescibacteria	Parcubacteria	Multi-affiliation	Multi-affiliation	Multi-affiliation	Multi-affiliation	0	1926	0	0	0	0	0	0	0	0	0	0	0	0	0	0	0	0	0	0	0	0	0	0	0	0	0	0	0	0	2	0	0	346	0	185	209	0	198	0	0	0	9
Bacteria	Patescibacteria	Parcubacteria	Paceibacterales	Paceibacteraceae	Candidatus Paceibacter	Candidatus Paceibacter normanii SCGC AAA255-P19	0	222	0	0	0	0	0	0	0	0	0	0	0	0	0	0	0	0	0	0	0	0	0	0	0	0	0	0	0	0	0	0	0	0	0	0	0	0	0	0	0	0	0
Bacteria	Patescibacteria	Parcubacteria				wastewater metagenome	0	150	0	0	0	0	0	0	0	0	0	0	0	0	0	0	0	0	0	0	0	0	0	0	0	0	0	0	0	0	0	0	0	0	0	0	0	0	0	0	0	0	0
Bacteria	Patescibacteria	Parcubacteria					0	2468	0	0	0	0	0	0	0	0	0	0	0	0	0	0	0	0	0	0	0	0	0	0	0	0	0	0	0	0	28	181	0	112	38	335	0	146	0	292	195	63	0
Bacteria	Patescibacteria	Saccharimonadia	Saccharimonadales	LWQ8			0	1079	0	0	0	0	0	0	0	0	0	0	0	0	0	0	0	0	0	0	0	0	0	0	0	0	0	0	0	0	0	0	0	129	0	94	0	0	0	300	137	0	0
Bacteria	Patescibacteria	Saccharimonadia	Saccharimonadales	WWH38			0	129	0	0	0	0	0	0	0	0	0	0	0	0	0	0	0	0	0	0	0	0	0	0	0	0	0	0	0	0	0	0	0	0	0	0	0	0	0	0	0	0	0
Bacteria	Patescibacteria	Saccharimonadia	Saccharimonadales	YM_S32_TM7_50_20			0	71	0	0	0	0	0	0	0	0	0	0	0	0	0	0	0	0	0	0	0	0	0	0	0	0	0	0	0	0	0	0	0	0	0	0	0	0	0	0	0	0	0
Bacteria	Patescibacteria	Saccharimonadia	Saccharimonadales			Multi-affiliation	0	383	0	0	0	0	0	0	0	0	0	0	0	0	0	0	0	0	0	0	0	0	0	0	0	0	0	0	0	0	0	0	26	0	41	0	0	316	0	0	0	0	0
Bacteria	Patescibacteria	Saccharimonadia	Saccharimonadales				0	6704	0	0	0	0	0	0	0	0	0	0	0	0	0	0	0	0	0	0	0	0	0	0	0	0	0	0	0	0	58	0	82	0	116	0	203	883	201	268	498	180	111
Bacteria	Patescibacteria	WWE3					0	511	0	0	0	0	0	0	0	0	0	0	0	0	0	0	0	0	0	0	0	0	0	0	0	0	0	0	0	0	0	0	0	0	0	374	0	0	0	77	0	0	0
Bacteria	Patescibacteria						0	160	0	0	0	0	0	0	0	0	0	0	0	0	0	0	0	0	0	0	0	0	0	0	0	0	0	0	0	0	0	0	0	0	0	0	0	160	0	0	0	0	0
Bacteria	Planctomycetota	OM190					0	231	0	0	0	0	0	0	0	0	0	0	0	0	0	0	0	0	0	0	0	0	0	0	0	0	0	0	0	0	0	0	0	0	64	0	0	0	0	0	0	0	0
Bacteria	Planctomycetota	Planctomycetes	Gemmatales	Gemmataceae	Fimbriiglobus	Gemmata sp.	0	168	0	0	0	0	0	0	0	0	0	0	0	0	0	0	0	0	0	0	0	0	0	0	0	0	0	0	0	0	0	0	0	0	0	0	0	0	0	0	0	168	0
Bacteria	Planctomycetota	Planctomycetes	Gemmatales	Gemmataceae	Fimbriiglobus	metagenome	0	169	0	0	0	0	0	0	0	0	0	0	0	0	0	0	0	0	0	0	0	0	0	0	0	0	0	0	0	0	58	0	0	0	0	0	0	0	0	0	0	0	0
Bacteria	Planctomycetota	Planctomycetes	Gemmatales	Gemmataceae	Fimbriiglobus		0	886	0	0	0	0	0	0	0	0	0	0	0	0	0	0	0	0	0	0	0	0	0	0	0	0	0	0	0	0	54	0	87	104	0	116	0	0	253	0	0	0	0
Bacteria	Planctomycetota	Planctomycetes	Gemmatales	Gemmataceae	Gemmata	bacterium enrichment culture clone KIST-JJY169	0	148	0	0	0	0	0	0	0	0	0	0	0	0	0	0	0	0	0	0	0	0	0	0	0	0	0	0	0	0	0	0	0	0	0	0	148	0	0	0	0	0	0
Bacteria	Planctomycetota	Planctomycetes	Gemmatales	Gemmataceae	Gemmata	metagenome	0	195	0	0	0	0	0	0	0	0	0	0	0	0	0	0	0	0	0	0	0	0	0	0	0	0	0	0	0	0	0	0	0	0	0	0	0	0	0	0	0	0	0
Bacteria	Planctomycetota	Planctomycetes	Gemmatales	Gemmataceae	Gemmata		0	607	0	0	0	0	0	0	0	0	0	0	0	0	0	0	0	0	0	0	0	0	0	0	0	0	0	0	0	0	0	0	0	0	0	0	0	0	0	0	0	129	98
Bacteria	Planctomycetota	Planctomycetes	Gemmatales	Gemmataceae	Zavarzinella		0	21	0	0	0	0	0	0	0	0	0	0	0	0	0	0	0	0	0	0	0	0	0	0	0	0	0	0	0	0	0	0	0	0	0	0	0	0	0	0	0	0	0
Bacteria	Planctomycetota	Planctomycetes	Gemmatales	Gemmataceae		metagenome	0	79	0	0	0	0	0	0	0	0	0	0	0	0	0	0	0	0	0	0	0	0	0	0	0	0	0	0	0	0	0	0	0	0	0	0	0	0	0	0	0	0	79
Bacteria	Planctomycetota	Planctomycetes	Gemmatales	Gemmataceae			0	532	0	0	0	0	0	0	0	0	0	0	0	0	0	0	0	0	0	0	0	0	0	0	0	0	0	0	0	0	31	0	0	0	0	0	0	0	0	335	0	0	0
Bacteria	Planctomycetota	Planctomycetes	Isosphaerales	Isosphaeraceae	Tundrisphaera		0	31	0	0	0	0	0	0	0	0	0	0	0	0	0	0	0	0	0	0	0	0	0	0	0	0	0	0	0	0	0	0	0	0	0	0	0	0	0	0	0	0	0
Bacteria	Planctomycetota	Planctomycetes	Isosphaerales	Isosphaeraceae			0	61	0	0	0	0	0	0	0	0	0	0	0	0	0	0	0	0	0	0	0	0	0	0	0	0	0	0	0	0	0	0	0	0	0	0	0	0	0	0	61	0	0
Bacteria	Planctomycetota	Planctomycetes	Pirellulales	Pirellulaceae	Blastopirellula		0	186	0	0	0	0	0	0	0	0	0	0	0	0	0	0	0	0	0	0	0	0	0	0	0	0	0	0	0	0	0	0	0	0	0	0	0	0	0	0	0	0	0
Bacteria	Planctomycetota	Planctomycetes	Pirellulales	Pirellulaceae	Pirellula		0	1071	0	0	0	0	0	0	0	0	0	0	0	0	0	0	0	0	0	0	0	0	0	0	0	0	0	0	0	0	0	0	0	0	0	312	0	0	0	0	0	0	0
Bacteria	Planctomycetota	Planctomycetes	Pirellulales	Pirellulaceae		Multi-affiliation	0	19	0	0	0	0	0	0	0	0	0	0	0	0	0	0	0	0	0	0	0	0	0	0	0	0	0	0	0	0	0	0	19	0	0	0	0	0	0	0	0	0	0
Bacteria	Planctomycetota	Planctomycetes	Pirellulales	Pirellulaceae			0	222	0	0	0	0	0	0	0	0	0	0	0	0	0	0	0	0	0	0	0	0	0	0	0	0	0	0	0	0	0	0	37	0	0	0	0	0	0	0	0	0	0
Bacteria	Planctomycetota	Planctomycetes	Planctomycetales	Rubinisphaeraceae	SH-PL14	Multi-affiliation	0	269	0	0	0	0	0	0	0	0	0	0	0	0	0	0	0	0	0	0	0	0	0	0	0	0	0	0	0	0	0	38	0	0	0	0	0	0	0	11	0	0	0
Bacteria	Planctomycetota	Planctomycetes	Planctomycetales	Rubinisphaeraceae			0	341	0	0	0	0	0	0	0	0	0	0	0	0	0	0	0	0	0	0	0	0	0	0	0	0	0	0	0	0	0	0	0	0	0	0	0	0	267	0	0	74	0
Bacteria	Planctomycetota	Planctomycetes	Planctomycetales	Schlesneriaceae	Planctopirus		0	19	0	0	0	0	0	0	0	0	0	0	0	0	0	0	0	0	0	0	0	0	0	0	0	0	0	0	0	0	0	0	0	0	0	0	0	0	0	0	0	0	0
Bacteria	Planctomycetota	Planctomycetes	Planctomycetales	Schlesneriaceae	Schlesneria		0	194	0	0	0	0	0	0	0	0	0	0	0	0	0	0	0	0	0	0	0	0	0	0	0	0	0	0	0	0	0	16	0	0	0	0	0	0	0	0	22	0	0
Bacteria	Planctomycetota	Planctomycetes	Planctomycetales			metagenome	0	67	0	0	0	0	0	0	0	0	0	0	0	0	0	0	0	0	0	0	0	0	0	0	0	0	0	0	0	0	0	0	0	0	0	0	67	0	0	0	0	0	0
Bacteria	Planctomycetota	Planctomycetes	Planctomycetales				0	573	0	0	0	0	0	0	0	0	0	0	0	0	0	0	0	0	0	0	0	0	0	0	0	0	0	0	0	0	0	0	0	0	0	0	0	0	0	340	0	0	0
Bacteria	Pseudomonadota	Alphaproteobacteria	Acetobacterales	Acetobacteraceae	Acetobacter	Multi-affiliation	0	36	0	0	0	0	0	0	0	0	0	0	0	0	0	0	0	0	0	0	0	0	0	0	0	0	0	0	0	0	0	0	36	0	0	0	0	0	0	0	0	0	0
Bacteria	Pseudomonadota	Alphaproteobacteria	Acetobacterales	Acetobacteraceae	Acidiphilium		0	330	0	0	0	0	0	0	0	0	0	0	0	0	0	0	0	0	0	0	0	0	0	0	0	0	0	0	0	0	0	0	0	0	0	0	0	0	222	0	0	0	0
Bacteria	Pseudomonadota	Alphaproteobacteria	Acetobacterales	Acetobacteraceae	Craurococcus-Caldovatus		0	204	0	0	0	0	0	0	0	0	0	0	0	0	0	0	0	0	0	0	0	0	0	0	0	0	0	0	0	0	0	0	0	0	0	0	0	0	204	0	0	0	0
Bacteria	Pseudomonadota	Alphaproteobacteria	Acetobacterales	Acetobacteraceae	Roseomonas	Roseomonas lacus	0	514	0	0	0	0	0	0	0	0	0	0	0	0	0	0	0	0	0	0	0	0	0	0	0	0	0	0	0	0	0	0	0	0	0	0	514	0	0	0	0	0	0
Bacteria	Pseudomonadota	Alphaproteobacteria	Acetobacterales	Acetobacteraceae			0	73	0	0	0	0	0	0	0	0	0	0	0	0	0	0	0	0	0	0	0	0	0	0	0	0	0	0	0	0	0	0	73	0	0	0	0	0	0	0	0	0	0
Bacteria	Pseudomonadota	Alphaproteobacteria	Azospirillales	Azospirillaceae	Azospirillum	Azospirillum doebereinerae	0	41	0	0	0	0	0	0	0	0	0	0	0	0	0	0	0	0	0	0	0	0	0	0	0	0	0	0	0	0	0	0	0	0	0	0	0	0	0	0	0	0	0
Bacteria	Pseudomonadota	Alphaproteobacteria	Azospirillales	Azospirillaceae	Niveispirillum	Niveispirillum sp.	0	79	0	0	0	0	0	0	0	0	0	0	0	0	0	0	0	0	0	0	0	0	0	0	0	0	0	0	0	0	0	0	0	0	0	0	0	0	79	0	0	0	0
Bacteria	Pseudomonadota	Alphaproteobacteria	Caulobacterales	Caulobacteraceae	Brevundimonas	Multi-affiliation	0	517	0	0	0	0	0	0	0	0	0	0	0	0	0	0	0	0	0	0	0	0	0	0	0	0	0	0	0	0	0	0	0	0	0	0	0	0	121	0	0	0	204
Bacteria	Pseudomonadota	Alphaproteobacteria	Caulobacterales	Caulobacteraceae	Phenylobacterium	metagenome	0	125	0	0	0	0	0	0	0	0	0	0	0	0	0	0	0	0	0	0	0	0	0	0	0	0	0	0	0	0	0	0	0	0	0	0	0	0	0	0	0	0	125
Bacteria	Pseudomonadota	Alphaproteobacteria	Caulobacterales	Caulobacteraceae	Phenylobacterium	Phenylobacterium sp.	0	148	0	0	0	0	0	0	0	0	0	0	0	0	0	0	0	0	0	0	0	0	0	0	0	0	0	0	0	0	0	0	0	0	0	0	0	0	0	0	0	0	0
Bacteria	Pseudomonadota	Alphaproteobacteria	Caulobacterales	Caulobacteraceae			0	1876	0	0	0	0	0	0	0	0	0	0	0	0	0	0	0	0	0	0	0	0	0	0	0	0	0	0	0	0	0	163	0	0	0	0	0	184	184	0	0	0	0
Bacteria	Pseudomonadota	Alphaproteobacteria	Caulobacterales	Hyphomonadaceae	Hyphomonas		0	35	0	0	0	0	0	0	0	0	0	0	0	0	0	0	0	0	0	0	0	0	0	0	0	0	0	0	0	0	0	0	0	0	0	0	0	0	0	0	0	0	0
Bacteria	Pseudomonadota	Alphaproteobacteria	Caulobacterales	Hyphomonadaceae	SWB02	metagenome	0	211	0	0	0	0	0	0	0	0	0	0	0	0	0	0	0	0	0	0	0	0	0	0	0	0	0	0	0	0	0	0	0	0	0	0	0	0	0	0	0	56	0
Bacteria	Pseudomonadota	Alphaproteobacteria	Defluviicoccales	Defluviicoccaceae	Defluviicoccus		0	68	0	0	0	0	0	0	0	0	0	0	0	0	0	0	0	0	0	0	0	0	0	0	0	0	0	0	0	0	0	68	0	0	0	0	0	0	0	0	0	0	0
Bacteria	Pseudomonadota	Alphaproteobacteria	Dongiales	Dongiaceae	Dongia	Multi-affiliation	0	25	0	0	0	0	0	0	0	0	0	0	0	0	0	0	0	0	0	0	0	0	0	0	0	0	0	0	0	0	0	0	0	0	0	0	0	0	0	0	0	0	0
Bacteria	Pseudomonadota	Alphaproteobacteria	Reyranellales	Reyranellaceae			0	312	0	0	0	0	0	0	0	0	0	0	0	0	0	0	0	0	0	0	0	0	0	0	0	0	0	0	0	0	0	0	0	0	0	0	0	0	0	0	0	0	0
Bacteria	Pseudomonadota	Alphaproteobacteria	Rhizobiales	A0839			0	49	0	0	0	0	0	0	0	0	0	0	0	0	0	0	0	0	0	0	0	0	0	0	0	0	0	0	0	0	0	0	0	0	49	0	0	0	0	0	0	0	0
Bacteria	Pseudomonadota	Alphaproteobacteria	Rhizobiales	Beijerinckiaceae	1174-901-12	Multi-affiliation	0	107	0	0	0	0	0	0	0	0	0	0	0	0	0	0	0	0	0	0	0	0	0	0	0	0	0	0	0	0	0	0	0	0	0	0	0	0	107	0	0	0	0
Bacteria	Pseudomonadota	Alphaproteobacteria	Rhizobiales	Beijerinckiaceae	Bosea	Multi-affiliation	0	194	0	0	0	0	0	0	0	0	0	0	0	0	0	0	0	0	0	0	0	0	0	0	0	0	0	0	0	0	0	0	0	0	67	0	0	0	0	0	0	0	0
Bacteria	Pseudomonadota	Alphaproteobacteria	Rhizobiales	Beijerinckiaceae	Methylobacterium-Methylorubrum	Methylobacterium sp.	0	637	0	0	0	0	0	0	0	0	0	0	0	0	0	0	0	0	0	0	0	0	0	0	0	0	0	0	0	0	0	0	62	0	413	0	0	0	0	0	0	0	0
Bacteria	Pseudomonadota	Alphaproteobacteria	Rhizobiales	Beijerinckiaceae	Methylobacterium-Methylorubrum	Multi-affiliation	0	1122	0	0	0	0	0	0	0	0	0	0	0	0	0	0	0	0	0	0	0	0	0	0	0	0	0	0	0	0	0	0	0	159	0	0	0	0	31	0	0	0	0
Bacteria	Pseudomonadota	Alphaproteobacteria	Rhizobiales	C2U			0	154	0	0	0	0	0	0	0	0	0	0	0	0	0	0	0	0	0	0	0	0	0	0	0	0	0	0	0	0	0	0	0	0	0	0	0	0	0	0	0	0	0
Bacteria	Pseudomonadota	Alphaproteobacteria	Rhizobiales	Devosiaceae	Devosia	Devosia neptuniae	0	130	0	0	0	0	0	0	0	0	0	0	0	0	0	0	0	0	0	0	0	0	0	0	0	0	0	0	0	0	0	0	0	0	0	0	0	130	0	0	0	0	0
Bacteria	Pseudomonadota	Alphaproteobacteria	Rhizobiales	Devosiaceae	Devosia	Multi-affiliation	0	103	0	0	0	0	0	0	0	0	0	0	0	0	0	0	0	0	0	0	0	0	0	0	0	0	0	0	0	0	43	0	60	0	0	0	0	0	0	0	0	0	0
Bacteria	Pseudomonadota	Alphaproteobacteria	Rhizobiales	Hyphomicrobiaceae	Hyphomicrobium	Hyphomicrobium sp.	0	168	0	0	0	0	0	0	0	0	0	0	0	0	0	0	0	0	0	0	0	0	0	0	0	0	0	0	0	0	0	0	0	0	0	0	0	0	0	0	0	0	0
Bacteria	Pseudomonadota	Alphaproteobacteria	Rhizobiales	Hyphomicrobiaceae	Hyphomicrobium	metagenome	0	311	0	0	0	0	0	0	0	0	0	0	0	0	0	0	0	0	0	0	0	0	0	0	0	0	0	0	0	0	15	0	0	0	0	0	264	0	0	0	0	0	0
Bacteria	Pseudomonadota	Alphaproteobacteria	Rhizobiales	Hyphomicrobiaceae	Multi-affiliation	Multi-affiliation	0	372	0	0	0	0	0	0	0	0	0	0	0	0	0	0	0	0	0	0	0	0	0	0	0	0	0	0	0	0	0	0	0	0	0	0	0	0	0	372	0	0	0
Bacteria	Pseudomonadota	Alphaproteobacteria	Rhizobiales	Rhizobiaceae	Aliihoeflea	Multi-affiliation	0	39	0	0	0	0	0	0	0	0	0	0	0	0	0	0	0	0	0	0	0	0	0	0	0	0	0	0	0	0	0	0	0	0	0	0	0	0	0	0	0	0	0
Bacteria	Pseudomonadota	Alphaproteobacteria	Rhizobiales	Rhizobiaceae	Allorhizobium-Neorhizobium-Pararhizobium-Rhizobium	Multi-affiliation	0	467	0	0	0	0	0	0	0	0	0	0	0	0	0	0	0	0	0	0	0	0	0	0	0	0	0	0	0	0	0	0	0	0	0	0	0	200	0	0	0	0	0
Bacteria	Pseudomonadota	Alphaproteobacteria	Rhizobiales	Rhizobiaceae	Allorhizobium-Neorhizobium-Pararhizobium-Rhizobium	Rhizobium sp.	0	334	0	0	0	0	0	0	0	0	0	0	0	0	0	0	0	0	0	0	0	0	0	0	0	0	0	0	0	0	0	0	0	0	0	0	0	0	0	334	0	0	0
Bacteria	Pseudomonadota	Alphaproteobacteria	Rhizobiales	Rhizobiaceae	Falsochrobactrum		0	71	0	0	0	0	0	0	0	0	0	0	0	0	0	0	0	0	0	0	0	0	0	0	0	0	0	0	0	0	0	0	0	0	0	0	0	0	0	0	0	0	0
Bacteria	Pseudomonadota	Alphaproteobacteria	Rhizobiales	Rhizobiaceae	Mesorhizobium	Multi-affiliation	0	469	0	0	0	0	0	0	0	0	0	0	0	0	0	0	0	0	0	0	0	0	0	0	0	0	0	0	0	0	0	0	0	0	0	0	0	0	0	0	0	0	0
Bacteria	Pseudomonadota	Alphaproteobacteria	Rhizobiales	Rhizobiaceae	Multi-affiliation	Multi-affiliation	0	188	0	0	0	0	0	0	0	0	0	0	0	0	0	0	0	0	0	0	0	0	0	0	0	0	0	0	0	0	0	0	3	0	0	0	0	0	0	0	0	0	0
Bacteria	Pseudomonadota	Alphaproteobacteria	Rhizobiales	Rhizobiaceae	Shinella	Multi-affiliation	0	211	0	0	0	0	0	0	0	0	0	0	0	0	0	0	0	0	0	0	0	0	0	0	0	0	0	0	0	0	0	0	0	0	0	0	0	211	0	0	0	0	0
Bacteria	Pseudomonadota	Alphaproteobacteria	Rhizobiales	Rhizobiaceae			0	131	0	0	0	0	0	0	0	0	0	0	0	0	0	0	0	0	0	0	0	0	0	0	0	0	0	0	0	0	0	0	0	0	0	131	0	0	0	0	0	0	0
Bacteria	Pseudomonadota	Alphaproteobacteria	Rhizobiales	Rhizobiales Incertae Sedis			0	28	0	0	0	0	0	0	0	0	0	0	0	0	0	0	0	0	0	0	0	0	0	0	0	0	0	0	0	0	0	0	0	0	28	0	0	0	0	0	0	0	0
Bacteria	Pseudomonadota	Alphaproteobacteria	Rhizobiales	Xanthobacteraceae	Afipia		0	266	0	0	0	0	0	0	0	0	0	0	0	0	0	0	0	0	0	0	0	0	0	0	0	0	0	0	0	0	0	0	0	0	0	0	0	0	0	0	0	96	0
Bacteria	Pseudomonadota	Alphaproteobacteria	Rhizobiales	Xanthobacteraceae	Bradyrhizobium	Multi-affiliation	0	512	0	0	0	0	0	0	0	0	0	0	0	0	0	0	0	0	0	0	0	0	0	0	0	0	0	0	0	0	0	0	0	0	0	0	225	0	0	0	0	0	0
Bacteria	Pseudomonadota	Alphaproteobacteria	Rhizobiales	Xanthobacteraceae	Multi-affiliation	Multi-affiliation	0	457	0	0	0	0	0	0	0	0	0	0	0	0	0	0	0	0	0	0	0	0	0	0	0	0	0	0	0	0	0	0	0	0	0	0	0	0	207	0	0	0	0
Bacteria	Pseudomonadota	Alphaproteobacteria	Rhizobiales	Xanthobacteraceae	Rhodoplanes	Multi-affiliation	0	30	0	0	0	0	0	0	0	0	0	0	0	0	0	0	0	0	0	0	0	0	0	0	0	0	0	0	0	0	30	0	0	0	0	0	0	0	0	0	0	0	0
Bacteria	Pseudomonadota	Alphaproteobacteria	Rhizobiales	Xanthobacteraceae	Rhodopseudomonas	Multi-affiliation	0	122	0	0	0	0	0	0	0	0	0	0	0	0	0	0	0	0	0	0	0	0	0	0	0	0	0	0	0	0	0	0	0	0	122	0	0	0	0	0	0	0	0
Bacteria	Pseudomonadota	Alphaproteobacteria	Rhizobiales	Xanthobacteraceae	Rhodopseudomonas		0	30	0	0	0	0	0	0	0	0	0	0	0	0	0	0	0	0	0	0	0	0	0	0	0	0	0	0	0	0	30	0	0	0	0	0	0	0	0	0	0	0	0
Bacteria	Pseudomonadota	Alphaproteobacteria	Rhizobiales	Xanthobacteraceae	Tardiphaga	Multi-affiliation	0	23	0	0	0	0	0	0	0	0	0	0	0	0	0	0	0	0	0	0	0	0	0	0	0	0	0	0	0	0	0	0	0	0	23	0	0	0	0	0	0	0	0
Bacteria	Pseudomonadota	Alphaproteobacteria	Rhodobacterales	Rhodobacteraceae	Amaricoccus	metagenome	0	362	0	0	0	0	0	0	0	0	0	0	0	0	0	0	0	0	0	0	0	0	0	0	0	0	0	0	0	0	0	0	0	0	0	124	0	0	0	0	0	0	0
Bacteria	Pseudomonadota	Alphaproteobacteria	Rhodobacterales	Rhodobacteraceae	Cereibacter		0	31	0	0	0	0	0	0	0	0	0	0	0	0	0	0	0	0	0	0	0	0	0	0	0	0	0	0	0	0	0	0	0	0	0	0	0	0	0	0	0	0	0
Bacteria	Pseudomonadota	Alphaproteobacteria	Rhodobacterales	Rhodobacteraceae	Multi-affiliation	Multi-affiliation	0	250	0	0	0	0	0	0	0	0	0	0	0	0	0	0	0	0	0	0	0	0	0	0	0	0	0	0	0	0	0	0	0	0	0	0	0	0	183	0	0	0	0
Bacteria	Pseudomonadota	Alphaproteobacteria	Rhodobacterales	Rhodobacteraceae	Paracoccus	Multi-affiliation	0	4363	0	0	0	0	0	0	0	0	0	0	0	0	0	0	0	0	0	0	0	0	0	0	0	0	0	0	0	0	58	80	109	258	0	0	163	0	848	0	536	473	0
Bacteria	Pseudomonadota	Alphaproteobacteria	Rhodobacterales	Rhodobacteraceae	Paracoccus	Paracoccus contaminans	0	30	0	0	0	0	0	0	0	0	0	0	0	0	0	0	0	0	0	0	0	0	0	0	0	0	0	0	0	0	30	0	0	0	0	0	0	0	0	0	0	0	0
Bacteria	Pseudomonadota	Alphaproteobacteria	Rhodobacterales	Rhodobacteraceae	Paracoccus	Paracoccus sp.	0	121	0	0	0	0	0	0	0	0	0	0	0	0	0	0	0	0	0	0	0	0	0	0	0	0	0	0	0	0	0	0	0	0	0	0	0	0	121	0	0	0	0
Bacteria	Pseudomonadota	Alphaproteobacteria	Rhodobacterales	Rhodobacteraceae	Pseudorhodobacter		0	138	0	0	0	0	0	0	0	0	0	0	0	0	0	0	0	0	0	0	0	0	0	0	0	0	0	0	0	0	0	0	0	0	0	0	0	0	33	0	0	0	0
Bacteria	Pseudomonadota	Alphaproteobacteria	Rhodobacterales	Rhodobacteraceae	Rhodobacter		0	77	0	0	0	0	0	0	0	0	0	0	0	0	0	0	0	0	0	0	0	0	0	0	0	0	0	0	0	0	0	0	0	0	0	0	0	0	0	0	0	0	0
Bacteria	Pseudomonadota	Alphaproteobacteria	Rhodobacterales	Rhodobacteraceae	Rubellimicrobium		0	128	0	0	0	0	0	0	0	0	0	0	0	0	0	0	0	0	0	0	0	0	0	0	0	0	0	0	0	0	0	0	0	0	0	0	0	0	0	0	0	0	0
Bacteria	Pseudomonadota	Alphaproteobacteria	Rhodobacterales	Rhodobacteraceae	Tabrizicola	metagenome	0	1486	0	0	0	0	0	0	0	0	0	0	0	0	0	0	0	0	0	0	0	0	0	0	0	0	0	0	0	0	0	0	0	0	0	0	0	262	0	434	0	264	0
Bacteria	Pseudomonadota	Alphaproteobacteria	Rhodobacterales	Rhodobacteraceae	Tabrizicola		0	538	0	0	0	0	0	0	0	0	0	0	0	0	0	0	0	0	0	0	0	0	0	0	0	0	0	0	0	0	7	0	0	87	0	0	0	0	0	178	0	0	0
Bacteria	Pseudomonadota	Alphaproteobacteria	Rhodospirillales			metagenome	0	345	0	0	0	0	0	0	0	0	0	0	0	0	0	0	0	0	0	0	0	0	0	0	0	0	0	0	0	0	0	0	0	0	0	0	0	0	0	221	124	0	0
Bacteria	Pseudomonadota	Alphaproteobacteria	Rickettsiales	AB1			0	447	0	0	0	0	0	0	0	0	0	0	0	0	0	0	0	0	0	0	0	0	0	0	0	0	0	0	0	0	0	0	0	0	0	0	233	0	0	214	0	0	0
Bacteria	Pseudomonadota	Alphaproteobacteria	Rickettsiales	bac2nit3		metagenome	0	27	0	0	0	0	0	0	0	0	0	0	0	0	0	0	0	0	0	0	0	0	0	0	0	0	0	0	0	0	0	0	27	0	0	0	0	0	0	0	0	0	0
Bacteria	Pseudomonadota	Alphaproteobacteria	Rickettsiales	Mitochondria		Citrus maxima	0	44	0	0	0	0	0	0	0	0	0	0	0	0	0	0	0	0	0	0	0	0	0	0	0	0	0	0	0	0	0	0	0	0	0	0	0	0	0	44	0	0	0
Bacteria	Pseudomonadota	Alphaproteobacteria	Rickettsiales	Mitochondria		metagenome	0	500	0	0	0	0	0	0	0	0	0	0	0	0	0	0	0	0	0	0	0	0	0	0	0	0	0	0	0	0	0	0	0	0	0	0	114	145	0	0	241	0	0
Bacteria	Pseudomonadota	Alphaproteobacteria	Rickettsiales	Mitochondria		Multi-affiliation	0	100	0	0	0	0	0	0	0	0	0	0	0	0	0	0	0	0	0	0	0	0	0	0	0	0	0	0	0	0	0	0	0	0	0	0	0	0	0	0	0	0	0
Bacteria	Pseudomonadota	Alphaproteobacteria	Rickettsiales	Mitochondria			0	250	0	0	0	0	0	0	0	0	0	0	0	0	0	0	0	0	0	0	0	0	0	0	0	0	0	0	0	0	0	0	0	0	0	0	0	0	0	0	0	0	0
Bacteria	Pseudomonadota	Alphaproteobacteria	Rickettsiales	Rickettsiaceae	Candidatus Cryptoprodotis	Candidatus Cryptoprodotis polytropus	0	45	0	0	0	0	0	0	0	0	0	0	0	0	0	0	0	0	0	0	0	0	0	0	0	0	0	0	0	0	0	0	0	0	0	0	0	0	0	0	0	0	0
Bacteria	Pseudomonadota	Alphaproteobacteria	Rickettsiales	Rickettsiaceae	Candidatus Megaira	Multi-affiliation	0	56	0	0	0	0	0	0	0	0	0	0	0	0	0	0	0	0	0	0	0	0	0	0	0	0	0	0	0	0	0	0	0	0	0	0	0	0	0	0	0	0	0
Bacteria	Pseudomonadota	Alphaproteobacteria	Rickettsiales	Rickettsiaceae			0	428	0	0	0	0	0	0	0	0	0	0	0	0	0	0	0	0	0	0	0	0	0	0	0	0	0	0	0	0	0	268	0	0	0	0	160	0	0	0	0	0	0
Bacteria	Pseudomonadota	Alphaproteobacteria	Rickettsiales	SM2D12		metagenome	0	120	0	0	0	0	0	0	0	0	0	0	0	0	0	0	0	0	0	0	0	0	0	0	0	0	0	0	0	0	0	0	0	0	0	0	0	0	0	0	0	0	0
Bacteria	Pseudomonadota	Alphaproteobacteria	Rickettsiales	SM2D12			0	363	0	0	0	0	0	0	0	0	0	0	0	0	0	0	0	0	0	0	0	0	0	0	0	0	0	0	0	0	0	0	74	0	0	0	0	0	0	0	0	0	0
Bacteria	Pseudomonadota	Alphaproteobacteria	Rickettsiales		Candidatus Jidaibacter	metagenome	0	332	0	0	0	0	0	0	0	0	0	0	0	0	0	0	0	0	0	0	0	0	0	0	0	0	0	0	0	0	0	0	0	0	0	0	0	0	0	332	0	0	0
Bacteria	Pseudomonadota	Alphaproteobacteria	Rickettsiales				0	286	0	0	0	0	0	0	0	0	0	0	0	0	0	0	0	0	0	0	0	0	0	0	0	0	0	0	0	0	0	286	0	0	0	0	0	0	0	0	0	0	0
Bacteria	Pseudomonadota	Alphaproteobacteria	Sphingomonadales	Sphingomonadaceae	Altererythrobacter	Multi-affiliation	0	96	0	0	0	0	0	0	0	0	0	0	0	0	0	0	0	0	0	0	0	0	0	0	0	0	0	0	0	0	0	0	0	96	0	0	0	0	0	0	0	0	0
Bacteria	Pseudomonadota	Alphaproteobacteria	Sphingomonadales	Sphingomonadaceae	Multi-affiliation	Multi-affiliation	0	389	0	0	0	0	0	0	0	0	0	0	0	0	0	0	0	0	0	0	0	0	0	0	0	0	0	0	0	0	0	0	127	0	0	0	0	0	0	0	157	0	0
Bacteria	Pseudomonadota	Alphaproteobacteria	Sphingomonadales	Sphingomonadaceae	Novosphingobium	metagenome	0	33	0	0	0	0	0	0	0	0	0	0	0	0	0	0	0	0	0	0	0	0	0	0	0	0	0	0	0	0	0	0	0	0	0	0	0	0	0	0	0	0	0
Bacteria	Pseudomonadota	Alphaproteobacteria	Sphingomonadales	Sphingomonadaceae	Novosphingobium	Multi-affiliation	0	473	0	0	0	0	0	0	0	0	0	0	0	0	0	0	0	0	0	0	0	0	0	0	0	0	0	0	0	0	0	34	0	0	0	0	0	0	0	0	0	0	0
Bacteria	Pseudomonadota	Alphaproteobacteria	Sphingomonadales	Sphingomonadaceae	Novosphingobium	Novosphingobium endophyticum	0	225	0	0	0	0	0	0	0	0	0	0	0	0	0	0	0	0	0	0	0	0	0	0	0	0	0	0	0	0	0	0	0	0	0	0	0	0	0	0	0	0	0
Bacteria	Pseudomonadota	Alphaproteobacteria	Sphingomonadales	Sphingomonadaceae	Novosphingobium		0	546	0	0	0	0	0	0	0	0	0	0	0	0	0	0	0	0	0	0	0	0	0	0	0	0	0	0	0	0	0	224	0	0	0	0	0	0	0	0	0	0	105
Bacteria	Pseudomonadota	Alphaproteobacteria	Sphingomonadales	Sphingomonadaceae	Polymorphobacter		0	303	0	0	0	0	0	0	0	0	0	0	0	0	0	0	0	0	0	0	0	0	0	0	0	0	0	0	0	0	0	0	0	0	130	0	0	92	0	0	0	0	0
Bacteria	Pseudomonadota	Alphaproteobacteria	Sphingomonadales	Sphingomonadaceae	Porphyrobacter	Multi-affiliation	0	165	0	0	0	0	0	0	0	0	0	0	0	0	0	0	0	0	0	0	0	0	0	0	0	0	0	0	0	0	0	0	0	0	0	0	0	0	0	0	0	0	0
Bacteria	Pseudomonadota	Alphaproteobacteria	Sphingomonadales	Sphingomonadaceae	Sphingoaurantiacus	alpha proteobacterium R-36935	0	214	0	0	0	0	0	0	0	0	0	0	0	0	0	0	0	0	0	0	0	0	0	0	0	0	0	0	0	0	0	0	0	0	0	0	0	0	0	0	0	0	0
Bacteria	Pseudomonadota	Alphaproteobacteria	Sphingomonadales	Sphingomonadaceae	Sphingobium	Multi-affiliation	0	319	0	0	0	0	0	0	0	0	0	0	0	0	0	0	0	0	0	0	0	0	0	0	0	0	0	0	0	0	0	0	0	0	0	0	0	319	0	0	0	0	0
Bacteria	Pseudomonadota	Alphaproteobacteria	Sphingomonadales	Sphingomonadaceae	Sphingobium		0	180	0	0	0	0	0	0	0	0	0	0	0	0	0	0	0	0	0	0	0	0	0	0	0	0	0	0	0	0	0	0	0	0	0	0	0	180	0	0	0	0	0
Bacteria	Pseudomonadota	Alphaproteobacteria	Sphingomonadales	Sphingomonadaceae	Sphingomonas	Multi-affiliation	0	1987	0	0	0	0	0	0	0	0	0	0	0	0	0	0	0	0	0	0	0	0	0	0	0	0	0	0	0	0	0	0	95	262	0	0	271	0	84	142	59	151	0
Bacteria	Pseudomonadota	Alphaproteobacteria	Sphingomonadales	Sphingomonadaceae	Sphingomonas	Sphingomonas sp.	0	137	0	0	0	0	0	0	0	0	0	0	0	0	0	0	0	0	0	0	0	0	0	0	0	0	0	0	0	0	0	0	0	0	0	0	0	0	0	137	0	0	0
Bacteria	Pseudomonadota	Alphaproteobacteria	Sphingomonadales	Sphingomonadaceae	Sphingomonas		0	321	0	0	0	0	0	0	0	0	0	0	0	0	0	0	0	0	0	0	0	0	0	0	0	0	0	0	0	0	0	0	0	133	0	0	41	0	0	0	0	0	0
Bacteria	Pseudomonadota	Alphaproteobacteria	Sphingomonadales	Sphingomonadaceae	Sphingopyxis	Multi-affiliation	0	39	0	0	0	0	0	0	0	0	0	0	0	0	0	0	0	0	0	0	0	0	0	0	0	0	0	0	0	0	0	0	39	0	0	0	0	0	0	0	0	0	0
Bacteria	Pseudomonadota	Alphaproteobacteria	Sphingomonadales	Sphingomonadaceae	Sphingopyxis	Sphingopyxis baekryungensis	0	21	0	0	0	0	0	0	0	0	0	0	0	0	0	0	0	0	0	0	0	0	0	0	0	0	0	0	0	0	0	0	21	0	0	0	0	0	0	0	0	0	0
Bacteria	Pseudomonadota	Alphaproteobacteria	Sphingomonadales	Sphingomonadaceae	Sphingopyxis		0	400	0	0	0	0	0	0	0	0	0	0	0	0	0	0	0	0	0	0	0	0	0	0	0	0	0	0	0	0	0	0	0	0	0	0	0	0	0	0	0	2	286
Bacteria	Pseudomonadota	Alphaproteobacteria	Sphingomonadales	Sphingomonadaceae	Sphingorhabdus	Sphingorhabdus wooponensis	0	68	0	0	0	0	0	0	0	0	0	0	0	0	0	0	0	0	0	0	0	0	0	0	0	0	0	0	0	0	0	0	0	0	68	0	0	0	0	0	0	0	0
Bacteria	Pseudomonadota	Alphaproteobacteria	Sphingomonadales	Sphingomonadaceae	Sphingorhabdus		0	667	0	0	0	0	0	0	0	0	0	0	0	0	0	0	0	0	0	0	0	0	0	0	0	0	0	0	0	0	0	0	0	0	0	266	0	0	0	0	0	0	0
Bacteria	Pseudomonadota	Alphaproteobacteria	Sphingomonadales	Sphingomonadaceae			0	677	0	0	0	0	0	0	0	0	0	0	0	0	0	0	0	0	0	0	0	0	0	0	0	0	0	0	0	0	0	0	0	0	0	0	542	0	0	0	0	0	0
Bacteria	Pseudomonadota	Alphaproteobacteria	Tistrellales	Geminicoccaceae	Candidatus Alysiosphaera		0	240	0	0	0	0	0	0	0	0	0	0	0	0	0	0	0	0	0	0	0	0	0	0	0	0	0	0	0	0	0	0	0	68	0	172	0	0	0	0	0	0	0
Bacteria	Pseudomonadota	Alphaproteobacteria	Tistrellales	Geminicoccaceae			0	69	0	0	0	0	0	0	0	0	0	0	0	0	0	0	0	0	0	0	0	0	0	0	0	0	0	0	0	0	0	0	0	69	0	0	0	0	0	0	0	0	0
Bacteria	Pseudomonadota	Alphaproteobacteria					0	67	0	0	0	0	0	0	0	0	0	0	0	0	0	0	0	0	0	0	0	0	0	0	0	0	0	0	0	0	0	0	0	0	0	0	0	0	0	0	0	0	0
Bacteria	Pseudomonadota	Gammaproteobacteria	Beggiatoales	Beggiatoaceae			0	68	0	0	0	0	0	0	0	0	0	0	0	0	0	0	0	0	0	0	0	0	0	0	0	0	0	0	0	0	0	0	68	0	0	0	0	0	0	0	0	0	0
Bacteria	Pseudomonadota	Gammaproteobacteria	Burkholderiales	Alcaligenaceae	Alcaligenes	Alcaligenes faecalis	0	36	0	0	0	0	0	0	0	0	0	0	0	0	0	0	0	0	0	0	0	0	0	0	0	0	0	0	0	0	0	0	36	0	0	0	0	0	0	0	0	0	0
Bacteria	Pseudomonadota	Gammaproteobacteria	Burkholderiales	Alcaligenaceae	Parapusillimonas	Paracandidimonas soli	0	163	0	0	0	0	0	0	0	0	0	0	0	0	0	0	0	0	0	0	0	0	0	0	0	0	0	0	0	0	0	163	0	0	0	0	0	0	0	0	0	0	0
Bacteria	Pseudomonadota	Gammaproteobacteria	Burkholderiales	Aquaspirillaceae	Aquaspirillum	Aquaspirillum putridiconchylium	0	43	0	0	0	0	0	0	0	0	0	0	0	0	0	0	0	0	0	0	0	0	0	0	0	0	0	0	0	0	0	0	0	0	0	0	0	0	0	0	0	0	0
Bacteria	Pseudomonadota	Gammaproteobacteria	Burkholderiales	Burkholderiaceae	Burkholderia-Caballeronia-Paraburkholderia	Burkholderia sp.	0	40	0	0	0	0	0	0	0	0	0	0	0	0	0	0	0	0	0	0	0	0	0	0	0	0	0	0	0	0	0	0	0	0	0	0	0	40	0	0	0	0	0
Bacteria	Pseudomonadota	Gammaproteobacteria	Burkholderiales	Burkholderiaceae	Burkholderia-Caballeronia-Paraburkholderia	Multi-affiliation	0	4210	0	0	0	0	0	0	0	0	0	0	0	0	0	0	0	0	0	0	0	0	0	0	0	0	0	0	0	0	159	149	97	18	86	0	200	217	108	833	426	146	129
Bacteria	Pseudomonadota	Gammaproteobacteria	Burkholderiales	Burkholderiaceae	Burkholderia-Caballeronia-Paraburkholderia	Paraburkholderia caledonica	0	36	0	0	0	0	0	0	0	0	0	0	0	0	0	0	0	0	0	0	0	0	0	0	0	0	0	0	0	0	0	0	0	0	0	0	0	36	0	0	0	0	0
Bacteria	Pseudomonadota	Gammaproteobacteria	Burkholderiales	Burkholderiaceae	Cupriavidus	Multi-affiliation	0	257	0	0	0	0	0	0	0	0	0	0	0	0	0	0	0	0	0	0	0	0	0	0	0	0	0	0	0	0	0	0	0	0	0	75	0	0	0	0	0	0	0
Bacteria	Pseudomonadota	Gammaproteobacteria	Burkholderiales	Burkholderiaceae	Lautropia		0	26	0	0	0	0	0	0	0	0	0	0	0	0	0	0	0	0	0	0	0	0	0	0	0	0	0	0	0	0	0	0	0	0	0	0	0	0	0	0	0	0	0
Bacteria	Pseudomonadota	Gammaproteobacteria	Burkholderiales	Burkholderiaceae	Polynucleobacter	Multi-affiliation	0	1589	0	0	0	0	0	0	0	0	0	0	0	0	0	0	0	0	0	0	0	0	0	0	0	0	0	0	0	0	0	0	50	0	80	264	0	0	0	75	0	0	147
Bacteria	Pseudomonadota	Gammaproteobacteria	Burkholderiales	Burkholderiaceae	Polynucleobacter		0	20	0	0	0	0	0	0	0	0	0	0	0	0	0	0	0	0	0	0	0	0	0	0	0	0	0	0	0	0	0	0	0	0	0	0	0	0	0	0	0	0	0
Bacteria	Pseudomonadota	Gammaproteobacteria	Burkholderiales	Burkholderiaceae	Ralstonia	Multi-affiliation	1	1565	0	0	0	0	0	0	0	0	0	1	0	0	0	0	0	0	0	0	0	0	0	0	0	0	0	0	0	0	0	156	0	401	0	0	0	43	0	0	0	0	104
Bacteria	Pseudomonadota	Gammaproteobacteria	Burkholderiales	Chitinibacteraceae	Formivibrio	metagenome	0	33	0	0	0	0	0	0	0	0	0	0	0	0	0	0	0	0	0	0	0	0	0	0	0	0	0	0	0	0	0	0	0	0	0	0	0	0	0	0	0	0	0
Bacteria	Pseudomonadota	Gammaproteobacteria	Burkholderiales	Comamonadaceae	Acidovorax	Acidovorax wautersii	0	244	0	0	0	0	0	0	0	0	0	0	0	0	0	0	0	0	0	0	0	0	0	0	0	0	0	0	0	0	0	0	0	0	0	0	0	0	0	0	0	0	0
Bacteria	Pseudomonadota	Gammaproteobacteria	Burkholderiales	Comamonadaceae	Acidovorax	Multi-affiliation	1	4865	0	0	0	0	0	0	0	0	0	0	0	0	0	0	1	0	0	0	0	0	0	0	0	0	0	0	0	0	45	979	18	124	28	231	586	289	78	339	260	186	173
Bacteria	Pseudomonadota	Gammaproteobacteria	Burkholderiales	Comamonadaceae	Aquabacterium	Multi-affiliation	0	211	0	0	0	0	0	0	0	0	0	0	0	0	0	0	0	0	0	0	0	0	0	0	0	0	0	0	0	0	0	0	0	0	103	0	0	0	0	0	0	0	0
Bacteria	Pseudomonadota	Gammaproteobacteria	Burkholderiales	Comamonadaceae	Aquabacterium		0	1098	0	0	0	0	0	0	0	0	0	0	0	0	0	0	0	0	0	0	0	0	0	0	0	0	0	0	0	0	15	29	91	0	0	0	160	0	105	0	0	407	52
Bacteria	Pseudomonadota	Gammaproteobacteria	Burkholderiales	Comamonadaceae	Azohydromonas		0	75	0	0	0	0	0	0	0	0	0	0	0	0	0	0	0	0	0	0	0	0	0	0	0	0	0	0	0	0	0	0	0	75	0	0	0	0	0	0	0	0	0
Bacteria	Pseudomonadota	Gammaproteobacteria	Burkholderiales	Comamonadaceae	Candidatus Symbiobacter		0	241	0	0	0	0	0	0	0	0	0	0	0	0	0	0	0	0	0	0	0	0	0	0	0	0	0	0	0	0	0	0	0	0	0	0	241	0	0	0	0	0	0
Bacteria	Pseudomonadota	Gammaproteobacteria	Burkholderiales	Comamonadaceae	Comamonas	Polyangium sp.	0	262	0	0	0	0	0	0	0	0	0	0	0	0	0	0	0	0	0	0	0	0	0	0	0	0	0	0	0	0	0	0	0	0	0	0	0	0	0	0	0	127	75
Bacteria	Pseudomonadota	Gammaproteobacteria	Burkholderiales	Comamonadaceae	Curvibacter		0	3524	0	0	0	0	0	0	0	0	0	0	0	0	0	0	0	0	0	0	0	0	0	0	0	0	0	0	0	0	52	327	8	53	0	59	0	102	140	286	260	289	122
Bacteria	Pseudomonadota	Gammaproteobacteria	Burkholderiales	Comamonadaceae	Delftia	Multi-affiliation	0	9462	0	0	0	0	0	0	0	0	0	0	0	0	0	0	0	0	0	0	0	0	0	0	0	0	0	0	0	0	159	273	351	706	139	256	498	701	531	509	527	415	352
Bacteria	Pseudomonadota	Gammaproteobacteria	Burkholderiales	Comamonadaceae	Giesbergeria	Multi-affiliation	0	271	0	0	0	0	0	0	0	0	0	0	0	0	0	0	0	0	0	0	0	0	0	0	0	0	0	0	0	0	0	0	0	0	0	271	0	0	0	0	0	0	0
Bacteria	Pseudomonadota	Gammaproteobacteria	Burkholderiales	Comamonadaceae	Hydrogenophaga	Multi-affiliation	0	254	0	0	0	0	0	0	0	0	0	0	0	0	0	0	0	0	0	0	0	0	0	0	0	0	0	0	0	0	0	0	0	0	0	0	0	0	0	0	0	0	0
Bacteria	Pseudomonadota	Gammaproteobacteria	Burkholderiales	Comamonadaceae	Hydrogenophaga		0	24	0	0	0	0	0	0	0	0	0	0	0	0	0	0	0	0	0	0	0	0	0	0	0	0	0	0	0	0	0	0	0	0	0	0	0	0	0	0	0	0	0
Bacteria	Pseudomonadota	Gammaproteobacteria	Burkholderiales	Comamonadaceae	Inhella	Inhella inkyongensis	0	30	0	0	0	0	0	0	0	0	0	0	0	0	0	0	0	0	0	0	0	0	0	0	0	0	0	0	0	0	0	0	0	28	0	0	0	2	0	0	0	0	0
Bacteria	Pseudomonadota	Gammaproteobacteria	Burkholderiales	Comamonadaceae	Inhella		0	169	0	0	0	0	0	0	0	0	0	0	0	0	0	0	0	0	0	0	0	0	0	0	0	0	0	0	0	0	17	71	1	0	0	0	0	0	0	0	0	0	0
Bacteria	Pseudomonadota	Gammaproteobacteria	Burkholderiales	Comamonadaceae	Kinneretia		0	111	0	0	0	0	0	0	0	0	0	0	0	0	0	0	0	0	0	0	0	0	0	0	0	0	0	0	0	0	0	27	0	0	0	0	0	0	0	0	0	0	0
Bacteria	Pseudomonadota	Gammaproteobacteria	Burkholderiales	Comamonadaceae	Leptothrix		0	71	0	0	0	0	0	0	0	0	0	0	0	0	0	0	0	0	0	0	0	0	0	0	0	0	0	0	0	0	0	0	0	0	0	0	0	0	0	0	0	0	0
Bacteria	Pseudomonadota	Gammaproteobacteria	Burkholderiales	Comamonadaceae	Limnohabitans	Multi-affiliation	0	554	0	0	0	0	0	0	0	0	0	0	0	0	0	0	0	0	0	0	0	0	0	0	0	0	0	0	0	0	0	0	0	0	0	0	171	210	0	0	0	49	0
Bacteria	Pseudomonadota	Gammaproteobacteria	Burkholderiales	Comamonadaceae	Limnohabitans		0	967	0	0	0	0	0	0	0	0	0	0	0	0	0	0	0	0	0	0	0	0	0	0	0	0	0	0	0	0	0	55	18	0	0	0	0	0	0	0	0	370	0
Bacteria	Pseudomonadota	Gammaproteobacteria	Burkholderiales	Comamonadaceae	Methylibium	Multi-affiliation	0	78	0	0	0	0	0	0	0	0	0	0	0	0	0	0	0	0	0	0	0	0	0	0	0	0	0	0	0	0	0	0	0	0	0	0	0	0	78	0	0	0	0
Bacteria	Pseudomonadota	Gammaproteobacteria	Burkholderiales	Comamonadaceae	Multi-affiliation	Multi-affiliation	0	984	0	0	0	0	0	0	0	0	0	0	0	0	0	0	0	0	0	0	0	0	0	0	0	0	0	0	0	0	19	236	0	0	0	0	0	0	0	0	0	0	0
Bacteria	Pseudomonadota	Gammaproteobacteria	Burkholderiales	Comamonadaceae	Paucibacter	Cenchrus americanus	0	24	0	0	0	0	0	0	0	0	0	0	0	0	0	0	0	0	0	0	0	0	0	0	0	0	0	0	0	0	0	0	0	0	0	0	0	0	0	0	0	0	0
Bacteria	Pseudomonadota	Gammaproteobacteria	Burkholderiales	Comamonadaceae	Paucibacter	metagenome	0	40	0	0	0	0	0	0	0	0	0	0	0	0	0	0	0	0	0	0	0	0	0	0	0	0	0	0	0	0	0	0	0	0	0	0	0	0	0	0	0	0	40
Bacteria	Pseudomonadota	Gammaproteobacteria	Burkholderiales	Comamonadaceae	Paucibacter	Multi-affiliation	0	231	0	0	0	0	0	0	0	0	0	0	0	0	0	0	0	0	0	0	0	0	0	0	0	0	0	0	0	0	0	0	0	0	0	0	140	0	0	0	0	0	0
Bacteria	Pseudomonadota	Gammaproteobacteria	Burkholderiales	Comamonadaceae	Paucibacter	Paucibacter sp.	0	120	0	0	0	0	0	0	0	0	0	0	0	0	0	0	0	0	0	0	0	0	0	0	0	0	0	0	0	0	0	0	0	0	0	0	0	0	0	0	0	0	0
Bacteria	Pseudomonadota	Gammaproteobacteria	Burkholderiales	Comamonadaceae	Paucibacter		0	5100	0	0	0	0	0	0	0	0	0	0	0	0	0	0	0	0	0	0	0	0	0	0	0	0	0	0	0	0	74	700	444	0	139	0	0	155	607	0	0	102	341
Bacteria	Pseudomonadota	Gammaproteobacteria	Burkholderiales	Comamonadaceae	Pelomonas	Multi-affiliation	0	125	0	0	0	0	0	0	0	0	0	0	0	0	0	0	0	0	0	0	0	0	0	0	0	0	0	0	0	0	0	0	0	0	0	0	0	0	0	0	0	125	0
Bacteria	Pseudomonadota	Gammaproteobacteria	Burkholderiales	Comamonadaceae	Pelomonas		0	2158	0	0	0	0	0	0	0	0	0	0	0	0	0	0	0	0	0	0	0	0	0	0	0	0	0	0	0	0	29	7	79	0	159	0	146	0	63	123	0	0	0
Bacteria	Pseudomonadota	Gammaproteobacteria	Burkholderiales	Comamonadaceae	Rhodoferax	Curvibacter sp.	0	22	0	0	0	0	0	0	0	0	0	0	0	0	0	0	0	0	0	0	0	0	0	0	0	0	0	0	0	0	0	0	22	0	0	0	0	0	0	0	0	0	0
Bacteria	Pseudomonadota	Gammaproteobacteria	Burkholderiales	Comamonadaceae	Rhodoferax	Multi-affiliation	0	238	0	0	0	0	0	0	0	0	0	0	0	0	0	0	0	0	0	0	0	0	0	0	0	0	0	0	0	0	0	0	0	0	0	0	0	0	0	0	0	0	0
Bacteria	Pseudomonadota	Gammaproteobacteria	Burkholderiales	Comamonadaceae	Rhodoferax	Rhodoferax ferrireducens T118	0	37	0	0	0	0	0	0	0	0	0	0	0	0	0	0	0	0	0	0	0	0	0	0	0	0	0	0	0	0	0	0	0	0	0	0	0	37	0	0	0	0	0
Bacteria	Pseudomonadota	Gammaproteobacteria	Burkholderiales	Comamonadaceae	Rhodoferax		0	604	0	0	0	0	0	0	0	0	0	0	0	0	0	0	0	0	0	0	0	0	0	0	0	0	0	0	0	0	0	0	2	0	0	0	181	150	0	0	0	0	0
Bacteria	Pseudomonadota	Gammaproteobacteria	Burkholderiales	Comamonadaceae	Schlegelella	Schlegelella aquatica	0	10727	0	0	0	0	0	0	0	0	0	0	0	0	0	0	0	0	0	0	0	0	0	0	0	0	0	0	0	0	182	410	258	364	402	923	257	882	280	632	692	436	154
Bacteria	Pseudomonadota	Gammaproteobacteria	Burkholderiales	Comamonadaceae	Sphaerotilus	Sphaerotilus natans	0	173	0	0	0	0	0	0	0	0	0	0	0	0	0	0	0	0	0	0	0	0	0	0	0	0	0	0	0	0	0	0	0	0	0	0	0	173	0	0	0	0	0
Bacteria	Pseudomonadota	Gammaproteobacteria	Burkholderiales	Comamonadaceae	Tepidimonas		0	1485	0	0	0	0	0	0	0	0	0	0	0	0	0	0	0	0	0	0	0	0	0	0	0	0	0	0	0	0	0	210	0	0	52	86	199	110	0	232	0	0	52
Bacteria	Pseudomonadota	Gammaproteobacteria	Burkholderiales	Comamonadaceae		beta proteobacterium MBIC3293	0	1219	0	0	0	0	0	0	0	0	0	0	0	0	0	0	0	0	0	0	0	0	0	0	0	0	0	0	0	0	13	0	0	0	0	0	330	418	112	0	0	29	59
Bacteria	Pseudomonadota	Gammaproteobacteria	Burkholderiales	Comamonadaceae			0	200	0	0	0	0	0	0	0	0	0	0	0	0	0	0	0	0	0	0	0	0	0	0	0	0	0	0	0	0	0	0	0	0	67	0	0	0	0	0	0	0	0
Bacteria	Pseudomonadota	Gammaproteobacteria	Burkholderiales	Hydrogenophilaceae	Hydrogenophilus	Multi-affiliation	0	149	0	0	0	0	0	0	0	0	0	0	0	0	0	0	0	0	0	0	0	0	0	0	0	0	0	0	0	0	0	0	0	149	0	0	0	0	0	0	0	0	0
Bacteria	Pseudomonadota	Gammaproteobacteria	Burkholderiales	Hydrogenophilaceae	Spirillum	Spirillum winogradskyi	0	609	0	0	0	0	0	0	0	0	0	0	0	0	0	0	0	0	0	0	0	0	0	0	0	0	0	0	0	0	54	176	77	0	0	0	0	0	0	0	0	0	112
Bacteria	Pseudomonadota	Gammaproteobacteria	Burkholderiales	Hydrogenophilaceae			0	53	0	0	0	0	0	0	0	0	0	0	0	0	0	0	0	0	0	0	0	0	0	0	0	0	0	0	0	0	0	0	0	0	53	0	0	0	0	0	0	0	0
Bacteria	Pseudomonadota	Gammaproteobacteria	Burkholderiales	Methylophilaceae	Methylotenera		0	37	0	0	0	0	0	0	0	0	0	0	0	0	0	0	0	0	0	0	0	0	0	0	0	0	0	0	0	0	0	0	0	0	0	0	0	0	0	0	0	0	0
Bacteria	Pseudomonadota	Gammaproteobacteria	Burkholderiales	Neisseriaceae	Neisseria		0	234	0	0	0	0	0	0	0	0	0	0	0	0	0	0	0	0	0	0	0	0	0	0	0	0	0	0	0	0	0	0	0	234	0	0	0	0	0	0	0	0	0
Bacteria	Pseudomonadota	Gammaproteobacteria	Burkholderiales	Neisseriaceae		Multi-affiliation	0	135	0	0	0	0	0	0	0	0	0	0	0	0	0	0	0	0	0	0	0	0	0	0	0	0	0	0	0	0	0	0	72	0	0	0	63	0	0	0	0	0	0
Bacteria	Pseudomonadota	Gammaproteobacteria	Burkholderiales	Neisseriaceae			0	5640	0	0	0	0	0	0	0	0	0	0	0	0	0	0	0	0	0	0	0	0	0	0	0	0	0	0	0	0	53	0	0	1267	68	59	0	244	113	296	838	25	232
Bacteria	Pseudomonadota	Gammaproteobacteria	Burkholderiales	Nitrosomonadaceae	DSSD61		0	19	0	0	0	0	0	0	0	0	0	0	0	0	0	0	0	0	0	0	0	0	0	0	0	0	0	0	0	0	19	0	0	0	0	0	0	0	0	0	0	0	0
Bacteria	Pseudomonadota	Gammaproteobacteria	Burkholderiales	Oxalobacteraceae	Collimonas	Collimonas pratensis	0	102	0	0	0	0	0	0	0	0	0	0	0	0	0	0	0	0	0	0	0	0	0	0	0	0	0	0	0	0	0	0	0	0	0	0	0	0	0	0	0	0	0
Bacteria	Pseudomonadota	Gammaproteobacteria	Burkholderiales	Oxalobacteraceae	Collimonas	Multi-affiliation	0	188	0	0	0	0	0	0	0	0	0	0	0	0	0	0	0	0	0	0	0	0	0	0	0	0	0	0	0	0	0	0	0	0	0	0	0	0	0	0	0	188	0
Bacteria	Pseudomonadota	Gammaproteobacteria	Burkholderiales	Oxalobacteraceae	Duganella	Duganella sp.	0	244	0	0	0	0	0	0	0	0	0	0	0	0	0	0	0	0	0	0	0	0	0	0	0	0	0	0	0	0	0	0	0	0	0	0	244	0	0	0	0	0	0
Bacteria	Pseudomonadota	Gammaproteobacteria	Burkholderiales	Oxalobacteraceae	Duganella	Multi-affiliation	0	80	0	0	0	0	0	0	0	0	0	0	0	0	0	0	0	0	0	0	0	0	0	0	0	0	0	0	0	0	0	0	0	0	0	0	0	0	0	0	0	0	0
Bacteria	Pseudomonadota	Gammaproteobacteria	Burkholderiales	Oxalobacteraceae	Duganella		0	231	0	0	0	0	0	0	0	0	0	0	0	0	0	0	0	0	0	0	0	0	0	0	0	0	0	0	0	0	0	0	0	0	0	0	0	0	231	0	0	0	0
Bacteria	Pseudomonadota	Gammaproteobacteria	Burkholderiales	Oxalobacteraceae	Herbaspirillum	Multi-affiliation	0	255	0	0	0	0	0	0	0	0	0	0	0	0	0	0	0	0	0	0	0	0	0	0	0	0	0	0	0	0	0	0	0	0	0	0	0	0	0	255	0	0	0
Bacteria	Pseudomonadota	Gammaproteobacteria	Burkholderiales	Oxalobacteraceae	Herminiimonas	Multi-affiliation	0	72	0	0	0	0	0	0	0	0	0	0	0	0	0	0	0	0	0	0	0	0	0	0	0	0	0	0	0	0	0	0	0	0	0	0	0	0	0	0	0	0	0
Bacteria	Pseudomonadota	Gammaproteobacteria	Burkholderiales	Oxalobacteraceae	Janthinobacterium		0	118	0	0	0	0	0	0	0	0	0	0	0	0	0	0	0	0	0	0	0	0	0	0	0	0	0	0	0	0	0	0	0	0	0	0	0	0	0	0	0	0	0
Bacteria	Pseudomonadota	Gammaproteobacteria	Burkholderiales	Oxalobacteraceae	Massilia	Massilia sp.	0	255	0	0	0	0	0	0	0	0	0	0	0	0	0	0	0	0	0	0	0	0	0	0	0	0	0	0	0	0	0	0	0	0	0	174	0	0	0	0	0	81	0
Bacteria	Pseudomonadota	Gammaproteobacteria	Burkholderiales	Oxalobacteraceae	Massilia	Multi-affiliation	0	747	0	0	0	0	0	0	0	0	0	0	0	0	0	0	0	0	0	0	0	0	0	0	0	0	0	0	0	0	18	0	0	0	55	0	106	96	0	0	0	102	0
Bacteria	Pseudomonadota	Gammaproteobacteria	Burkholderiales	Oxalobacteraceae	Massilia		0	406	0	0	0	0	0	0	0	0	0	0	0	0	0	0	0	0	0	0	0	0	0	0	0	0	0	0	0	0	32	158	0	0	0	0	0	0	216	0	0	0	0
Bacteria	Pseudomonadota	Gammaproteobacteria	Burkholderiales	Oxalobacteraceae	Multi-affiliation	Multi-affiliation	0	115	0	0	0	0	0	0	0	0	0	0	0	0	0	0	0	0	0	0	0	0	0	0	0	0	0	0	0	0	0	0	0	0	0	0	115	0	0	0	0	0	0
Bacteria	Pseudomonadota	Gammaproteobacteria	Burkholderiales	Oxalobacteraceae	Noviherbaspirillum	bacterium BII-R5	0	210	0	0	0	0	0	0	0	0	0	0	0	0	0	0	0	0	0	0	0	0	0	0	0	0	0	0	0	0	6	0	0	0	0	0	0	0	0	204	0	0	0
Bacteria	Pseudomonadota	Gammaproteobacteria	Burkholderiales	Oxalobacteraceae	Noviherbaspirillum	Noviherbaspirillum suwonense	0	40	0	0	0	0	0	0	0	0	0	0	0	0	0	0	0	0	0	0	0	0	0	0	0	0	0	0	0	0	0	0	0	0	39	0	0	0	0	0	0	0	0
Bacteria	Pseudomonadota	Gammaproteobacteria	Burkholderiales	Oxalobacteraceae	Noviherbaspirillum		0	205	0	0	0	0	0	0	0	0	0	0	0	0	0	0	0	0	0	0	0	0	0	0	0	0	0	0	0	0	0	0	23	0	0	0	0	0	0	0	0	0	0
Bacteria	Pseudomonadota	Gammaproteobacteria	Burkholderiales	Oxalobacteraceae	Undibacterium	Undibacterium sp.	0	69	0	0	0	0	0	0	0	0	0	0	0	0	0	0	0	0	0	0	0	0	0	0	0	0	0	0	0	0	0	0	0	0	0	0	0	0	0	0	0	0	0
Bacteria	Pseudomonadota	Gammaproteobacteria	Burkholderiales	Oxalobacteraceae	Undibacterium		0	347	0	0	0	0	0	0	0	0	0	0	0	0	0	0	0	0	0	0	0	0	0	0	0	0	0	0	0	0	8	90	26	0	0	0	0	0	0	0	0	0	0
Bacteria	Pseudomonadota	Gammaproteobacteria	Burkholderiales	Oxalobacteraceae			0	2444	0	0	0	0	0	0	0	0	0	0	0	0	0	0	0	0	0	0	0	0	0	0	0	0	0	0	0	0	37	130	46	237	48	168	11	0	29	0	82	0	79
Bacteria	Pseudomonadota	Gammaproteobacteria	Burkholderiales	Rhodocyclaceae	Azoarcus		0	42	0	0	0	0	0	0	0	0	0	0	0	0	0	0	0	0	0	0	0	0	0	0	0	0	0	0	0	0	0	0	42	0	0	0	0	0	0	0	0	0	0
Bacteria	Pseudomonadota	Gammaproteobacteria	Burkholderiales	Rhodocyclaceae	C39	beta proteobacterium INA1	0	233	0	0	0	0	0	0	0	0	0	0	0	0	0	0	0	0	0	0	0	0	0	0	0	0	0	0	0	0	0	0	0	0	3	110	0	0	0	0	0	0	0
Bacteria	Pseudomonadota	Gammaproteobacteria	Burkholderiales	Rhodocyclaceae	Methyloversatilis	Multi-affiliation	0	198	0	0	0	0	0	0	0	0	0	0	0	0	0	0	0	0	0	0	0	0	0	0	0	0	0	0	0	0	0	0	0	0	0	0	198	0	0	0	0	0	0
Bacteria	Pseudomonadota	Gammaproteobacteria	Burkholderiales	Rhodocyclaceae	Uliginosibacterium	Uliginosibacterium flavum	0	56	0	0	0	0	0	0	0	0	0	0	0	0	0	0	0	0	0	0	0	0	0	0	0	0	0	0	0	0	0	0	0	0	0	0	0	0	0	0	0	0	0
Bacteria	Pseudomonadota	Gammaproteobacteria	Burkholderiales	Rhodocyclaceae	Zoogloea	Multi-affiliation	0	114	0	0	0	0	0	0	0	0	0	0	0	0	0	0	0	0	0	0	0	0	0	0	0	0	0	0	0	0	0	0	0	0	0	0	0	0	0	0	0	0	0
Bacteria	Pseudomonadota	Gammaproteobacteria	Burkholderiales	T34			0	79	0	0	0	0	0	0	0	0	0	0	0	0	0	0	0	0	0	0	0	0	0	0	0	0	0	0	0	0	0	0	0	0	0	0	0	0	0	0	0	0	0
Bacteria	Pseudomonadota	Gammaproteobacteria	Burkholderiales	TRA3-20			0	209	0	0	0	0	0	0	0	0	0	0	0	0	0	0	0	0	0	0	0	0	0	0	0	0	0	0	0	0	0	0	0	0	0	0	0	0	0	0	0	0	0
Bacteria	Pseudomonadota	Gammaproteobacteria	CCD24			Multi-affiliation	0	37	0	0	0	0	0	0	0	0	0	0	0	0	0	0	0	0	0	0	0	0	0	0	0	0	0	0	0	0	0	0	37	0	0	0	0	0	0	0	0	0	0
Bacteria	Pseudomonadota	Gammaproteobacteria	Diplorickettsiales	Diplorickettsiaceae	Rickettsiella	Rickettsiella grylli	0	23	0	0	0	0	0	0	0	0	0	0	0	0	0	0	0	0	0	0	0	0	0	0	0	0	0	0	0	0	23	0	0	0	0	0	0	0	0	0	0	0	0
Bacteria	Pseudomonadota	Gammaproteobacteria	Enterobacterales	Aeromonadaceae	Aeromonas	Multi-affiliation	0	400	0	0	0	0	0	0	0	0	0	0	0	0	0	0	0	0	0	0	0	0	0	0	0	0	0	0	0	0	0	0	0	0	0	0	0	0	0	0	90	0	0
Bacteria	Pseudomonadota	Gammaproteobacteria	Enterobacterales	Alteromonadaceae	Alishewanella	Alishewanella aestuarii B11	0	7798	0	0	0	0	0	0	0	0	0	0	0	0	0	0	0	0	0	0	0	0	0	0	0	0	0	0	0	0	0	0	0	1681	127	939	0	59	6	2843	738	162	280
Bacteria	Pseudomonadota	Gammaproteobacteria	Enterobacterales	Alteromonadaceae	Alishewanella	Multi-affiliation	0	635	0	0	0	0	0	0	0	0	0	0	0	0	0	0	0	0	0	0	0	0	0	0	0	0	0	0	0	0	0	0	0	83	75	90	0	0	89	0	100	0	58
Bacteria	Pseudomonadota	Gammaproteobacteria	Enterobacterales	Alteromonadaceae	Rheinheimera	marine metagenome	0	43	0	0	0	0	0	0	0	0	0	0	0	0	0	0	0	0	0	0	0	0	0	0	0	0	0	0	0	0	0	0	0	0	0	0	0	0	0	0	0	0	0
Bacteria	Pseudomonadota	Gammaproteobacteria	Enterobacterales	Alteromonadaceae	Rheinheimera	Multi-affiliation	0	366	0	0	0	0	0	0	0	0	0	0	0	0	0	0	0	0	0	0	0	0	0	0	0	0	0	0	0	0	0	0	14	0	20	0	7	0	0	0	13	0	0
Bacteria	Pseudomonadota	Gammaproteobacteria	Enterobacterales	Alteromonadaceae	Rheinheimera	Rheinheimera sp.	0	218	0	0	0	0	0	0	0	0	0	0	0	0	0	0	0	0	0	0	0	0	0	0	0	0	0	0	0	0	0	0	0	0	0	0	0	0	0	0	0	0	0
Bacteria	Pseudomonadota	Gammaproteobacteria	Enterobacterales	Alteromonadaceae	Rheinheimera		0	12946	0	0	0	0	0	0	0	0	0	0	0	0	0	0	0	0	0	0	0	0	0	0	0	0	0	0	0	0	104	1608	417	0	165	0	1256	799	1076	248	0	442	814
Bacteria	Pseudomonadota	Gammaproteobacteria	Enterobacterales	Enterobacteriaceae	Escherichia-Shigella	Multi-affiliation	0	75	0	0	0	0	0	0	0	0	0	0	0	0	0	0	0	0	0	0	0	0	0	0	0	0	0	0	0	0	0	0	0	0	0	0	0	0	0	0	0	0	0
Bacteria	Pseudomonadota	Gammaproteobacteria	Enterobacterales	Enterobacteriaceae	Klebsiella	Klebsiella pneumoniae	175	0	0	0	0	0	0	0	0	0	175	0	0	0	0	0	0	0	0	0	0	0	0	0	0	0	0	0	0	0	0	0	0	0	0	0	0	0	0	0	0	0	0
Bacteria	Pseudomonadota	Gammaproteobacteria	Enterobacterales	Enterobacteriaceae	Klebsiella	Klebsiella sp.	26	0	0	0	0	0	0	0	0	0	26	0	0	0	0	0	0	0	0	0	0	0	0	0	0	0	0	0	0	0	0	0	0	0	0	0	0	0	0	0	0	0	0
Bacteria	Pseudomonadota	Gammaproteobacteria	Enterobacterales	Enterobacteriaceae	Multi-affiliation	Multi-affiliation	1511	0	0	0	0	0	0	0	0	0	1511	0	0	0	0	0	0	0	0	0	0	0	0	0	0	0	0	0	0	0	0	0	0	0	0	0	0	0	0	0	0	0	0
Bacteria	Pseudomonadota	Gammaproteobacteria	Enterobacterales	Erwiniaceae	Multi-affiliation	Multi-affiliation	0	343	0	0	0	0	0	0	0	0	0	0	0	0	0	0	0	0	0	0	0	0	0	0	0	0	0	0	0	0	0	0	0	0	0	0	0	0	0	343	0	0	0
Bacteria	Pseudomonadota	Gammaproteobacteria	Enterobacterales	Pasteurellaceae	Haemophilus	Multi-affiliation	97	558	0	0	22	0	0	0	0	0	0	0	0	0	0	0	0	75	0	0	0	0	0	0	0	0	0	0	0	0	0	0	0	0	0	0	0	0	0	0	0	0	0
Bacteria	Pseudomonadota	Gammaproteobacteria	Enterobacterales	Pasteurellaceae	Haemophilus		0	278	0	0	0	0	0	0	0	0	0	0	0	0	0	0	0	0	0	0	0	0	0	0	0	0	0	0	0	0	0	0	278	0	0	0	0	0	0	0	0	0	0
Bacteria	Pseudomonadota	Gammaproteobacteria	Gammaproteobacteria Incertae Sedis		Acidibacter		0	113	0	0	0	0	0	0	0	0	0	0	0	0	0	0	0	0	0	0	0	0	0	0	0	0	0	0	0	0	0	0	0	0	0	0	0	0	0	0	0	0	0
Bacteria	Pseudomonadota	Gammaproteobacteria	Gammaproteobacteria Incertae Sedis				0	83	0	0	0	0	0	0	0	0	0	0	0	0	0	0	0	0	0	0	0	0	0	0	0	0	0	0	0	0	0	0	0	0	0	0	0	0	0	0	0	0	0
Bacteria	Pseudomonadota	Gammaproteobacteria	Legionellales	Legionellaceae	Legionella	Multi-affiliation	0	255	0	0	0	0	0	0	0	0	0	0	0	0	0	0	0	0	0	0	0	0	0	0	0	0	0	0	0	0	0	0	0	0	0	0	0	0	0	0	0	0	0
Bacteria	Pseudomonadota	Gammaproteobacteria	Legionellales	Legionellaceae	Legionella		0	635	0	0	0	0	0	0	0	0	0	0	0	0	0	0	0	0	0	0	0	0	0	0	0	0	0	0	0	0	0	0	35	0	0	0	0	102	0	0	0	0	0
Bacteria	Pseudomonadota	Gammaproteobacteria	Piscirickettsiales	Piscirickettsiaceae	Candidatus Endoecteinascidia		0	39	0	0	0	0	0	0	0	0	0	0	0	0	0	0	0	0	0	0	0	0	0	0	0	0	0	0	0	0	15	0	0	0	0	0	0	0	0	0	0	0	0
Bacteria	Pseudomonadota	Gammaproteobacteria	Pseudomonadales	Cellvibrionaceae	Cellvibrio	Cellvibrio gandavensis	0	116	0	0	0	0	0	0	0	0	0	0	0	0	0	0	0	0	0	0	0	0	0	0	0	0	0	0	0	0	0	0	0	0	0	0	0	0	0	0	0	0	30
Bacteria	Pseudomonadota	Gammaproteobacteria	Pseudomonadales	Cellvibrionaceae	Cellvibrio		0	545	0	0	0	0	0	0	0	0	0	0	0	0	0	0	0	0	0	0	0	0	0	0	0	0	0	0	0	0	0	1	64	0	66	0	0	0	0	0	0	0	0
Bacteria	Pseudomonadota	Gammaproteobacteria	Pseudomonadales	Halieaceae	OM60(NOR5) clade		0	150	0	0	0	0	0	0	0	0	0	0	0	0	0	0	0	0	0	0	0	0	0	0	0	0	0	0	0	0	0	0	0	0	77	27	0	0	0	0	44	0	0
Bacteria	Pseudomonadota	Gammaproteobacteria	Pseudomonadales	Halomonadaceae	Halomonas	Halomonas desiderata	0	29	0	0	0	0	0	0	0	0	0	0	0	0	0	0	0	0	0	0	0	0	0	0	0	0	0	0	0	0	0	0	0	0	29	0	0	0	0	0	0	0	0
Bacteria	Pseudomonadota	Gammaproteobacteria	Pseudomonadales	Halomonadaceae	Halomonas	Halomonas kenyensis	0	176	0	0	0	0	0	0	0	0	0	0	0	0	0	0	0	0	0	0	0	0	0	0	0	0	0	0	0	0	0	0	0	0	73	0	0	0	0	76	0	0	0
Bacteria	Pseudomonadota	Gammaproteobacteria	Pseudomonadales	Halomonadaceae	Halomonas	Halomonas nitritophilus	0	18	0	0	0	0	0	0	0	0	0	0	0	0	0	0	0	0	0	0	0	0	0	0	0	0	0	0	0	0	18	0	0	0	0	0	0	0	0	0	0	0	0
Bacteria	Pseudomonadota	Gammaproteobacteria	Pseudomonadales	Halomonadaceae	Halomonas	Halomonas sp.	0	443	0	0	0	0	0	0	0	0	0	0	0	0	0	0	0	0	0	0	0	0	0	0	0	0	0	0	0	0	0	0	0	107	0	0	0	0	0	336	0	0	0
Bacteria	Pseudomonadota	Gammaproteobacteria	Pseudomonadales	Marinobacteraceae	Marinobacter	Multi-affiliation	0	74	0	0	0	0	0	0	0	0	0	0	0	0	0	0	0	0	0	0	0	0	0	0	0	0	0	0	0	0	0	0	0	0	0	0	74	0	0	0	0	0	0
Bacteria	Pseudomonadota	Gammaproteobacteria	Pseudomonadales	Moraxellaceae	[Agitococcus] lubricus group		0	70	0	0	0	0	0	0	0	0	0	0	0	0	0	0	0	0	0	0	0	0	0	0	0	0	0	0	0	0	0	0	0	0	0	0	0	0	0	0	0	0	0
Bacteria	Pseudomonadota	Gammaproteobacteria	Pseudomonadales	Moraxellaceae	Acinetobacter	Multi-affiliation	0	3439	0	0	0	0	0	0	0	0	0	0	0	0	0	0	0	0	0	0	0	0	0	0	0	0	0	0	0	0	15	892	23	37	79	221	189	351	17	0	0	109	0
Bacteria	Pseudomonadota	Gammaproteobacteria	Pseudomonadales	Moraxellaceae	Moraxella	Multi-affiliation	151	285	0	0	0	0	0	151	0	0	0	0	0	0	0	0	0	0	0	0	0	0	0	0	0	0	0	0	0	0	9	0	0	0	0	5	0	0	0	0	0	0	0
Bacteria	Pseudomonadota	Gammaproteobacteria	Pseudomonadales	Moraxellaceae	Multi-affiliation	Multi-affiliation	33	11140	0	0	0	0	0	0	33	0	0	0	0	0	0	0	0	0	0	0	0	0	0	0	0	0	0	0	0	0	63	1077	210	542	13	236	459	1319	725	374	247	617	214
Bacteria	Pseudomonadota	Gammaproteobacteria	Pseudomonadales	Pseudomonadaceae	Pseudomonas	Multi-affiliation	0	1933	0	0	0	0	0	0	0	0	0	0	0	0	0	0	0	0	0	0	0	0	0	0	0	0	0	0	0	0	29	0	31	267	179	174	21	0	161	444	0	0	5
Bacteria	Pseudomonadota	Gammaproteobacteria	Pseudomonadales	Pseudomonadaceae	Pseudomonas		0	1917	0	0	0	0	0	0	0	0	0	0	0	0	0	0	0	0	0	0	0	0	0	0	0	0	0	0	0	0	0	0	0	190	287	212	0	0	0	438	431	142	67
Bacteria	Pseudomonadota	Gammaproteobacteria	R7C24				0	262	0	0	0	0	0	0	0	0	0	0	0	0	0	0	0	0	0	0	0	0	0	0	0	0	0	0	0	0	0	0	0	118	0	0	0	0	0	0	0	0	0
Bacteria	Pseudomonadota	Gammaproteobacteria	Salinisphaerales	Solimonadaceae	Nevskia		0	63	0	0	0	0	0	0	0	0	0	0	0	0	0	0	0	0	0	0	0	0	0	0	0	0	0	0	0	0	0	0	0	0	0	0	0	0	0	0	0	0	63
Bacteria	Pseudomonadota	Gammaproteobacteria	Xanthomonadales	Xanthomonadaceae	Luteimonas	Multi-affiliation	0	69	0	0	0	0	0	0	0	0	0	0	0	0	0	0	0	0	0	0	0	0	0	0	0	0	0	0	0	0	0	0	0	69	0	0	0	0	0	0	0	0	0
Bacteria	Pseudomonadota	Gammaproteobacteria	Xanthomonadales	Xanthomonadaceae	Luteimonas		0	257	0	0	0	0	0	0	0	0	0	0	0	0	0	0	0	0	0	0	0	0	0	0	0	0	0	0	0	0	0	0	0	0	0	0	257	0	0	0	0	0	0
Bacteria	Pseudomonadota	Gammaproteobacteria	Xanthomonadales	Xanthomonadaceae	Lysobacter	Multi-affiliation	0	51	0	0	0	0	0	0	0	0	0	0	0	0	0	0	0	0	0	0	0	0	0	0	0	0	0	0	0	0	0	0	0	0	0	0	0	0	0	0	0	0	0
Bacteria	Pseudomonadota	Gammaproteobacteria	Xanthomonadales	Xanthomonadaceae	Pseudoxanthomonas	Pseudoxanthomonas kaohsiungensis	0	147	0	0	0	0	0	0	0	0	0	0	0	0	0	0	0	0	0	0	0	0	0	0	0	0	0	0	0	0	0	0	0	0	0	0	0	0	0	0	0	0	0
Bacteria	Pseudomonadota	Gammaproteobacteria	Xanthomonadales	Xanthomonadaceae	Stenotrophomonas	Multi-affiliation	0	1596	0	0	0	0	0	0	0	0	0	0	0	0	0	0	0	0	0	0	0	0	0	0	0	0	0	0	0	0	0	179	0	171	0	0	331	80	0	0	0	0	20
Bacteria	Pseudomonadota	Gammaproteobacteria	Xanthomonadales	Xanthomonadaceae	Stenotrophomonas	Stenotrophomonas maltophilia	0	128	0	0	0	0	0	0	0	0	0	0	0	0	0	0	0	0	0	0	0	0	0	0	0	0	0	0	0	0	0	0	0	0	0	0	128	0	0	0	0	0	0
Bacteria	Pseudomonadota	Gammaproteobacteria	Xanthomonadales	Xanthomonadaceae	Stenotrophomonas	Stenotrophomonas maltophilia R551-3	0	38	0	0	0	0	0	0	0	0	0	0	0	0	0	0	0	0	0	0	0	0	0	0	0	0	0	0	0	0	0	0	38	0	0	0	0	0	0	0	0	0	0
Bacteria	Pseudomonadota	Gammaproteobacteria	Xanthomonadales	Xanthomonadaceae	Xanthomonas	Multi-affiliation	0	242	0	0	0	0	0	0	0	0	0	0	0	0	0	0	0	0	0	0	0	0	0	0	0	0	0	0	0	0	0	0	0	0	0	56	0	0	0	0	28	0	0
Bacteria	Pseudomonadota	Gammaproteobacteria					0	246	0	0	0	0	0	0	0	0	0	0	0	0	0	0	0	0	0	0	0	0	0	0	0	0	0	0	0	0	0	0	0	0	0	113	0	0	0	0	0	0	0
Bacteria	SAR324 clade(Marine group B)						0	203	0	0	0	0	0	0	0	0	0	0	0	0	0	0	0	0	0	0	0	0	0	0	0	0	0	0	0	0	0	0	0	0	0	0	0	0	0	0	0	0	0
Bacteria	Spirochaetota	Leptospirae	Leptospirales	Leptospiraceae	Turneriella	metagenome	0	31	0	0	0	0	0	0	0	0	0	0	0	0	0	0	0	0	0	0	0	0	0	0	0	0	0	0	0	0	0	0	0	0	0	0	0	0	0	0	0	0	0
Bacteria	Spirochaetota	Spirochaetia	Spirochaetales	Spirochaetaceae	Salinispira		0	187	0	0	0	0	0	0	0	0	0	0	0	0	0	0	0	0	0	0	0	0	0	0	0	0	0	0	0	0	0	0	0	0	0	0	0	0	0	187	0	0	0
Bacteria	Spirochaetota	Spirochaetia	Spirochaetales	Spirochaetaceae	Spirochaeta 2	Spirochaeta sp.	0	44	0	0	0	0	0	0	0	0	0	0	0	0	0	0	0	0	0	0	0	0	0	0	0	0	0	0	0	0	0	0	0	0	0	0	0	0	0	0	0	0	0
Bacteria	Spirochaetota	Spirochaetia	Spirochaetales	Spirochaetaceae	Treponema		0	25	0	0	0	0	0	0	0	0	0	0	0	0	0	0	0	0	0	0	0	0	0	0	0	0	0	0	0	0	25	0	0	0	0	0	0	0	0	0	0	0	0
Bacteria	Verrucomicrobiota	Chlamydiae	Chlamydiales	Chlamydiaceae		metagenome	0	2017	0	0	0	0	0	0	0	0	0	0	0	0	0	0	0	0	0	0	0	0	0	0	0	0	0	0	0	0	24	38	0	116	58	0	115	0	0	0	534	130	4
Bacteria	Verrucomicrobiota	Chlamydiae	Chlamydiales	Criblamydiaceae		metagenome	0	54	0	0	0	0	0	0	0	0	0	0	0	0	0	0	0	0	0	0	0	0	0	0	0	0	0	0	0	0	0	0	0	0	0	0	0	0	0	0	0	0	54
Bacteria	Verrucomicrobiota	Chlamydiae	Chlamydiales	Parachlamydiaceae	Candidatus Metachlamydia	Candidatus Metachlamydia lacustris	0	250	0	0	0	0	0	0	0	0	0	0	0	0	0	0	0	0	0	0	0	0	0	0	0	0	0	0	0	0	0	0	0	0	0	0	0	0	0	0	0	0	0
Bacteria	Verrucomicrobiota	Chlamydiae	Chlamydiales	Parachlamydiaceae	Candidatus Protochlamydia	Parachlamydiaceae bacterium CRIB39	0	197	0	0	0	0	0	0	0	0	0	0	0	0	0	0	0	0	0	0	0	0	0	0	0	0	0	0	0	0	0	0	0	0	9	0	0	0	0	0	0	0	0
Bacteria	Verrucomicrobiota	Chlamydiae	Chlamydiales	Parachlamydiaceae	Multi-affiliation	Multi-affiliation	0	281	0	0	0	0	0	0	0	0	0	0	0	0	0	0	0	0	0	0	0	0	0	0	0	0	0	0	0	0	48	210	23	0	0	0	0	0	0	0	0	0	0
Bacteria	Verrucomicrobiota	Chlamydiae	Chlamydiales	Parachlamydiaceae	Neochlamydia	Multi-affiliation	0	461	0	0	0	0	0	0	0	0	0	0	0	0	0	0	0	0	0	0	0	0	0	0	0	0	0	0	0	0	0	0	0	0	0	0	0	0	0	0	0	0	0
Bacteria	Verrucomicrobiota	Chlamydiae	Chlamydiales	Parachlamydiaceae	Neochlamydia		0	118	0	0	0	0	0	0	0	0	0	0	0	0	0	0	0	0	0	0	0	0	0	0	0	0	0	0	0	0	0	0	0	0	0	88	0	0	0	0	0	0	0
Bacteria	Verrucomicrobiota	Chlamydiae	Chlamydiales	Simkaniaceae		Rhabdochlamydiaceae bacterium cvE58	0	345	0	0	0	0	0	0	0	0	0	0	0	0	0	0	0	0	0	0	0	0	0	0	0	0	0	0	0	0	0	0	0	0	0	0	0	0	0	0	0	0	0
Bacteria	Verrucomicrobiota	Chlamydiae	Chlamydiales	Simkaniaceae			0	136	0	0	0	0	0	0	0	0	0	0	0	0	0	0	0	0	0	0	0	0	0	0	0	0	0	0	0	0	20	0	0	0	0	0	0	0	0	0	0	0	0
Bacteria	Verrucomicrobiota	Verrucomicrobiae	Chthoniobacterales	Chthoniobacteraceae	Chthoniobacter	metagenome	0	101	0	0	0	0	0	0	0	0	0	0	0	0	0	0	0	0	0	0	0	0	0	0	0	0	0	0	0	0	0	0	0	0	0	0	0	0	0	0	0	0	0
Bacteria	Verrucomicrobiota	Verrucomicrobiae	Opitutales	Opitutaceae	Cephaloticoccus		0	27	0	0	0	0	0	0	0	0	0	0	0	0	0	0	0	0	0	0	0	0	0	0	0	0	0	0	0	0	0	0	27	0	0	0	0	0	0	0	0	0	0
Bacteria	Verrucomicrobiota	Verrucomicrobiae	Pedosphaerales	Pedosphaeraceae	SH3-11		0	178	0	0	0	0	0	0	0	0	0	0	0	0	0	0	0	0	0	0	0	0	0	0	0	0	0	0	0	0	0	0	0	0	0	0	0	0	0	178	0	0	0
Bacteria	Verrucomicrobiota	Verrucomicrobiae	Verrucomicrobiales	Rubritaleaceae	Luteolibacter		0	469	0	0	0	0	0	0	0	0	0	0	0	0	0	0	0	0	0	0	0	0	0	0	0	0	0	0	0	0	4	0	0	0	66	0	0	84	0	0	0	0	0
							CM	RM	number of species per sample
						Total number of bacterial species	68	605	28	18	12	13	12	12	16	9	21	10	19	18	23	13	9	14	11	13	16	11	11	10	11	6	14	17	4	6	88	91	98	75	86	69	89	81	79	74	67	69	73
						median number of bacterial species	12.5	76
						mean number of bacterial species	13.4643	77.037
[truncated: 17 more columns]

## Sheet: OTU
Supplementary Table S3. Abundance table in each sample (either raw milk microbiota (RM) or cultivable milk microbiota (CM), aggregated at different taxonomic levels, from phylum to OTU
Cluster ID	Kingdom	Phylum	Class	Order	Family	Genus	Species	blast_subject	blast_perc_identity	blast_perc_query_coverage	blast_evalue	blast_aln_length	seed_id	seed_sequence	observation_sum	total CM	total RM	C10	C11	C12	C13	C14	C16	C17	C18	C1	C21	C22	C23	C24	C25	C26	C28	C2	C30	C31	C32	C34	C35	C37	C3	C40	C41	C4	C6	L10	L11	L12	L13
1097	Bacteria	Abditibacteriota	Abditibacteria	Abditibacteriales	Abditibacteriaceae	Abditibacterium	unknown species	JX523914.1.1204	88.915	99.0632	3.06e-143	424	M06648:229:000000000-K49WL:1:1101:10232:24634	TGGGGAATCTTGCGCAATGCGCGAAAGCGTGACGCAGCAACGCCGCGTGGGGGAAGAAGGCCTTCGGGTTGTAAACCCCTTTCAGGAGGGACGAAGGTTCGGCGGTGAACAGCCGTCCGGACTGACGGTACCTCCACAAGAAGCCCCGGCTAACTACGTGCCAGCAGCCGCGGTAATACGTAGGGGGCTAGCGTTGTCCGGAATCATTGGGCGTAAAGCGTATGCAGGCGGATACTTAAGTAGGAAGTGAAAGGTGGGAGCTCAACTCCCACATTGCTCCCTATACTGGGTGTCTTGAGTGGCGGAGAGGGAGATGGAACGACACGTGTAGCGGTGAAATGCGTTGATATGTGTCGGAACACCAATGGCGAAAGCAATCTCCTGGACGCAAACTGACGC…	110	0	110	0	0	0	0	0	0	0	0	0	0	0	0	0	0	0	0	0	0	0	0	0	0	0	0	0	0	0	0	0	0	0	0
929	Bacteria	Acidobacteriota	Acidobacteriae	Acidobacteriales	Acidobacteriaceae (Subgroup 1)	Multi-affiliation	Multi-affiliation	multi-subject	98.01	100	0	402	M06648:229:000000000-K49WL:1:1101:20079:14706	TGGGGAATTTTGCGCAATGGGGGAAACCCTGACGCAGCAACGCCGCGTGGAGGATGAAGTCTCTTGGGACGTAAACTCCTTTCGATAGGGAAGATAATGACGGTACCTATAGAAGAAGCCCCGGCTAACTTCGTGCCAGCAGCCGCGGTAATACGAGGGGGGCAAGCGTTGTTCGGAATTATTGGGCGTAAAGGGCGCGTAGGCGGTTTGACAAGTCTGATGTGAAATCTATGGGCTCAACCCATAGCCTGCATCGGAAACTGTCGGGCTTGAGTATGGGAGAGGTGAGTGGAATTTCCGGTGTAGCGGTGAAATGCGTAGATATCGGAAGGAACACCTGTGGCGAAAGCGGCTCACTGGACCATAACTGACGCTGAGGCGCGAAAGCTAGGGGAGCAA…	130	0	130	0	0	0	0	0	0	0	0	0	0	0	0	0	0	0	0	0	0	0	0	0	0	0	0	0	0	0	0	0	0	0	0
484	Bacteria	Acidobacteriota	Acidobacteriae	Bryobacterales	Bryobacteraceae	Bryobacter	metagenome	FPLS01035791.12.1491	98.01	100	0	402	M06648:229:000000000-K49WL:1:1101:19693:15600	TGGGGAATCTTGCACAATGGGGGAAACCCTGATGCAGCGACGCCGCGTGAACGATGAAGCCCTTCGTGGTGTAAAGTTCTTTCGGCAGGAACGATAATGACGGTACCTGAAGAAGAAGCTGCGGCTAACTACGTGCCAGCAGCCGCGGTAATACGTAGGCAGCAAACGTTGTTCGGAGTTACTGGGCGTAAAGAGTACGTAGGCGGTTTGCTAAGTTTGGTGTGAAATCTCCTGGCTTAACTGGGAGGGTGCGCCGAATACTGGCGAGCTTGAGTGTTGGAGAGGATAGCGGAATTCCTGGTGTAGCGGTGAAATGCGTAGATATCAGGAGGAACACCGGTGGTGTAGACGGCTATCTGGACAACAACTGACGCTGAGGTACGAAAGCGTGGGTAGCAA…	321	0	321	0	0	0	0	0	0	0	0	0	0	0	0	0	0	0	0	0	0	0	0	0	0	0	0	0	0	0	0	0	0	0	0
1357	Bacteria	Acidobacteriota	Acidobacteriae	unknown order	unknown family	Paludibaculum	Multi-affiliation	multi-subject	100	100	0	402	M06648:229:000000000-K49WL:1:1101:12946:24891	TGGGGAATCTTGCACAATGGGGGAAACCCTGATGCAGCGACGCCGCGTGAGCGATGAAGCCCTTCGGGGTGTAAAGCTCTTTCGGCAGGAACGATAATGACGGTACCTGCAGAAGAAGCTGCGGCTAACTACGTGCCAGCAGCCGCGGTAATACGTAGGCAGCAAGCGTTGTTCGGAATTACTGGGCGTAAAGAGTGTGTAGGTGGTGTCGTAAGTTTGGTGTGAAATCTCCCGGCTTAACTGGGAGGGTGCGCCGAAGACTGCGATGCTGGAGTATGGGAGAGGAAAGCGGAATTCCTGGTGTAGCGGTGAAATGCGTAGATATCAGGAGGAACACCTGCGGTGTAGACGGCTTTCTGGACCATTACTGACACTGAGACACGAAAGCGTGGGTAGCAA…	67	0	67	0	0	0	0	0	0	0	0	0	0	0	0	0	0	0	0	0	0	0	0	0	0	0	0	0	0	0	0	0	0	0	0
377	Bacteria	Acidobacteriota	Blastocatellia	2024-11-01	unknown family	unknown genus	unknown species	EU244071.1.1480	98.759	100	0	403	M06648:229:000000000-K49WL:1:1101:17281:12475	TGGGGAATTTTGCGCAATGGGCGAAAGCCTGACGCAGCAACGCCGCGTGAAGGATGAAATCTTTCGGGATGTAAACTTCGCAAGTGTGGGAAGAACAAAATGACGGTACCACAAGTAAGCCCCGGCTAACTCCGTGCCAGCAGCCGCGGTAATACGGGGGGGGCAAGCGTTGTTCGGAATTACTGGGCGTAAAGGGCGCGTAGGCGGCTCTTCAAGTCAGCCGTGAAATCTCCAGGCTTAACCTGGAAGGGTCGGTTGATACTGTCGAGCTAGAGTGTAGAAGAGGCAACTGGAATTCCGTGTGTAGCGGTGAAATGCGTAGATATACGGAGGAACACCTGCGGCGAAGGCGGGTTGCTGGGCTAACACTGACGCTGAGGCGCGAAAGCTAGGGTAGCA…	300	0	300	0	0	0	0	0	0	0	0	0	0	0	0	0	0	0	0	0	0	0	0	0	0	0	0	0	0	0	0	0	300	0	0
1493	Bacteria	Acidobacteriota	Blastocatellia	2024-11-01	unknown family	unknown genus	unknown species	EU132017.1.1300	96.03	100	0	403	M06648:229:000000000-K49WL:1:1103:13862:16348	TGGGGAATTTTGCGCAATGGGCGAAAGCCTGACGCAGCAACGCCGCGTGAAGGATGAAATCCTTCGGGATGTAAACTTCGCAAGTATGGGAAGAAAAAAATGACGGTACCATATGTAAGCCCCGGCTAACTCCGTGCCAGCAGCCGCGGTAATACGGGGGGGGCAAGCGTTGTTCGGAATTACTGGGCGTAAAGGGCGCGTAGGCGGCTCTTCAAGTCAGGTGTGAAATCTCTGGGCTTAACTCAGAAAAGTCACTTGATACTGTTGGGCTAGAGTGTGGAAGAGGCTATTGGAATTCTGTGTGTAGCGGTGAAATGCGTAGATATACGGAGGAACACCAGCGGCGAAGGCGGATAGCTGGGCCAACACTGACGCTGAGGCGCGAAAGCCAGGGTAGCA…	61	0	61	0	0	0	0	0	0	0	0	0	0	0	0	0	0	0	0	0	0	0	0	0	0	0	0	0	0	0	0	0	0	0	0
2766	Bacteria	Acidobacteriota	Blastocatellia	2024-11-01	unknown family	unknown genus	unknown species	EU244071.1.1480	98.015	100	0	403	M06648:229:000000000-K49WL:1:1107:23202:4252	TGGGGAATTTTGCGCAATGGGCGAAAGCCTGACGCAGCAACGCCGCGTGAAGGATGAAATCTTTCGGGATGTAAACTTCGCAAGTGTGGGAAGAACAAAATGACGGTACCACAAGTAAGCCCCGGCTAACTCCGTGCCAGCAGCCGCGGTAATACGGGGGGGGCAAGCGTTGTTCGGAATTACTGGGCGTAAAGGGCGCGTAGGTGGCTCTTCAAGTCAGCCGTGAAATCTCCAGGCTTAACCTGGAAGGGTCGGTTGATACTGTCGAGCTAGAGTGTAGAAGAGGCAACTGGAATTCCGTGTGTAGCGGTGAAATGCGTAGATATACGGAGGAACATCTGCGGCGAAGGCGGGTTGCTTGGCTAACACTGACGCTGAGGCGCGAAAGCTAGGGTAGCA…	18	0	18	0	0	0	0	0	0	0	0	0	0	0	0	0	0	0	0	0	0	0	0	0	0	0	0	0	0	0	0	0	0	0	0
549	Bacteria	Acidobacteriota	Blastocatellia	Blastocatellales	Blastocatellaceae	Blastocatella	unknown species	KJ540712.1.1445	99.005	100	0	402	M06648:229:000000000-K49WL:1:1101:10024:5005	TCGGGAATTTTGGGCAATGGGCGAAAGCCTGACCCAGCAACGCCGCGTGAAGGATGAAGTCTCTCGGGATGTAAACTTCGTAAGAATAGGAAGAATAAATGACGGTACTATTTGTAAGGTCCGGCTAACTACGTGCCAGCAGCCGCGGTAATACGTAGGGACCAAGCGTTGTTCGGATTTACTGGGCGTAAAGGGCGCGTAGGCGGCGTGGTAAGTCACTTGTGAAATCTCCGAGCTTAACTCGGAACGGTCAAGTGATACTGCTGTGCTAGAGTACAGAAGGGGCAATCGGAATTCTTGGTGTAGCGGTGAAATGCGTAGATATCAAGAGGAACACCTGAGGTGAAGACGGGTTGCTGGGCTGATACTGACGCTGAGGCGCGAAAGCTAGGGTAGCAA…	219	0	219	0	0	0	0	0	0	0	0	0	0	0	0	0	0	0	0	0	0	0	0	0	0	0	0	0	0	0	0	0	0	0	0
1170	Bacteria	Acidobacteriota	Blastocatellia	Blastocatellales	Blastocatellaceae	Blastocatella	unknown species	KF037481.1.1488	99.005	100	0	402	M06648:229:000000000-K49WL:1:1101:8911:9749	TCGGGAATTTTGGGCAATGGGCGAAAGCCTGACCCAGCAACGCCGCGTGAAGGATGAAGTATTTCGGTATGTAAACTTCGTAAGAATAGGAAGAATAAATGACGGTACTATTTGTAAGGTCCGGCTAACTACGTGCCAGCAGCCGCGGTAATACGTAGGGACCAAGCGTTGTTCGGATTTACTGGGCGTAAAGGGCGCGTAGGCGGCGTGGTAAGTCAGCTGTGAAATCTCCGAGCTTAACTCGGAACGGTCAGCTGATACTGCTGTGCTAGAGTACAGAAGGGGCAATCGGAATTCTTGGTGTAGCGGTGAAATGCGTAGATATCAAGAGGAACACCTGAGGTGAAGACGGGTTGCTGGGCTGATACTGACGCTGAGGCGCGAAAGCTAGGGTAGCAA…	81	0	81	0	0	0	0	0	0	0	0	0	0	0	0	0	0	0	0	0	0	0	0	0	0	0	0	0	0	0	0	0	0	0	0
2262	Bacteria	Acidobacteriota	Blastocatellia	Blastocatellales	Blastocatellaceae	Blastocatella	unknown species	KF037282.1.1489	100	100	0	402	M06648:229:000000000-K49WL:1:1108:13949:5129	TCGGGAATTTTGGGCAATGGGCGAAAGCCTGACCCAGCAACGCCGCGTGAAGGATGAAGTCTTTCGGGATGTAAACTTCGTAAGAATAGGAAGAATAAATGACGGTACTATTTGTAAGGTCCGGCTAACTACGTGCCAGCAGCCGCGGTAATACGTAGGGACCAAGCGTTGTTCGGATTTACTGGGCGTAAAGGGCGCGTAGGCGGCAATTCAAGTCAGTTGTGAAATCTCCGAGCTTAACTCGGAACGGTCAACTGATACTGCTTTGCTAGAGTACAGAAGGGGCAATCGGAATTCTTGGTGTAGCGGTGAAATGCGTAGATATCAAGAGGAACACCTGAGGTGAAGACGGGTTGCTGGGCTGATACTGACGCTGAGGCGCGAAAGCTAGGGTAGCAA…	36	0	36	0	0	0	0	0	0	0	0	0	0	0	0	0	0	0	0	0	0	0	0	0	0	0	0	0	0	0	0	0	0	0	0
369	Bacteria	Acidobacteriota	Blastocatellia	Blastocatellales	Blastocatellaceae	JGI 0001001-H03	unknown species	FR749748.1.1486	99.005	100	0	402	M06648:229:000000000-K49WL:1:1104:9766:14160	TCGGGAATTTTGGGCAATGGGCGAAAGCCTGACCCAGCAACGCCGCGTGAAGGATGAAGTATTTCGGTATGTAAACTTCGAAAGAATAGGAAGAATCAATGACGGTACTATTTATAAGGTCCGGCTAACTACGTGCCAGCAGCCGCGGTAATACGTAGGGACCAAGCGTTGTTCGGATTTACTGGGCGTAAAGGGCGCGTAGGCGGCGTTGTAAGTCACTTGTGAAATCTCTGAGCTTAACTCAGAACGGCCAAGTGATACTGCAGTGCTAGAGTGTGGAAGGGGCAATCGGAATTCTTGGTGTAGCGGTGAAATGCGTAGATATCAAGAGGAACACCTGAGGTGAAGACGGGTTGCTGGGCCAACACTGACGCTGAGGCGCGAAAGCCAGGGGAGCAA…	279	0	279	0	0	0	0	0	0	0	0	0	0	0	0	0	0	0	0	0	0	0	0	0	0	0	0	0	0	0	0	0	0	9	0
904	Bacteria	Acidobacteriota	Blastocatellia	Blastocatellales	Blastocatellaceae	JGI 0001001-H03	unknown species	multi-subject	99.502	100	0	402	M06648:229:000000000-K49WL:1:1102:23926:20737	TCGGGAATTTTGGGCAATGGGCGAAAGCCTGACCCAGCAACGCCGCGTGAAGGATGAAGTATTTCGGTATGTAAACTTCGAAAGAATAGGAAGAATAAATGACGGTACTATTTATAAGGTCCGGCTAACTACGTGCCAGCAGCCGCGGTAATACGTAGGGACCAAGCGTTGTTCGGATTTACTGGGCGTAAAGGGCGCGTAGGCGGCAATTCAAGTCATCTGTGAAATCTCCGGGCTTAACTCGGAACGGTCAGATGATACTGCTTTGCTAGAGTGCAGAAGGGGCAATCGGAATTCTTGGTGTAGCGGTGAAATGCGTAGATATCAAGAGGAACACCTGAGGTGAAGACGGGTTGCTGGGCTGACACTGACGCTGAGGCGCGAAAGCTAGGGTAGCAA…	126	0	126	0	0	0	0	0	0	0	0	0	0	0	0	0	0	0	0	0	0	0	0	0	0	0	0	0	0	0	0	0	0	0	0
1178	Bacteria	Acidobacteriota	Blastocatellia	Pyrinomonadales	Pyrinomonadaceae	RB41	unknown species	HQ592550.1.1518	95.991	100	0	424	M06648:229:000000000-K49WL:1:1101:12464:13186	TCGGGAATTTTGGGCAATGGGCGAAAGCCTGACCCAGCAACGCCGCGTGAAGGATGAAATCCCTCGGGATGTAAACTTCGCAAGAATAGGAAGAATAATATAATGCTAATACCATTGTAGATGACGGTACTATTTGTAAGCTCCGGCTAACTCCGTGCCAGCAGCCGCGGTAATACGGGGGGAGCAAGCGTTGTTCGGATTTACTGGGCGTAAAGGGCGCGTAGGCGGCGTGATAAGTCACTTGTGAAATCTCTGGGCTCAACTCAGAACGGCCAAGTGATACTGTCGTGCTAGAGTGTGGAAGGGGCTACTGGAATTCTCGGTGTAGCGGTGAAATGCGTAGATATCGAGAGGAACACCTGCGGCGAAGGCGGGTAGCTGGGCCAACACTGACGCTGA…	87	0	87	0	0	0	0	0	0	0	0	0	0	0	0	0	0	0	0	0	0	0	0	0	0	0	0	0	0	0	0	0	0	0	0
447	Bacteria	Acidobacteriota	Vicinamibacteria	Vicinamibacterales	unknown family	unknown genus	unknown species	KC620908.1.1491	98.832	100	0	428	M06648:229:000000000-K49WL:1:1101:3930:10255	TGGGGAATTGTTCGCAATGGGCGAAAGCCTGACGACGCAACGCCGCGTGGAGGATGAAGAATTTCGGTTCGTAAACTCCTTTCGACCAAGATGAATACCCATGGGTTTAATACGCCCGTGGGCTGACAGTATTGAGAGAAGAAGCCCCGGCTAACTCTGTGCCAGCAGCCGCGGTAATACAGGGGGGGCAAGCGTTGTTCGGAATTACTGGGCGTAAAGGGTTCGTAGGTGGCCAACTAAGTCAGACGTGAAATCCCTCAGCTTAACTGGGGAACTGCCTCTGATACTGGTTGGCTTGAGTGCAGGAGAGGAATGCGGAATTCCAGGTGTAGCGGTGAAATGCGTAGATATCTGGAGGAACACCGGTGGCGAAGGCGGCATTCTGGACTGTAACTGACA…	276	0	276	0	0	0	0	0	0	0	0	0	0	0	0	0	0	0	0	0	0	0	0	0	0	0	0	0	0	0	0	0	0	0	0
2586	Bacteria	Acidobacteriota	Vicinamibacteria	Vicinamibacterales	Vicinamibacteraceae	unknown genus	metagenome	FPLS01003933.3.1231	98.598	100	0	428	M06648:229:000000000-K49WL:1:1107:24882:21963	TGGGGAATTGTTCGCAATGGGCGCAAGCCTGACGACGCAACGCCGCGTGGGGGATGAAGGTCTTCGGATCGTAAACCCCTGTCGAATGGGACGAAAGACTCGCACATTAACACCTTGCGAGAGTGACGGTACCGTTAAAGGAAGCCACGGCTAACTCTGTGCCAGCAGCCGCGGTAATACAGAGGTGGCAAGCGTTGTTCGGAATTACTGGGCGTAAAGGGCGCGTAGGCGGCCTTCTAAGTCAGACGTGAAATCCCCCGGCTTAACCTGGGAACTGCGTCTGATACTGGGAGGCTAGAGTATGGGAGAGGGATGTAGAATTCCAGGTGTAGCGGTGAAATGCGTAGATATCTGGAGGAATACCGGTGGCGAAGGCGGCATCCTGGACCATTACTGACG…	23	0	23	0	0	0	0	0	0	0	0	0	0	0	0	0	0	0	0	0	0	0	0	0	0	0	0	0	0	0	0	0	0	0	0
1205	Bacteria	Acidobacteriota	Vicinamibacteria	Vicinamibacterales	Vicinamibacteraceae	unknown genus	Multi-affiliation	multi-subject	99.296	100	0	426	M06648:229:000000000-K49WL:1:1102:12689:9100	TGGGGAATTGTTCGCAATGGGCGCAAGCCTGACGACGCAACGCCGCGTGGAGGATGAAGGTCTTCGGATCGTAAACTCCTGTTGATCGGGACGAAAAGCTCCAACCTAATACGTTGGAGACTGACGGTACCGGTTGAGGAAGCCACGGCTAACTCTGTGCCAGCAGCCGCGGTAATACAGAGGTGGCAAGCGTTGTTCGGAATTACTGGGCGTAAAGGGCGCGTAGGCGGCCTTCTAAGTCGGACGTGAAAGCCCCAGGCTTAACCTGGGAACTGCGTCTGATACTGGAAGGCTTGGATTCGGGAGAGGGATGTGGAATTCCAGGTGTAGCGGTGAAATGCGTAGATATCTGGAGGAACACCGGTGGCGAAGGCGGCATCCTGGACCGAGATCGACGCT…	93	0	93	0	0	0	0	0	0	0	0	0	0	0	0	0	0	0	0	0	0	0	0	0	0	0	0	0	0	0	0	0	0	0	0
687	Bacteria	Acidobacteriota	Vicinamibacteria	Vicinamibacterales	Vicinamibacteraceae	unknown genus	unknown species	multi-subject	98.592	100	0	426	M06648:229:000000000-K49WL:1:1101:6609:15481	TGGGGAATTGTTCGCAATGGGCGCAAGCCTGACGACGCAACGCCGCGTGGAGGATGAAGGTCTTCGGATTGTAAACTCCTGTTGATCGGGACGAAAAGCTTCGACCTAACACGTCGGAGACTGACGGTACCGGTTGAGGAAGCCACGGCTAACTCTGTGCCAGCAGCCGCGGTAATACAGAGGTGGCAAGCGTTGTTCGGAATTACTGGGCGTAAAGGGCGCGTAGGCGGCCTTCTAAGTCGAACGTGAAAGCCCCAGGCTTAACCTGGGAACTGCGTTTGATACTGGGAGGCTTGGATTCGGGAGAGGGATGTGGAATTCCAGGTGTAGCGGTGAAATGCGTAGATATCTGGAGGAACACCGGTGGCGAAGGCGGCATCCTGGACCGACATCGACGCT…	180	0	180	0	0	0	0	0	0	0	0	0	0	0	0	0	0	0	0	0	0	0	0	0	0	0	0	0	0	0	0	0	0	0	0
1010	Bacteria	Acidobacteriota	Vicinamibacteria	Vicinamibacterales	Vicinamibacteraceae	unknown genus	unknown species	multi-subject	multi-identity	100	0	multi-alignment-lg	M06648:229:000000000-K49WL:1:1101:11066:6337	TGGGGAATTGTTCGCAATGGGCGCAAGCCTGACGACGCAACGCCGCGTGGAGGATGAAGGTCTTCGGATTGTAAACTCCTGTTGCTCGGGACGAAAAGCTCCGACCCAATACGTCGGAGTCTGACGGTACCGAGTGAGGAAGCCCCGGCTAACTCTGTGCCAGCAGCCGCGGTAATACAGAGGGGGCAAGCGTTGTTCGGAATTACTGGGCGTAAAGGGCGCGTAGGCGGCCCGCTAAGTCGAACGTGAAATCCCCGGGCTCAACCCGGGAACTGCGTCCGATACTGGTGGGCTCGAATCCGGGAGAGGGATGTGGAATTCCAGGTGTAGCGGTGAAATGCGTAGATATCTGGAGGAACACCGGTGGCGAAGGCGGCATCCTGGACCGGTATTGACGCT…	114	0	114	0	0	0	0	0	0	0	0	0	0	0	0	0	0	0	0	0	0	0	0	0	0	0	0	0	0	0	0	0	0	0	0
1978	Bacteria	Actinomycetota	Acidimicrobiia	IMCC26256	unknown family	unknown genus	unknown species	JF116378.1.1340	96.03	100	0	403	M06648:229:000000000-K49WL:1:1102:14046:20920	TAGGGAATCTTGCACAATGAGGGAAACCTTGATGCAGCGACGCCGCGTGCGGGACGAAGGCCCTAGGGTTGTAAACCGCTTTCAGTTGGGACGAAAGTGACGGTACCAACAGAAGAAGCCCCGGCCAACTATGTGCCAGCAGCCGCGGTGATACATAGGGGGCAAGCGTTGTCCGGATTTACTGGGCGTAAAGAGCTCGTAGGCGGTTTACCAAGTCAGAAGTGAAATCTCCGTGCTTAACACGGAGCGGCCTTTTGAAACTGGTATGACTTGAGTATGGTAGAGGAGTGTGGAATTTCCGGTGTAGCGGTGAAATGCGCAGATATCGGAAGGAACACCTATGGCGAAGGCAGCACTCTGGGCCAAAACTGACGCTGAGGAGCGAAAGCGTGGGGAGCG…	37	0	37	0	0	0	0	0	0	0	0	0	0	0	0	0	0	0	0	0	0	0	0	0	0	0	0	0	0	0	0	0	0	37	0
437	Bacteria	Actinomycetota	Acidimicrobiia	Microtrichales	Iamiaceae	Iamia	Multi-affiliation	multi-subject	100	100	0	403	M06648:229:000000000-K49WL:1:1101:4979:9111	TGGGGAATCTTGCGCAATGGGCGAAAGCCTGACGCAGCAACGCCGCGTGGGGGATGAAGGCTCTCGGGTTGTAAACCCCTTTCAGCAGGGACGAATCAAGACGGTACCTGCAGAAGAAGCCCCGGCTAACTACGTGCCAGCAGCCGCGGTAACACGTAGGGGGCAAGCGTTGTCCGGATTTATTGGGCGTAAAGAGCTCGTAGGTGGCTGAGTAAGTCGGATGTTAAATCCCCAGGCTCAACCTGGGACACCACCCGATACTGCTCTGGCTAGAGTCCGGTAGGGGAGCGTGGAATTCCTGGTGTAGCGGTGAAATGCGCAGATATCAGGAGGAACACCAGCGGCGAAGGCGGCGCTCTGGGCCGGTACTGACACTGAGGAGCGAAAGCGTGGGTAGCA…	258	0	258	0	0	0	0	0	0	0	0	0	0	0	0	0	0	0	0	0	0	0	0	0	0	0	0	0	0	0	0	0	0	0	0
536	Bacteria	Actinomycetota	Acidimicrobiia	Microtrichales	Iamiaceae	Iamia	Multi-affiliation	multi-subject	98.263	100	0	403	M06648:229:000000000-K49WL:1:1102:11121:12753	TGGGGAATCTTGCGCAATGGGCGAAAGCCTGACGCAGCAACGCCGCGTGGGGGATGAAGGCTCTCGGGTTGTAAACCCCTTTCAGCAGGGACGAATCAAGACGGTACCTGCAGAAGAAGCCCCGGCTAACTACGTGCCAGCAGCCGCGGTAACACGTAGGGGGCAAGCGTTGTCCGGATTTATTGGGCGTAAAGAGCTCGTAGGTGGCTGAGTAAGTCGGGTGTCAAAGCCCCAGGCTCAACCTGGGTTCCCACTCGATACTGCTCTGGCTAGAGTCCGGTAGGGGAGCGTGGAATTCCTGGTGTAGCGGTGAAATGCGCAGATATCAGGAGGAACACCAGCGGCGAAGGCGGCGCTCTGGGCCGGTACTGACACTGAGGAGCGAAAGCGTGGGTAGCA…	317	0	317	0	0	0	0	0	0	0	0	0	0	0	0	0	0	0	0	0	0	0	0	0	0	0	0	0	0	0	0	0	0	0	0
676	Bacteria	Actinomycetota	Acidimicrobiia	Microtrichales	Iamiaceae	Iamia	unknown species	JF183883.1.1345	99.504	100	0	403	M06648:229:000000000-K49WL:1:1101:23724:9234	TGGGGAATCTTGCGCAATGGGCGAAAGCCTGACGCAGCAACGCCGCGTGGGGGATGAAGGCTCTCGGGTTGTAAACCCCTTTCAGCAGGGACGAATCAAGACGGTACCTGCAGAAGAAGCCCCGGCTAACTACGTGCCAGCAGCCGCGGTAACACGTAGGGGGCAAGCGTTGTCCGGATTTATTGGGCGTAAAGAGCTCGTAGGTGGCTGAGTAAGTCGGATGTCAAATCCCCAGGCTCAACCTGGGATCCCATCCGATACTGCTCTGGCTAGAGTCCGGTAGGGGAGCGTGGAATTCCTGGTGTAGCGGTGAAATGCGCAGATATCAGGAGGAACACCAGCGGCGAAGGCGGCGCTCTGGGCCGGTACTGACACTGAGGAGCGAAAGCGTGGGTAGCA…	178	0	178	0	0	0	0	0	0	0	0	0	0	0	0	0	0	0	0	0	0	0	0	0	0	0	0	0	0	0	0	0	0	0	0
306	Bacteria	Actinomycetota	Acidimicrobiia	Microtrichales	Ilumatobacteraceae	CL500-29 marine group	metagenome	FPLS01022028.10.1511	99.007	100	0	403	M06648:229:000000000-K49WL:1:1101:11481:3466	TGGGGAATCTTGCGCAATGGGCGAAAGCCTGACGCAGCAACGCCGCGTGCGGGAAGAAGGCCTTCGGGTTGTAAACCGCTTTCAGAAGGAACGAAAATGACGGTACTTTCAGAAGAAGGTGCGGCCAACTACGTGCCAGCAGCCGCGGTGACACGTAGGCACCAAGCGTTGTCCGGATTTATTGGGCGTAAAGAGCTCGTAGGCGGTTCAGTAAGTCGGGTGTGAAAACTTTGGGCTCAACCCAAAGCCTGCATCCGATACTGCTGTGACTTGAGTTCGGTAGGGGAGTGGGGAATTCCTAGTGTAGCGGTGAAATGCGCAGATATTAGGAGGAACACCGGTGGCGAAGGCGCCACTCTGGGCCGAAACTGACGCTGAGGAGCGAAAGCGTGGGTAGCA…	357	0	357	0	0	0	0	0	0	0	0	0	0	0	0	0	0	0	0	0	0	0	0	0	0	0	0	0	0	0	0	0	0	0	0
197	Bacteria	Actinomycetota	Acidimicrobiia	Microtrichales	Ilumatobacteraceae	CL500-29 marine group	unknown species	multi-subject	multi-identity	100	0	multi-alignment-lg	M06648:229:000000000-K49WL:1:1101:21093:3449	TGGGGAATCTTGCGCAATGGGCGAAAGCCTGACGCAGCAACGCCGCGTGCGGGAAGAAGGCCTTCGGGTTGTAAACCGCTTTCAGAAGGAACGAAAATGACGGTACTTTCAGAAGAAGGTGCGGCCAACTACGTGCCAGCAGCCGCGGTGACACGTAGGCACCAAGCGTTGTCCGGATTTATTGGGCGTAAAGAGCTCGTAGGCGGTTCGGTAAGTCGGGTGTGAAAACTTTGGGCTCAACCCAAAGCGTGCACTCGATACTGCCGTGACTAGAGTTCGGTAGGGGAGCGGGGAATTCCTAGTGTAGCGGTGAAATGCGCAGATATTAGGAGGAACACCGGTGGCGAAGGCGCCGCTCTGGGCCGAAACTGACGCTGAGGAGCGAAAGCGTGGGTAGCA…	549	0	549	0	0	0	0	0	0	0	0	0	0	0	0	0	0	0	0	0	0	0	0	0	0	0	0	0	0	0	0	0	246	0	0
1355	Bacteria	Actinomycetota	Acidimicrobiia	Microtrichales	Ilumatobacteraceae	CL500-29 marine group	unknown species	HQ538649.1.1483	100	100	0	403	M06648:229:000000000-K49WL:1:1101:10839:15314	TGGGGAATCTTGCGCAATGGGCGAAAGCCTGACGCAGCAACGCCGCGTGCGGGAAGAAGGCCTTCGGGTTGTAAACCGCTTTCAGAAGGAACGAAAATGACGGTACTTTCAGAAGAAGGTGCGGCCAACTACGTGCCAGCAGCCGCGGTGACACGTAGGCACCAAGCGTTGTCCGGATTTATTGGGCGTAAAGAGCTCGTAGGCGGTTCGGTAAGTCGGGTGTGAAAACTTTGGGCTTAACCCAAAGCCTGCATCCGATACTGCTGTGACTAGAGTTCGGTAGGGGAGCGGGGAATTCCTAGTGTAGCGGTGAAATGCGCAGATATTAGGAGGAACACCGGTGGCGAAGGCGCCGCTCTGGGCCGATACTGACGCTGAGGAGCGAAAGCGTGGGTAGCA…	79	0	79	0	0	0	0	0	0	0	0	0	0	0	0	0	0	0	0	0	0	0	0	0	0	0	0	0	0	0	0	0	0	0	0
485	Bacteria	Actinomycetota	Acidimicrobiia	Microtrichales	Microtrichaceae	IMCC26207	metagenome	FPLP01000350.16.1517	100	100	0	404	M06648:229:000000000-K49WL:1:1109:16519:14466	TGGGGAATCTTGCGCAATGGGCGAAAGCCTGACGCAGCAACGCCGCGTGCGGGATGACGGCCTTCGTGGTTGTAAACCGCTTTCAGCAGGGACGAAAATGACGGTACCTGCAGAAGAAGCCCCGGCTAACTACGTGCCAGCAGCCGCGGTAATACGTAGGGGGCAAGCGTTGTCCGGAATCATTGGGCGTAAAGAGCTCGTAGGCGGTTCAGTAAGTCGGGTGTGAAAGCTCCGAGCTCAACTCGGAGAGGCCACTCGATACTGCTGTGACTAGAATCCAGTAGGGGAGTGTGGAACTCCTGGTGTAGCGGTGAAATGCGCAGATATCAGGAAGAACACCAGCGGCGAAGGCGGCACTCTGGGCTGGTATTGACGCTGAGGAGCGAAAGTGTGGGTAGC…	514	0	514	0	0	0	0	0	0	0	0	0	0	0	0	0	0	0	0	0	0	0	0	0	0	0	0	0	0	0	0	0	8	0	0
606	Bacteria	Actinomycetota	Acidimicrobiia	Microtrichales	Microtrichaceae	IMCC26207	Multi-affiliation	multi-subject	99.01	100	0	404	M06648:229:000000000-K49WL:1:1101:24240:7996	TGGGGAATCTTGCGCAATGGGCGAAAGCCTGACGCAGCAACGCCGCGTGCGGGATGACGGCCTTCGTGGTTGTAAACCGATTTCAGCAGGGACGAAATTGACGGTACCTGCAGAAGAAGCCCCGGCTAACTACGTGCCAGCAGCCGCGGTAATACGTAGGGGGCAAGCGTTGTCCGGAATCATTGGGCGTAAAGAGCTCGTAGGCGGTTCAGTAAGTCGGGTGTGAAAGCTCCGAGCTCAACTCGGAGAGGCCACTCGATACTGCTGTGACTAGAATCCAGTAGGGGAGTGTGGAATTCCTGGTGTAGCGGTGAAATGCGCAGATATCAGGAGGAACACCAGCGGCGAAGGCGGCACTCTGGGCTGGTATTGACGCTGAGGAGCGAAAGTGTGGGTAGC…	197	0	197	0	0	0	0	0	0	0	0	0	0	0	0	0	0	0	0	0	0	0	0	0	0	0	0	0	0	0	0	0	0	0	0
740	Bacteria	Actinomycetota	Acidimicrobiia	Microtrichales	Microtrichaceae	unknown genus	unknown species	AB286641.1.1433	98.259	100	0	402	M06648:229:000000000-K49WL:1:1101:6827:19264	TGGGGAATCTTGCGCAATGGGCGAAAGCCTGACGCAGCAACGCCGCGTGCGGGATGAAGGCCTTCGGGTTGTAAACCGCTTTCAGCAGGGACGAAAATGACGGTACCTGCAGAAGAAGCCCCGGCTAACTACGTGCCAGCAGCCGCGGTAATACGTAGGGGGCAAGCGTTGTCCGGATTTATTGGGCGTAAAGAGCTCGTAGGCGGTTCCGTAAGTCGGGTGTGAAAAATCTGGGCTCAACCCAGTGGAGCACCCGATACTGCGGTGACTTGAGTCCGGTAGGGGAGTGTGGAATTCCTGGTGTAGCGGTGAAATGCGCAGATATCAGGAGGAACACCGACGGCGAAGGCAGCACTCTGGGCCGGAACTGACGCTGAGGAGCGAAAGCGTGGGGAGCGA…	167	0	167	0	0	0	0	0	0	0	0	0	0	0	0	0	0	0	0	0	0	0	0	0	0	0	0	0	0	0	0	0	0	35	0
1019	Bacteria	Actinomycetota	Acidimicrobiia	Microtrichales	Microtrichaceae	unknown genus	unknown species	AB286641.1.1433	98.259	100	0	402	M06648:229:000000000-K49WL:1:1101:9593:15171	TGGGGAATCTTGCGCAATGGGCGAAAGCCTGACGCAGCAACGCCGCGTGCGGGATGACGGCCCTCGGGTTGTAAACCGCTTTCAGCAGGGACGAAAATGACGGTACCTGCAGAAGAAGCCCCGGCTAACTACGTGCCAGCAGCCGCGGTAATACGTAGGGGGCAAGCGTTGTCCGGATTTATTGGGCGTAAAGAGCTCGTAGGCGGTTCCGTAAGTCGGGTGTGAAAAATCTGGGCTCAACCCAGTGGAGCACCCGATACTGCGGTGACTTGAGTCCGGTAGGGGAGTGTGGAATTCCTGGTGTAGCGGTGAAATGCGCAGATATCAGGAGGAACACCAACAGCGAAGGCAGCACTCTGGGCCGGAACTGACGCTGAGGAGCGAAAGCGTGGGGAGCGA…	109	0	109	0	0	0	0	0	0	0	0	0	0	0	0	0	0	0	0	0	0	0	0	0	0	0	0	0	0	0	0	0	109	0	0
1762	Bacteria	Actinomycetota	Acidimicrobiia	Microtrichales	Microtrichaceae	unknown genus	unknown species	JQ684522.1.1389	98.01	100	0	402	M06648:229:000000000-K49WL:1:1102:8141:22717	TGGGGAATCTTGCGCAATGGGCGAAAGCCTGACGCAGCAACGCCGCGTGCGGGATGAAGGCCTTCGGGTCGTAAACCGCTTTCAGCAGGGACGAAAATGACGGTACCTGCAGAAGAAGCTCCGGCTAACTACGTTCCAGCAGCCGCGGTAATACGTAGGGAGCAAGCGTTGTCCGGATTTATTGGGCGTAAAGAGCTCGTAGGCGGTTCCGTAAGTCGAGTGTGAAAAATCTGGGCTCAACCCAGTGGAGCACTCGATACTGCGGTGACTAGAGTACGGTAGAGGAGTGTGGAATTCCTAGTGTAGCGGTGAAATGCGCAGATATTAGGAGGAACACCAACGGCGAAGGCAGCACTCTGGGCCGGTACTGACGCTGAGGAGCGAAAGCGTGGTGAGCAA…	39	0	39	0	0	0	0	0	0	0	0	0	0	0	0	0	0	0	0	0	0	0	0	0	0	0	0	0	0	0	0	0	0	39	0
1813	Bacteria	Actinomycetota	Acidimicrobiia	Microtrichales	Microtrichaceae	unknown genus	unknown species	HM237112.1.1247	99.504	100	0	403	M06648:229:000000000-K49WL:1:1102:10716:10111	CAGGGAATCTTGCACAATGGGCGAAAGCCTGATGCAGCGACGCCGCGTGGGGGATGAAGGCCTTAGGGTCGTAAACCCCTTTCAGCAGGGACGAAAATGACGGTACCTGCAGAAGAAGCCCCGGCCAACTACGTGCCAGCAGCCGCGGTAAGACGTAGGGGGCGAGCGTTGTCCGGATTTATTGGGCGTAAAGAGCTCGTAGGCGGTTGCGTAAGTCGGATGTGAAAACTCAGGGCTCAACCCTGAGACGCCATCCGATACTGCGCTGACTCGAATCCAGTAGGGGAGTGTGGAATTCCTGGTGTAGCGGTGAAATGCGCAGATATCAGGAGGAACACCCATGGCGAAGGCAGCACTCTGGGCTGGTATTGACGCTGAGGAGCGAAAGCATGGGTAGCG…	34	0	34	0	0	0	0	0	0	0	0	0	0	0	0	0	0	0	0	0	0	0	0	0	0	0	0	0	0	0	0	0	0	34	0
206	Bacteria	Actinomycetota	Acidimicrobiia	Microtrichales	unknown family	unknown genus	unknown species	JQ426020.1.1481	99.504	100	0	403	M06648:229:000000000-K49WL:1:1103:9849:12622	TGGGGAATCTTGCGCAATGGGCGAAAGCCTGACGCAGCAACGCCGCGTGCGGGATGAAGGCTCTCGGGTTGTAAACCGCTTTCAGGAGGGACGAAAATGACGGTACCTCCAGAAGAAGCCCCGGCCAACTACGTGCCAGCAGCCGCGGTAACACGTAGGGGGCGAGCGTTGTCCGGATTTATTGGGCGTAAAGAGCTCGTAGGCGGTTTGGCAAGTCGGGTGTGAAATTTCGAGGCTCAACCTCGAAACGCCACTCGATACTGCCATGACTGGAGTCCGGTAGAGGAGTGCGGAATTCCTGGTGTAGCGGTGAAATGCGCAGATATCAGGAGGAACACCGACGGCGAAGGCAGCACTCTGGGCCGGTACTGACGCTGAGGAGCGAAAGCGTGGGGAGCA…	574	0	574	0	0	0	0	0	0	0	0	0	0	0	0	0	0	0	0	0	0	0	0	0	0	0	0	0	0	0	0	0	0	17	0
341	Bacteria	Actinomycetota	Acidimicrobiia	Microtrichales	unknown family	unknown genus	unknown species	JQ428188.1.1481	98.515	100	0	404	M06648:229:000000000-K49WL:1:1101:16330:8778	TGGGGAATCTTGCGCAATGGGCGAAAGCCTGACGCAGCAACGCCGCGTGCGGGATGACAGCTTTCGGGTTGTAAACCGCTTTCAGGAGGGACGAAAATGACGGTACCTCCAGAAGAAGCCCCGGCCAACTACGTGCCAGCAGCCGCGGTAACACGTAGGGGGCGAGCGTTGTCCGGATTTATTGGGCGTAAAGAGCTCGTAGGCGGTTAGGAAAGTCGGGTGTGAAAGCTCGAGGCTCAACCTCGAGACGCCACTCGATACTTCCTTGACTGGAGTCCGGTAGAGGAGTGCGGAATTCCTGGTGTAGCGGTGAAATGCGCAGATATCAGGAGGAACACCAACGGCGAAGGCAGCACTCTGGGCCGGTACTGACGCTGAGGAGCGAAAGCGTGGGGAGCA…	332	0	332	0	0	0	0	0	0	0	0	0	0	0	0	0	0	0	0	0	0	0	0	0	0	0	0	0	0	0	0	0	175	0	0
1013	Bacteria	Actinomycetota	Acidimicrobiia	Microtrichales	unknown family	unknown genus	unknown species	AB630854.1.1444	100	100	0	404	M06648:229:000000000-K49WL:1:1101:24324:5266	TGGGGAATATTGCGCAATGGGCGAAAGCCTGACGCAGCAACGCCGCGTGCGGGATGAAGGCCTTCGGGTTGTAAACCGCTTTCAGTGGGGACGAAAACAGACGGTACCCACAGAAGAAGCCCCGGCCAACTACGTGCCAGCAGCCGCGGTAACACGTAGGGGGCGAGCGTTGTCCGGATTTATTGGGCGTAAAGAGCTCGTAGGCGGCTCGGTAAGTGAGGTGTGAAAACTCCAGGCTCAACCTGGAGACGCCACCTCATACTGCCGTGGCTAGAGTCCGGTAGGGGAGCATGGAATTCCTGGTGTAGCGGTGAAATGCGCAGATATCAGGAGGAACACCAGTGGCGAAGGCGGTGCTCTGGGCCGGAACTGACGCTGAGGAGCGAAAGCGTGGGGAGC…	112	0	112	0	0	0	0	0	0	0	0	0	0	0	0	0	0	0	0	0	0	0	0	0	0	0	0	0	0	0	0	0	0	0	0
2070	Bacteria	Actinomycetota	Acidimicrobiia	Microtrichales	unknown family	unknown genus	unknown species	HQ697714.1.1488	99.256	100	0	403	M06648:229:000000000-K49WL:1:1101:10262:9840	TGGGGAATCTTGCGCAATGGGCGAAAGCCTGACGCAGCAACGCCGCGTGCGGGACGAAGGCTCTCGGGTCGTAAACCGCTTTCAGGAGGGAAGAAAATGACGGTACCTCCAGAAGAAGCCCCGGCCAACTACGTGCCAGCAGCCGCGGTAACACGTAGGGGGCAAGCGTTGTCCGGATTTATTGGGCGTAAAGAGCTCGTAGGCGGCTTGGTAAGTCGGGTGTGAAACCTCCAGGCTCAACCTGGAGACGCCACTCGATACTGCTATGGCTAGAGTCCGGTAGGGGAGCGTGGAATTCCTGGTGTAGCGGTGAAATGCGCAGATATCAGGAGGAACACCAGCGGCGAAGGCGGCGCTCTGGGCCGGAACTGACGCTGAGGAGCGAAAGCATGGGGAGCG…	28	0	28	0	0	0	0	0	0	0	0	0	0	0	0	0	0	0	0	0	0	0	0	0	0	0	0	0	0	0	0	0	0	0	0
986	Bacteria	Actinomycetota	Acidimicrobiia	Microtrichales	unknown family	unknown genus	wastewater metagenome	CXWK01000304.18952.20458	99.256	100	0	403	M06648:229:000000000-K49WL:1:1103:4789:11033	TGGGGAATCTTGCGCAATGGGCGAAAGCCTGACGCAGCAACGCCGCGTGGGGGACGAAGGCTCTCGGGTTGTAAACCCCTTTCAGGAGGGACGAAATTGACGGTACCTCCAGAAGAAGCCCCGGCCAACTACGTGCCAGCAGCCGCGGTAACACGTAGGGGGCAAGCGTTGTCCGGATTTATTGGGCGTAAAGAGCTCGTAGGTGGCTCGGTAAGTCGGGTGTGAAATTTCGAGGCTCAACCTCGAGACGCCACCTGATACTGCTGTGGCTAGAGTCCGGTAGGGGAGCGTGGAATTCCTGGTGTAGCGGTGAAATGCGCAGATATCAGGAGGAACACCAGCGGCGAAGGCGGCGCTCTGGGCCGGTACTGACACTGAGGAGCGAAAGCGTGGGGATCA…	101	0	101	0	0	0	0	0	0	0	0	0	0	0	0	0	0	0	0	0	0	0	0	0	0	0	0	0	0	0	0	0	0	0	0
19	Bacteria	Actinomycetota	Actinobacteria	Actinomycetales	Actinomycetaceae	Actinomyces	Actinomyces neuii	ATUW01000024.1557.3075	99.761	100	0	418	M06648:229:000000000-K49WL:1:1101:18608:1826	TGGGGGGTATTGCACAATGGACGCAAGTCTGATGCAGCGACGTCGTGTGGGGGATGAAGGCCTTCGGGTTGTAAACTCCTTTCGCCTGCGGAAAAGGCAGGGTTTTGGCCTTGTTGATGGTAGTGGGTAAAGAAGCGCCGGCTAACTACGTGCCAGCAGCCGCGGTAATACGTAGGGCGCGAGCGTTGTCCGGAATTATTGGGCGTAAAGGGCTCGTAGGCGGTTTGTCGCGTCTAGCGTTTAAGGCTCGGGCTTAACCCGGGTTTGCGTTGGGTACGGGCAGGCTTGAGTGCGGTAGGGGTAACTGGAATTCCTGGTGTAGCGGTGGAATGCGCAGATATCAGGAGGAACACCGGTGGCGAAGGCGGGTTACTGGGCCGTTACTGACGCTGAGGAGCG…	14859	12936	1880	0	6	0	0	0	0	0	0	0	0	0	0	0	0	0	0	0	12930	0	0	0	0	0	0	0	0	0	0	0	0	0	0
97	Bacteria	Actinomycetota	Actinobacteria	Actinomycetales	Actinomycetaceae	Actinomyces	Actinomyces neuii	ATUW01000024.1557.3075	99.522	100	0	418	M06648:229:000000000-K49WL:1:1101:4489:12527	TGGGGGATATTGCACAATGGACGAAAGTCTGATGCAGCGACGTCGTGTGGGGGATGAAGGCCTTCGGGTTGTAAACTCCTTTCGCCCGCGGAAAAGGCAGGGTTTTGGCCTTGTTGATGGTAGTGGGTAAAGAAGCGCCGGCTAACTACGTGCCAGCAGCCGCGGTAATACGTAGGGCGCGAGCGTTGTCCGGAATTATTGGGCGTAAAGGGCTCGTAGGCGGTTTGTCGCGTCTAGCGTTTAAGGCTCGGGCTTAACCCGGGTTTGCGTTGGGTACGGGCAGGCTTGAGTGCGGTAGGGGTAACTGGAATTCCTGGTGTAGCGGTGGAATGCGCAGATATCAGGAGGAACACCGGTGGCGAAGGCGGGTTACTGGGCCGTTACTGACGCTGAGGAGCG…	2174	2051	123	0	133	0	0	0	0	0	0	0	0	0	0	0	0	0	0	0	1918	0	0	0	0	0	0	0	0	0	0	0	0	0	0
871	Bacteria	Actinomycetota	Actinobacteria	Actinomycetales	Actinomycetaceae	Actinomyces	Actinomyces neuii	ATUW01000024.1557.3075	99.043	100	0	418	M06648:229:000000000-K49WL:1:1101:14470:2907	TGGGGGGTATTGCACAATGGACGCAAGTCTGATGCAGCGACGTCGTGTGGGGGATGAAGGCCTTCGGGTTGTAAACTCCTTTCGCCTGCGGAAAAGGCAGGGTTTTGGCCTTGTTGATGGTAGTGGGTAAAGAAGCGCCGGCTAACTACGTGCCAGCAGCCGCGGTAATACGTAGGGCGCGAGCGTTGTCCGGAATTATTGGGCGTAAAGGGCTCGTAGGCGGTTTGTCGCGTCTAGCGTTTAAGGCTCGGGCTTAACCCGGGTTTGCGTTGGGTACGGGCAGGCTTGAGTGCGGTAGGGGTAACTGGAATTCCTGGTGTAGCGGTGGAATGCGCAGATATCAGGAGGAACACCGGTGGCGAAGGCGGGTTACTGGGCCGTTACTGACGCTGAGGAGCG…	288	281	7	0	0	0	0	0	0	0	0	0	0	0	0	0	0	0	0	0	281	0	0	0	0	0	0	0	0	0	0	0	0	0	0
1210	Bacteria	Actinomycetota	Actinobacteria	Actinomycetales	Actinomycetaceae	Actinomyces	Actinomyces neuii	ATUW01000024.1557.3075	99.282	100	0	418	M06648:229:000000000-K49WL:1:1101:10116:15863	TGGGGGGTATTGCACAATGGACGCAAGTCTGATGCAGCGACGTCGTGTGGGGGATGAAGGCCTTCGGGTTGTAAACTCCTTTCGCCTGCGGAAAAGGCAGGGTTTTGGCCTTGTTGATGGTAGTGGGTAAAGAAGCGCCGGCTAACTACGTGCCAGCAGCCGCGGTAATACGTAGGGCGCGAGCGTTGTCCGGAATTATTGGGCGTAAAGGGCTCGTAGGCGGTTTGTCGCGTCTAGCGTTTAAGGCTCGGGCTTAACCCGGGTTTGCGTTGGGTACGGGCAGGCTTGAGTGCGGTAGGGGTAACTGGAATTCCTGGTGTAGCGGTGGAATGCGCAGATATCAGGAGGAACACCGGTGGCGAAGGCGGGTTACTGGGCCGTTACTGACGCTGAGGAGCG…	145	135	10	0	0	0	0	0	0	0	0	0	0	0	0	0	0	0	0	0	135	0	0	0	0	0	0	0	0	0	0	0	0	0	0
1636	Bacteria	Actinomycetota	Actinobacteria	Actinomycetales	Actinomycetaceae	Actinomyces	Actinomyces neuii	ATUW01000024.1557.3075	98.565	100	0	418	M06648:229:000000000-K49WL:1:1102:24811:6825	TGGGGGGTATTGCACAATGGACGCAAGTCTGATGCAGCGACGTCGTGTGGGGGATGAAGGCCTTCGGGTTGTAAACTCCTTTCGCCTGCGGAAAAGGCAGGGTTTTGGCCTTGTTGATGGTAGTGGGTAAAGAAGCGCCGGCTAACTACGTGCCAGCAGCCGCGGTAATACGTAGGGCGCGAGCGTTGTCCGGAATTATTGGGCGTAAAGGGCTCGTAGGCGGTTTGTCGCGTCTAGCGTTTAAGGCTCGGGCTTAACCCGGGTTTGCGTTGGGTACGGGCAGGCTTGAGTGCGGTAGGGGTAACTGGAATTCCTGGTGTAGCGGTGGAATGCGCAGATATCAGGAGGAACACCGGTGGCGAAGGCGGGTTACTGGGCCGTTACTGACGCTGATGTGCG…	110	109	1	0	2	0	0	0	0	0	0	0	0	0	0	0	0	0	0	0	107	0	0	0	0	0	0	0	0	0	0	0	0	0	0
2107	Bacteria	Actinomycetota	Actinobacteria	Actinomycetales	Actinomycetaceae	Actinomyces	Actinomyces neuii	ATUW01000024.1557.3075	98.804	100	0	418	M06648:229:000000000-K49WL:1:1109:20183:24973	TGGGGGGTATTGCACAATGGACGCAAGTCTGATGCAGCGACGTCGTGTGGGGGATGAAGGCCTTCGGGTTGTAAACTCCTTTCGCCTGCGGAAAAGGCAGGGTTTTGGCCTTGTTGATGGTAGTGGGTAAAGAAGCGCCGGCTAACTACGTGCCAGCAGCCGCGGTAATACGTAGGTGGCAAGCGTTATCCGGAATTATTGGGCGTAAAGGGCTCGTAGGCGGTTTGTCGCGTCTAGCGTTTAAGGCTCGGGCTTAACCCGGGTTTGCGTTGGGTACGGGCAGGCTTGAGTGCGGTAGGGGTAACTGGAATTCCTGGTGTAGCGGTGGAATGCGCAGATATCAGGAGGAACACCGGTGGCGAAGGCGGGTTACTGGGCCGTTACTGACGCTGAGGAGCG…	65	65	0	0	0	0	0	0	0	0	0	0	0	0	0	0	0	0	0	0	65	0	0	0	0	0	0	0	0	0	0	0	0	0	0
2363	Bacteria	Actinomycetota	Actinobacteria	Actinomycetales	Actinomycetaceae	Actinomyces	Actinomyces neuii	ATUW01000024.1557.3075	99.282	100	0	418	M06648:229:000000000-K49WL:1:1102:16658:7496	TGGGGGGTATTGCACAATGGACGCAAGTCTGATGCAGCGACGTCGTGTGGGGGATGAAGGCCTTCGGGTTGTAAACTCCTTTCGCCTGCGGAAAAGGCAGGGTTTTGGCCTTGTTGATGGTAGTGGGTAAAGAAGCGCCGGCTAACTACGTGCCAGCAGCCGCGGTAATACGTAGGGCGCGAGCGTTGTCCGGAATTATTGGGCGTAAAGCGCGCGTAGGCGGTTTGTCGCGTCTAGCGTTTAAGGCTCGGGCTTAACCCGGGTTTGCGTTGGGTACGGGCAGGCTTGAGTGCGGTAGGGGTAACTGGAATTCCTGGTGTAGCGGTGGAATGCGCAGATATCAGGAGGAACACCGGTGGCGAAGGCGGGTTACTGGGCCGTTACTGACGCTGAGGAGCG…	49	48	1	0	0	0	0	0	0	0	0	0	0	0	0	0	0	0	0	0	48	0	0	0	0	0	0	0	0	0	0	0	0	0	0
2724	Bacteria	Actinomycetota	Actinobacteria	Actinomycetales	Actinomycetaceae	Actinomyces	Actinomyces neuii	ATUW01000024.1557.3075	99.043	100	0	418	M06648:229:000000000-K49WL:1:1102:24649:24899	TGGGGGATATTGCACAATGGACGAAAGTCTGATGCAGCGACGTCGTGTGGGGGATGAAGGCCTTCGGGTTGTAAACTCCTTTCGCCCGCGGAAAAGGCAGGGTTTTGGCCTTGTTGATGGTAGTGGGTAAAGAAGCGCCGGCTAACTACGTGCCAGCAGCCGCGGTAATACGTAGGGCGCGAGCGTTGTCCGGAATTATTGGGCGTAAAGGGCTCGTAGGCGGTTTGTCGCGTCTAGCGTTTAAGGCTCGGGCTTAACCCGGGTTTGCGTTGGGTACGGGCAGGCTTGAGTGCGGTAGGGGTAACTGGAATTCCTGGTGTAGCGGTGGAATGCGCAGATATCAGGAGGAACACCGGTGGCGAAGGCGGGTTACTGGGCCGTTACTGACGCTGAGGAGCG…	23	23	0	0	5	0	0	0	0	0	0	0	0	0	0	0	0	0	0	0	18	0	0	0	0	0	0	0	0	0	0	0	0	0	0
2937	Bacteria	Actinomycetota	Actinobacteria	Actinomycetales	Actinomycetaceae	Actinomyces	Actinomyces neuii	ATUW01000024.1557.3075	97.847	100	0	418	M06648:229:000000000-K49WL:1:1102:19246:4471	TGGGGGGTATTGCACAATGGACGCAAGTCTGATGCAGCGACGTCGTGTGGGGGATGAAGGCCTTCGGGTTGTAAACTCCTTTCGCCTGCGGAAAAGGCAGGGTTTTGGCCTTGTTGATGGTAGTGGGTAAAGAAGCGCCGGCTAACTACGTGCCAGCAGCCGCGGTAATACGTAGGGCGCGAGCGTTGTCCGGAATTATTGGGCGTAAAGGGCTCGTAGGCGGTTTGTCGCGTCTAGCGTTTAAGGCTCGGGCTTAACCCGGGTTTGCGTTGGGTACGGGCAGGCTTGAGTGCGGTAGGGGTAACTGGAATTCCTGGTGTAGCGGTGGAATGCGCAGATATCAGGAGGAACACCGGTGGCGAAGGCGGGTTACTGGTCTGTAACTGACGCTGATGTGCG…	19	17	2	0	0	0	0	0	0	0	0	0	0	0	0	0	0	0	0	0	17	0	0	0	0	0	0	0	0	0	0	0	0	0	0
3070	Bacteria	Actinomycetota	Actinobacteria	Actinomycetales	Actinomycetaceae	Actinomyces	Actinomyces neuii	ATUW01000024.1557.3075	98.804	100	0	418	M06648:229:000000000-K49WL:1:1102:16301:15740	TGGGGGATATTGCACAATGGACGAAAGTCTGATGCAGCGACGTCGTGTGGGGGATGAAGGCCTTCGGGTTGTAAACTCCTTTCGCCCGCGGAAAAGGCAGGGTTTTGGCCTTGTTGATGGTAGTGGGTAAAGAAGCGCCGGCTAACTACGTGCCAGCAGCCGCGGTAATACGTAGGGCGCGAGCGTTGTCCGGAATTATTGGGCGTAAAGGGCTCGTAGGCGGTTTGTCGCGTCTAGCGTTTAAGGCTCGGGCTTAACCCGGGTTTGCGTTGGGTACGGGCAGGCTTGAGTGCGGTAGGGGTAACTGGAATTCCTGGTGTAGCGGTGGAATGCGCAGATATCAGGAGGAACACCGGTGGCGAAGGCGGGTTACTGGGCCGTTACTGACGCTGAGGAGCG…	49	47	2	0	5	0	0	0	0	0	0	0	0	0	0	0	0	0	0	0	42	0	0	0	0	0	0	0	0	0	0	0	0	0	0
1235	Bacteria	Actinomycetota	Actinobacteria	Actinomycetales	Actinomycetaceae	Actinomyces	Multi-affiliation	multi-subject	99.524	100	0	420	M06648:229:000000000-K49WL:1:1101:13076:4360	TGGGGAATATTGCACAATGGGCGAAAGCCTGATGCAGCGACGCCGCGTGAGGGATGACGGCCTTCGGGTTGTAAACCTCTTTCGCTCATGGTCAAGCCGCAACACTTGGTTGTGGTGAGGGTAGTGGGTAAAGAAGCGCCGGCTAACTACGTGCCAGCAGCCGCGGTAATACGTAGGGCGCGAGCGTTGTCCGGAATTATTGGGCGTAAAGGGCTTGTAGGCGGTTGGTCGCGTCTGCCGTGAAATCCTCTGGCTTAACTGGGGGCGTGCGGTGGGTACGGGCTGACTTGAGTGCGGTAGGGGAGACTGGAACTCCTGGTGTAGCGGTGGAATGCGCAGATATCAGGAAGAACACCGGTGGCGAAGGCGGGTCTCTGGGCCGTTACTGACGCTGAGGAG…	83	0	83	0	0	0	0	0	0	0	0	0	0	0	0	0	0	0	0	0	0	0	0	0	0	0	0	0	0	0	0	0	0	0	0
451	Bacteria	Actinomycetota	Actinobacteria	Actinomycetales	Actinomycetaceae	Actinomyces	unknown species	multi-subject	100	100	0	425	M06648:229:000000000-K49WL:1:1101:5528:7351	TGGGGAATATTGCACAATGGGCGCAAGCCTGATGCAGCGACGCCGCGTGAGGGATGGAGGCCTTCGGGTTGTGAACCTCTTTCGCCAGTGAAGAAGGTCCTGCTCTTTGTGGTGGGGTTGACGGTAGCTGGGTTAATGAAGCGCCGGCTAACTACGTGCCAGCAGCCGCGGTAATACGTAGGGCGCGAGCGTTGTCCGGAATTATTGGGCGTAAAGGGCTTGTAGGCGGCTGGTCGCGTCTGCCGTGAAATCCTCTGGCTCAGCTGGGGGCGTGCGGTGGGTACGGGCTGGCTTGAGTGCGGTAGGGGAGACTGGAACTCCTGGTGTAGCGGTGGAATGCGCAGATATCAGGAGGAACACCGGTGGCGAAGGCGGGTCTCTGGGCCGTTACTGACGCTG…	279	0	279	0	0	0	0	0	0	0	0	0	0	0	0	0	0	0	0	0	0	0	0	0	0	0	0	0	0	0	0	0	0	0	0
913	Bacteria	Actinomycetota	Actinobacteria	Bifidobacteriales	Bifidobacteriaceae	Bifidobacterium	Bifidobacterium breve	multi-subject	100	100	0	409	M06648:229:000000000-K49WL:1:1102:20200:4971	TGGGGAATATTGCACAATGGGCGCAAGCCTGATGCAGCGACGCCGCGTGAGGGATGGAGGCCTTCGGGTTGTAAACCTCTTTTATCAGGGAGCAAGGCTTCGGTTGAGTGTACCTGTTGAATAAGCACCGGCTAACTACGTGCCAGCAGCCGCGGTAATACGTAGGGTGCAAGCGTTATCCGGAATTATTGGGCGTAAAGGGCTCGTAGGCGGTTCGTCGCGTCCGGTGTGAAAGTCCATCGCTTAACGGTGGATCCGCGCCGGGTACGGGCGGGCTTGAGTGCGGTAGGGGAGACTGGAATTCCCGGTGTAACGGTGGAATGTGTAGATATCGGGAAGAACACCAATGGCGAAGGCAGGTCTCTGGGCCGTTACTGACGCTGAGGAGCGAAAGCGTGG…	125	125	0	0	0	0	0	0	0	0	0	0	0	0	0	0	0	0	0	0	0	0	0	0	125	0	0	0	0	0	0	0	0	0	0
1963	Bacteria	Actinomycetota	Actinobacteria	Bifidobacteriales	Bifidobacteriaceae	Bifidobacterium	Bifidobacterium breve	multi-subject	100	100	0	412	M06648:229:000000000-K49WL:1:1101:11881:21826	TGGGGAATATTGCACAATGGGCGCAAGCCTGATGCAGCGACGCCGCGTGAGGGATGGAGGCCTTCGGGTTGTAAACCTCTTTTGTTAGGGAGCAAGGCATTTTTTGTTGAGTGTACCTTTCGAATAAGCACCGGCTAACTACGTGCCAGCAGCCGCGGTAATACGTAGGGTGCAAGCGTTATCCGGAATTATTGGGCGTAAAGGGCTCGTAGGCGGTTCGTCGCGTCCGGTGTGAAAGTCCATCGCTTAACGGTGGATCCGCGCCGGGTACGGGCGGGCTTGAGTGCGGTAGGGGAGACTGGAATTCCCGGTGTAACGGTGGAATGTGTAGATATCGGGAAGAACACCAATGGCGAAGGCAGGTCTCTGGGCCGTTACTGACGCTGAGGAGCGAAAGCG…	37	37	0	0	0	0	0	0	0	0	0	0	0	0	0	0	0	0	0	0	0	0	0	0	37	0	0	0	0	0	0	0	0	0	0
13	Bacteria	Actinomycetota	Actinobacteria	Bifidobacteriales	Bifidobacteriaceae	Bifidobacterium	Multi-affiliation	multi-subject	100	100	0	409	M06648:229:000000000-K49WL:1:1101:16710:1959	TGGGGAATATTGCACAATGGGCGCAAGCCTGATGCAGCGACGCCGCGTGAGGGATGGAGGCCTTCGGGTTGTAAACCTCTTTTGTTTGGGAGCAAGCCTTCGGGTGAGTGTACCTTTCGAATAAGCGCCGGCTAACTACGTGCCAGCAGCCGCGGTAATACGTAGGGCGCAAGCGTTATCCGGATTTATTGGGCGTAAAGGGCTCGTAGGCGGCTCGTCGCGTCCGGTGTGAAAGTCCATCGCTTAACGGTGGATCTGCGCCGGGTACGGGCGGGCTGGAGTGCGGTAGGGGAGACTGGAATTCCCGGTGTAACGGTGGAATGTGTAGATATCGGGAAGAACACCGATGGCGAAGGCAGGTCTCTGGGCCGTCACTGACGCTGAGGAGCGAAAGCGTGG…	11108	10774	329	10770	1	0	0	0	0	0	0	0	0	0	0	0	0	0	0	0	0	0	0	0	0	0	0	0	0	1	2	329	0	0	0
24	Bacteria	Actinomycetota	Actinobacteria	Bifidobacteriales	Bifidobacteriaceae	Bifidobacterium	Multi-affiliation	multi-subject	100	100	0	412	M06648:229:000000000-K49WL:1:1110:8885:16169	TGGGGAATATTGCACAATGGGCGCAAGCCTGATGCAGCGACGCCGCGTGAGGGATGGAGGCCTTCGGGTTGTAAACCTCTTTTGTTAGGGAGCAAGGCACTTTGTGTTGAGTGTACCTTTCGAATAAGCACCGGCTAACTACGTGCCAGCAGCCGCGGTAATACGTAGGGTGCAAGCGTTATCCGGAATTATTGGGCGTAAAGGGCTCGTAGGCGGTTCGTCGCGTCCGGTGTGAAAGTCCATCGCTTAACGGTGGATCCGCGCCGGGTACGGGCGGGCTTGAGTGCGGTAGGGGAGACTGGAATTCCCGGTGTAACGGTGGAATGTGTAGATATCGGGAAGAACACCAATGGCGAAGGCAGGTCTCTGGGCCGTTACTGACGCTGAGGAGCGAAAGCG…	6763	6513	168	0	0	0	0	0	0	0	0	0	0	0	0	0	0	0	0	0	0	0	1	6488	24	0	0	0	0	0	0	0	0	0	0
237	Bacteria	Actinomycetota	Actinobacteria	Bifidobacteriales	Bifidobacteriaceae	Bifidobacterium	Multi-affiliation	multi-subject	99.515	100	0	412	M06648:229:000000000-K49WL:1:1101:11634:2319	TGGGGAATATTGCACAATGGGCGCAAGCCTGATGCAGCGACGCCGCGTGAGGGATGGAGGCCTTCGGGTTGTAAACCTCTTTTGTTAGGGAGCAAGGCACTTTGTGTTGAGTGTACCTTTCGAATAAGCACCGGCTAACTACGTGCCAGCAGCCGCGGTAATACGTAGGGTGCAAGCGTTATCCGGAATTATTGGGCGTAAAGGGCTCGTAGGCGGTTCGTCGCGTCCGGTGTGAAAGTCCATCGCTTAACGGTGGATCCGCGCCGGGTACGGGCGGGCTTGAGTGCGGTAGGGGAGACTGGAATTCCCGGTGTAACGGTGGAATGTGTAGATATCGGGAAGAACACCAATGGCGAAGGCAGGTCTCTGGGCCGTTACTGACGCTGAGGAGCGAAAGCG…	408	408	0	0	0	0	0	0	0	0	0	0	0	0	0	0	0	0	0	0	0	0	0	407	1	0	0	0	0	0	0	0	0	0	0
589	Bacteria	Actinomycetota	Actinobacteria	Bifidobacteriales	Bifidobacteriaceae	Bifidobacterium	Multi-affiliation	multi-subject	99.511	100	0	409	M06648:229:000000000-K49WL:1:1101:9574:5357	TGGGGAATATTGCACAATGGGCGCAAGCCTGATGCAGCGACGCCGCGTGAGGGATGGAGGCCTTCGGGTTGTAAACCTCTTTTGTTTGGGAGCAAGCCTTCGGGTGAGTGTACCTTTCGAATAAGCGCCGGCTAACTACGTGCCAGCAGCCGCGGTAATACGTAGGGCGCAAGCGTTATCCGGATTTATTGGGCGTAAAGGGCTCGTAGGCGGCTCGTCGCGTCCGGTGTGAAAGTCCATCGCTTAACGGTGGATCTGCGCCGGGTACGGGCGGGCTGGAGTGCGGTAGGGGAGACTGGAATTCCCGGTGTAACGGTGGAATGTGTAGATATCGGGAAGAACACCGATGGCGAAGGCAGGTCTCTGGGCCGTCACTGACGCTGAGGAGCGAAAGCGTGG…	188	188	0	188	0	0	0	0	0	0	0	0	0	0	0	0	0	0	0	0	0	0	0	0	0	0	0	0	0	0	0	0	0	0	0
597	Bacteria	Actinomycetota	Actinobacteria	Bifidobacteriales	Bifidobacteriaceae	Bifidobacterium	Multi-affiliation	multi-subject	99.029	100	0	412	M06648:229:000000000-K49WL:1:1101:8454:7803	TGGGGAATATTGCACAATGGGCGCAAGCCTGATGCAGCGACGCCGCGTGAGGGATGGAGGCCTTCGGGTTGTAAACCTCTTTTGTTAGGGAGCAAGGCACTTTGTGTTGAGTGTACCTTTCGAATAAGCACCGGCTAACTACGTGCCAGCAGCCGCGGTAATACGTAGGGTGCAAGCGTTATCCGGAATTATTGGGCGTAAAGGGCTCGTAGGCGGTTCGTCGCGTCCGGTGTGAAAGTCCATCGCTTAACGGTGGATCCGCGCCGGGTACGGGCGGGCTTGAGTGCGGTAGGGGAGACTGGAATTCCCGGTGTAACGGTGGAATGTGTAGATATCGGGAAGAACACCAATGGCGAAGGCAGGTCTCTGGGCCGTTACTGACGCTGATGTGCGAAAGCG…	202	202	0	0	0	0	0	0	0	0	0	0	0	0	0	0	0	0	0	0	0	0	0	202	0	0	0	0	0	0	0	0	0	0	0
1167	Bacteria	Actinomycetota	Actinobacteria	Bifidobacteriales	Bifidobacteriaceae	Bifidobacterium	Multi-affiliation	multi-subject	99.022	100	0	409	M06648:229:000000000-K49WL:1:1101:18667:13992	TGGGGAATATTGCACAATGGGCGCAAGCCTGATGCAGCGACGCCGCGTGAGGGATGGAGGCCTTCGGGTTGTAAACCTCTTTTGTTTGGGAGCAAGCCTTCGGGTGAGTGTACCTTTCGAATAAGCGCCGGCTAACTACGTGCCAGCAGCCGCGGTAATACGTAGGGCGCAAGCGTTATCCGGATTTATTGGGCGTAAAGGGCTCGTAGGCGGCTCGTCGCGTCCGGTGTGAAAGTCCATCGCTTAACGGTGGATCTGCGCCGGGTACGGGCGGGCTGGAGTGCGGTAGGGGAGACTGGAATTCCCGGTGTAACGGTGGAATGTGTAGATATCGGGAAGAACACCGATGGCGAAGGCAGGTCTCTGGGCCGTCACTGACGCTGATGTGCGAAAGCGTGG…	76	76	0	76	0	0	0	0	0	0	0	0	0	0	0	0	0	0	0	0	0	0	0	0	0	0	0	0	0	0	0	0	0	0	0
1181	Bacteria	Actinomycetota	Actinobacteria	Bifidobacteriales	Bifidobacteriaceae	Bifidobacterium	Multi-affiliation	multi-subject	99.515	100	0	412	M06648:229:000000000-K49WL:1:1101:17596:7083	TGGGGAATATTGCACAATGGGCGCAAGCCTGATGCAGCGACGCCGCGTGAGGGATGGAGGCCTTCGGGTTGTAAACCTCTTTTGTTAGGGAGCAAGGCACTTTGTGTTGAGTGTACCTTTCGAATAAGCACCGGCTAACTACGTGCCAGCAGCCGCGGTAATACGTAGGTGGCAAGCGTTATCCGGAATTATTGGGCGTAAAGGGCTCGTAGGCGGTTCGTCGCGTCCGGTGTGAAAGTCCATCGCTTAACGGTGGATCCGCGCCGGGTACGGGCGGGCTTGAGTGCGGTAGGGGAGACTGGAATTCCCGGTGTAACGGTGGAATGTGTAGATATCGGGAAGAACACCAATGGCGAAGGCAGGTCTCTGGGCCGTTACTGACGCTGAGGAGCGAAAGCG…	77	77	0	0	0	0	0	0	0	0	0	0	0	0	0	0	0	0	0	0	0	0	0	76	1	0	0	0	0	0	0	0	0	0	0
1364	Bacteria	Actinomycetota	Actinobacteria	Bifidobacteriales	Bifidobacteriaceae	Bifidobacterium	Multi-affiliation	multi-subject	99.267	100	0	409	M06648:229:000000000-K49WL:1:1101:9647:16354	TGGGGAATATTGCACAATGGGCGCAAGCCTGATGCAGCGACGCCGCGTGAGGGATGGAGGCCTTCGGGTTGTAAACCTCTTTTGTTTGGGAGCAAGCCTTCGGGTGAGTGTACCTTTCGAATAAGCGCCGGCTAACTACGTGCCAGCAGCCGCGGTAATACGTAGGGCGCAAGCGTTATCCGGATTTATTGGGCGTAAAGGGCTCGTAGGCGGCTCGTCGCGTCCGGTGTGAAAGTCCATCGCTTAACGGTGGATCTGCGCCGGGTACGGGCGGGCTGGAGTGCGGTAGGGGAGACTGGAATTCCCGGTGTAACGGTGGAATGTGTAGATATCGGGAAGAACACCGATGGCGAAGGCAGGTCTCTGGGCCGTCACTGACGCTGAGGCTCGAAAGCGTGG…	76	76	0	76	0	0	0	0	0	0	0	0	0	0	0	0	0	0	0	0	0	0	0	0	0	0	0	0	0	0	0	0	0	0	0
1407	Bacteria	Actinomycetota	Actinobacteria	Bifidobacteriales	Bifidobacteriaceae	Bifidobacterium	Multi-affiliation	multi-subject	99.515	100	0	412	M06648:229:000000000-K49WL:1:1101:19552:3870	TGGGGAATATTGCACAATGGGCGCAAGCCTGATGCAGCGACGCCGCGTGAGGGATGGAGGCCTTCGGGTTGTAAACCTCTTTTGTTAGGGAGCAAGGCACTTTGTGTTGAGTGTACCTTTCGAATAAGCACCGGCTAACTACGTGCCAGCAGCCGCGGTAATACGTAGGGTGCAAGCGTTATCCGGAATTATTGGGCGTAAAGCGCGCGTAGGCGGTTCGTCGCGTCCGGTGTGAAAGTCCATCGCTTAACGGTGGATCCGCGCCGGGTACGGGCGGGCTTGAGTGCGGTAGGGGAGACTGGAATTCCCGGTGTAACGGTGGAATGTGTAGATATCGGGAAGAACACCAATGGCGAAGGCAGGTCTCTGGGCCGTTACTGACGCTGAGGAGCGAAAGCG…	58	58	0	0	0	0	0	0	0	0	0	0	0	0	0	0	0	0	0	0	0	0	0	58	0	0	0	0	0	0	0	0	0	0	0
1792	Bacteria	Actinomycetota	Actinobacteria	Bifidobacteriales	Bifidobacteriaceae	Bifidobacterium	Multi-affiliation	multi-subject	99.511	100	0	409	M06648:229:000000000-K49WL:1:1104:5674:20360	TGGGGAATATTGCACAATGGGCGCAAGCCTGATGCAGCGACGCCGCGTGAGGGATGGAGGCCTTCGGGTTGTAAACCTCTTTTGTTTGGGAGCAAGCCTTCGGGTGAGTGTACCTTTCGAATAAGCGCCGGCTAACTACGTGCCAGCAGCCGCGGTAATACGTAGGTGGCAAGCGTTATCCGGATTTATTGGGCGTAAAGGGCTCGTAGGCGGCTCGTCGCGTCCGGTGTGAAAGTCCATCGCTTAACGGTGGATCTGCGCCGGGTACGGGCGGGCTGGAGTGCGGTAGGGGAGACTGGAATTCCCGGTGTAACGGTGGAATGTGTAGATATCGGGAAGAACACCGATGGCGAAGGCAGGTCTCTGGGCCGTCACTGACGCTGAGGAGCGAAAGCGTGG…	92	92	0	92	0	0	0	0	0	0	0	0	0	0	0	0	0	0	0	0	0	0	0	0	0	0	0	0	0	0	0	0	0	0	0
1836	Bacteria	Actinomycetota	Actinobacteria	Bifidobacteriales	Bifidobacteriaceae	Bifidobacterium	Multi-affiliation	multi-subject	98.301	100	0	412	M06648:229:000000000-K49WL:1:1101:19498:11150	TGGGGAATATTGCACAATGGGCGCAAGCCTGATGCAGCGACGCCGCGTGAGGGATGGAGGCCTTCGGGTTGTAAACCTCTTTTGTTAGGGAGCAAGGCACTTTGTGTTGAGTGTACCTTTCGAATAAGCACCGGCTAACTACGTGCCAGCAGCCGCGGTAATACGTAGGGTGCAAGCGTTATCCGGAATTATTGGGCGTAAAGGGCTCGTAGGCGGTTCGTCGCGTCCGGTGTGAAAGTCCATCGCTTAACGGTGGATCCGCGCCGGGTACGGGCGGGCTTGAGTGCGGTAGGGGAGACTGGAATTCCCGGTGTAACGGTGGAATGTGTAGATATCGGGAAGAACACCAATGGCGAAGGCAGGTCTCTGGTCTGTAACTGACGCTGATGTGCGAAAGCG…	41	41	0	0	0	0	0	0	0	0	0	0	0	0	0	0	0	0	0	0	0	0	0	41	0	0	0	0	0	0	0	0	0	0	0
2407	Bacteria	Actinomycetota	Actinobacteria	Bifidobacteriales	Bifidobacteriaceae	Bifidobacterium	Multi-affiliation	multi-subject	98.533	100	0	409	M06648:229:000000000-K49WL:1:1101:10020:27814	TGGGGAATATTGCACAATGGGCGCAAGCCTGATGCAGCGACGCCGCGTGAGGGATGGAGGCCTTCGGGTTGTAAACCTCTTTTGTTTGGGAGCAAGCCTTCGGGTGAGTGTACCTTTCGAATAAGCGCCGGCTAACTACGTGCCAGCAGCCGCGGTAATACGTAGGGCGCAAGCGTTATCCGGATTTATTGGGCGTAAAGGGCTCGTAGGCGGCTCGTCGCGTCCGGTGTGAAAGTCCATCGCTTAACGGTGGATCTGCGCCGGGTACGGGCGGGCTGGAGTGCGGTAGGGGAGACTGGAATTCCCGGTGTAACGGTGGAATGTGTAGATATCGGGAAGAACACCGATGGCGAAGGCAGGTCTCTGGTCTGTAACTGACGCTGAGGCTCGAAAGCGTGG…	20	20	0	20	0	0	0	0	0	0	0	0	0	0	0	0	0	0	0	0	0	0	0	0	0	0	0	0	0	0	0	0	0	0	0
2504	Bacteria	Actinomycetota	Actinobacteria	Bifidobacteriales	Bifidobacteriaceae	Bifidobacterium	Multi-affiliation	multi-subject	99.029	100	0	412	M06648:229:000000000-K49WL:1:1110:19791:19168	TGGGGAATATTGCACAATGGGCGCAAGCCTGATGCAGCGACGCCGCGTGAGGGATGGAGGCCTTCGGGTTGTAAACCTCTTTTGTTAGGGAGCAAGGCACTTTGTGTTGAGTGTACCTTTCGAATAAGCACCGGCTAACTACGTGCCAGCAGCCGCGGTAATACGTAGGTGGCAAGCGTTATCCGGAATTATTGGGCGTAAAGCGCGCGTAGGCGGTTCGTCGCGTCCGGTGTGAAAGTCCATCGCTTAACGGTGGATCCGCGCCGGGTACGGGCGGGCTTGAGTGCGGTAGGGGAGACTGGAATTCCCGGTGTAACGGTGGAATGTGTAGATATCGGGAAGAACACCAATGGCGAAGGCAGGTCTCTGGGCCGTTACTGACGCTGAGGAGCGAAAGCG…	18	18	0	0	0	0	0	0	0	0	0	0	0	0	0	0	0	0	0	0	0	0	0	18	0	0	0	0	0	0	0	0	0	0	0
3316	Bacteria	Actinomycetota	Actinobacteria	Bifidobacteriales	Bifidobacteriaceae	Bifidobacterium	Multi-affiliation	multi-subject	99.511	100	0	409	M06648:229:000000000-K49WL:1:1109:23700:12574	TGGGGAATATTGCACAATGGGCGCAAGCCTGATGCAGCGACGCCGCGTGAGGGATGGAGGCCTTCGGGTTGTAAACCTCTTTTGTTTGGGAGCAAGCCTTCGGGTGAGTGTACCTTTCGAATAAGCGCCGGCTAACTACGTGCCAGCAGCCGCGGTAATACGTAGGGCGCAAGCGTTATCCGGATTTATTGGGCGTAAAGCGCGCGTAGGCGGCTCGTCGCGTCCGGTGTGAAAGTCCATCGCTTAACGGTGGATCTGCGCCGGGTACGGGCGGGCTGGAGTGCGGTAGGGGAGACTGGAATTCCCGGTGTAACGGTGGAATGTGTAGATATCGGGAAGAACACCGATGGCGAAGGCAGGTCTCTGGGCCGTCACTGACGCTGAGGAGCGAAAGCGTGG…	21	21	0	21	0	0	0	0	0	0	0	0	0	0	0	0	0	0	0	0	0	0	0	0	0	0	0	0	0	0	0	0	0	0	0
554	Bacteria	Actinomycetota	Actinobacteria	Bifidobacteriales	Bifidobacteriaceae	Gardnerella	Multi-affiliation	multi-subject	100	100	0	410	M06648:229:000000000-K49WL:1:1101:15893:4164	TGGGGAATATTGCGCAATGGGGGAAACCCTGACGCAGCGACGCCGCGTGCGGGATGAAGGCCTTCGGGTTGTAAACCGCTTTTGATTGGGAGCAAGCCTTTTGGGTGAGTGTACCTTTCGAATAAGCGCCGGCTAACTACGTGCCAGCAGCCGCGGTAATACGTAGGGCGCAAGCGTTATCCGGAATTATTGGGCGTAAAGAGCTTGTAGGCGGTTCGTCGCGTCTGGTGTGAAAGCCCATCGCTTAACGGTGGGTTTGCGCCGGGTACGGGCGGGCTAGAGTGCAGTAGGGGAGACTGGAATTCTCGGTGTAACGGTGGAATGTGTAGATATCGGGAAGAACACCAATGGCGAAGGCAGGTCTCTGGGCTGTTACTGACGCTGAGAAGCGAAAGCGTG…	226	0	226	0	0	0	0	0	0	0	0	0	0	0	0	0	0	0	0	0	0	0	0	0	0	0	0	0	0	0	0	0	0	0	168
37	Bacteria	Actinomycetota	Actinobacteria	Corynebacteriales	Corynebacteriaceae	Corynebacterium	Corynebacterium kroppenstedtii	AY524774.1.1442	100	100	0	410	M06648:229:000000000-K49WL:1:1101:13325:12774	TGGGGAATATTGCACAATGGGCGCAAGCCTGATGCAGCGACGCCGCGTGGGGGATGACGGCCTTCGGGTTGTAAACTCCTTTCAGCCATGACGAAGCCTTCGGGTGACGGTAGTGGTAGAAGAAGCACCGGCTAACTACGTGCCAGCAGCCGCGGTAATACGTAGGGTGCGAGCGTTGTCCGGAATTACTGGGCGTAAAGAGCTCGTAGGTGGTCTGTCGCGTCATTTGTGAAAGCCCGGGGCTTAACTCCGGGTTGGCAGGTGATACGGGCATGACTGGAGTACTGTAGGGGAGACTGGAATTCCTGGTGTAGCGGTGAAATGCGCAGATATCAGGAGGAACACCGGTGGCGAAGGCGGGTCTCTGGGCAGTAACTGACGCTGAGGAGCGAAAGCATG…	3881	2420	1461	0	0	0	0	0	0	117	0	15	0	1650	626	8	1	0	0	0	0	2	0	0	0	1	0	0	0	0	0	0	0	0	63
234	Bacteria	Actinomycetota	Actinobacteria	Corynebacteriales	Corynebacteriaceae	Corynebacterium	Corynebacterium kroppenstedtii	AY524775.1.1444	99.758	100	0	413	M06648:229:000000000-K49WL:1:1101:10306:6994	TGGGGAATATTGCACAATGGGCGCAAGCCTGATGCAGCGACGCCGCGTGGGGGATGACGGCCTTCGGGTTGTAAACTCCTTTCAGCCATGACGAAGCCCTTGTGGGGTGACGGTAGTGGTAGAAGAAGCACCGGCTAACTACGTGCCAGCAGCCGCGGTAATACGTAGGGTGCGAGCGTTGTCCGGAATTACTGGGCGTAAAGAGCTCGTAGGTGGTCTGTCGCGTCATTTGTGAAAGCCCGGGGCTTAACTCCGGGTTGGCAGGTGATACGGGCATGACTGGAGTACTGTAGGGGAGACTGGAATTCCTGGTGTAGCGGTGAAATGCGCAGATATCAGGAGGAACACCGGTGGCGAAGGCGGGTCTCTGGGCAGTAACTGACGCTGAGGAGCGAAAGC…	441	441	0	8	0	0	0	0	0	0	0	0	0	4	0	76	0	352	0	0	0	0	0	1	0	0	0	0	0	0	0	0	0	0	0
799	Bacteria	Actinomycetota	Actinobacteria	Corynebacteriales	Corynebacteriaceae	Corynebacterium	Corynebacterium kroppenstedtii	AY524774.1.1442	98.78	100	0	410	M06648:229:000000000-K49WL:1:1101:9083:3930	TGGGGAATATTGCACAATGGGCGCAAGCCTGATGCAGCGACGCCGCGTGGGGGATGACGGCCTTCGGGTTGTAAACTCCTTTCAGCCATGACGAAGCCTTCGGGTGACGGTAGTGGTAGAAGAAGCACCGGCTAACTACGTGCCAGCAGCCGCGGTAATACGTAGGGTGCGAGCGTTGTCCGGAATTACTGGGCGTAAAGAGCTCGTAGGTGGTCTGTCGCGTCATTTGTGAAAGCCCGGGGCTTAACTCCGGGTTGGCAGGTGATACGGGCATGACTGGAGTACTGTAGGGGAGACTGGAATTCCTGGTGTAGCGGTGAAATGCGCAGATATCAGGAGGAACACCGATGGCGAAGGCAGGTTACTGGGCAGTTACTGACGCTGAGGAGCGAAAGCATG…	160	160	0	0	0	0	0	0	0	0	0	0	0	155	3	0	0	0	0	0	1	0	0	0	0	1	0	0	0	0	0	0	0	0	0
1617	Bacteria	Actinomycetota	Actinobacteria	Corynebacteriales	Corynebacteriaceae	Corynebacterium	Corynebacterium kroppenstedtii	AY524774.1.1442	99.512	100	0	410	M06648:229:000000000-K49WL:1:2101:6093:23503	TGGGGAATATTGCACAATGGGCGCAAGCCTGATGCAGCGACGCCGCGTGGGGGATGACGGCCTTCGGGTTGTAAACTCCTTTCAGCCATGACGAAGCCTTCGGGTGACGGTAGTGGTAGAAGAAGCACCGGCTAACTACGTGCCAGCAGCCGCGGTAATACGTAGGGTGCGAGCGTTGTCCGGAATTACTGGGCGTAAAGAGCTCGTAGGTGGTCTGTCGCGTCATTTGTGAAAGCCCGGGGCTTAACTCCGGGTTGGCAGGTGATACGGGCATGACTGGAGTACTGTAGGGGAGACTGGAATTCCTGGTGTAGCGGTGAAATGCGCAGATATCAGGAGGAACACCGATGGCGAAGGCAGGTCTCTGGGCAGTAACTGACGCTGAGGAGCGAAAGCATG…	52	50	2	0	0	0	0	0	0	2	0	0	0	44	0	0	0	0	0	0	0	4	0	0	0	0	0	0	0	0	0	0	0	0	0
1770	Bacteria	Actinomycetota	Actinobacteria	Corynebacteriales	Corynebacteriaceae	Corynebacterium	Corynebacterium kroppenstedtii	AY524774.1.1442	98.293	100	0	410	M06648:229:000000000-K49WL:1:2106:11565:13790	TGGGGAATATTGCACAATGGGCGCAAGCCTGATGCAGCGACGCCGCGTGGGGGATGACGGCCTTCGGGTTGTAAACTCCTTTCAGCCATGACGAAGCCTTCGGGTGACGGTAGTGGTAGAAGAAGCACCGGCTAACTACGTGCCAGCAGCCGCGGTAATACGTAGGGTGCGAGCGTTGTCCGGAATTACTGGGCGTAAAGAGCTCGTAGGTGGTCTGTCGCGTCATTTGTGAAAGCCCGGGGCTTAACTCCGGGTTGGCAGGTGATACGGGCATGACTGGAGTACTGTAGGGGTAACTGGAATTCCTGGTGTAGCGGTGAAATGCGCAGATATCAGGAGGAACACCGATGGCGAAGGCAGGTTACTGGGCAGTTACTGACGCTGAGGAGCGAAAGCATG…	63	63	0	0	0	0	0	0	0	0	0	1	0	60	0	1	0	0	0	0	0	0	0	0	0	1	0	0	0	0	0	0	0	0	0
1777	Bacteria	Actinomycetota	Actinobacteria	Corynebacteriales	Corynebacteriaceae	Corynebacterium	Corynebacterium kroppenstedtii	multi-subject	multi-identity	100	0	multi-alignment-lg	M06648:229:000000000-K49WL:1:1101:5925:9446	TGGGGAATATTGCACAATGGGCGGAAGCCTGATGCAGCGACGCCGCGTGGGGGATGAAGGCCTTCGGGTTGTAAACTCCTTTCGACAGGGACGAAGCTTTTGTGACGGTACCTGTATAAGAAGCACCGGCTAACTACGTGCCAGCAGCCGCGGTAATACGTAGGGTGCGAGCGTTGTCCGGAATTACTGGGCGTAAAGAGCTCGTAGGTGGTCTGTCGCGTCATTTGTGAAAGCCCGGGGCTTAACTCCGGGTTGGCAGGTGATACGGGCATGACTGGAGTACTGTAGGGGAGACTGGAATTCCTGGTGTAGCGGTGAAATGCGCAGATATCAGGAGGAACACCGGTGGCGAAGGCGGGTCTCTGGGCAGTAACTGACGCTGAGGAGCGAAAGCATGGG…	36	36	0	0	0	0	0	0	0	0	0	0	0	28	0	0	1	0	0	0	2	5	0	0	0	0	0	0	0	0	0	0	0	0	0
1817	Bacteria	Actinomycetota	Actinobacteria	Corynebacteriales	Corynebacteriaceae	Corynebacterium	Corynebacterium kroppenstedtii	AY524774.1.1442	99.751	97.8049	0	401	M06648:229:000000000-K49WL:1:1102:26118:22046	TGGGGAATATTGCACAATGGGCGCAAGCCTGATGCAGCGACGCCGCGTGGGGGATGACGGCCTTCGGGTTGTAAACTCCTTTCAGCCATGACGAAGCCTTCGGGTGACGGTAGTGGTAGAAGAAGCACCGGCTAACTACGTGCCAGCAGCCGCGGTAATACGTAGGGTGCGAGCGTTGTCCGGAATTACTGGGCGTAAAGAGCTCGTAGGTGGTCTGTCGCGTCATTTGTGAAAGCCCGGGGCTTAACTCCGGGTTGGCAGGTGATACGGGCATGACTGGAGTACTGTAGGGGAGACTGGAATTCCTGGTGTAGCGGTGAAATGCGCAGATATCAGGAGGAACACCGGTGGCGAAGGCGGGTCTCTGGGCAGTAACTGACGCTGAGGAGCGAAAGCGTG…	60	60	0	0	0	0	0	0	0	2	0	0	0	46	12	0	0	0	0	0	0	0	0	0	0	0	0	0	0	0	0	0	0	0	0
2098	Bacteria	Actinomycetota	Actinobacteria	Corynebacteriales	Corynebacteriaceae	Corynebacterium	Corynebacterium kroppenstedtii	AY524774.1.1442	99.268	100	0	410	M06648:229:000000000-K49WL:1:1103:15318:17218	TGGGGAATATTGCACAATGGGCGGAAGCCTGATGCAGCAACGCCGCGTGCGGGATGACGGCCTTCGGGTTGTAAACTCCTTTCAGCCATGACGAAGCCTTCGGGTGACGGTAGTGGTAGAAGAAGCACCGGCTAACTACGTGCCAGCAGCCGCGGTAATACGTAGGGTGCGAGCGTTGTCCGGAATTACTGGGCGTAAAGAGCTCGTAGGTGGTCTGTCGCGTCATTTGTGAAAGCCCGGGGCTTAACTCCGGGTTGGCAGGTGATACGGGCATGACTGGAGTACTGTAGGGGAGACTGGAATTCCTGGTGTAGCGGTGAAATGCGCAGATATCAGGAGGAACACCGGTGGCGAAGGCGGGTCTCTGGGCAGTAACTGACGCTGAGGAGCGAAAGCATG…	25	25	0	0	0	0	0	0	0	0	0	0	0	22	3	0	0	0	0	0	0	0	0	0	0	0	0	0	0	0	0	0	0	0	0
2320	Bacteria	Actinomycetota	Actinobacteria	Corynebacteriales	Corynebacteriaceae	Corynebacterium	Corynebacterium kroppenstedtii	AY524774.1.1442	99.024	100	0	410	M06648:229:000000000-K49WL:1:1107:22277:17329	TGGGGAATATTGCACAATGGGCGCAAGCCTGATGCAGCGACGCCGCGTGGGGGATGACGGCCTTCGGGTTGTAAACTCCTTTCAGCCATGACGAAGCCTTCGGGTGACGGTAGTGGTAGAAGAAGCACCGGCTAACTACGTGCCAGCAGCCGCGGTAATACGTAGGGTGCGAGCGTTGTCCGGAATTACTGGGCGTAAAGAGCTCGTAGGTGGTCTGTCGCGTCATTTGTGAAAGCCCGGGGCTTAACTCCGGGTTGGCAGGTGATACGGGCATGACTGGAGTACTGTAGGGGAGACTGGAATTCCTGGTGTAGCGGTGAAATGCGCAGATATCAGGAGGAACACCGGTGGCGAAGGCGGGTCTCTGGGCAGTAACTGACGCTGAGGCTCGAAAGCGTG…	26	26	0	0	0	0	0	0	0	0	0	0	0	17	8	1	0	0	0	0	0	0	0	0	0	0	0	0	0	0	0	0	0	0	0
2401	Bacteria	Actinomycetota	Actinobacteria	Corynebacteriales	Corynebacteriaceae	Corynebacterium	Corynebacterium kroppenstedtii	AY524774.1.1442	99.265	99.5122	0	408	M06648:229:000000000-K49WL:1:2104:21847:11022	TAGGGAATCTTCCGCAATGGGCGCAAGCCTGATGCAGCGACGCCGCGTGGGGGATGACGGCCTTCGGGTTGTAAACTCCTTTCAGCCATGACGAAGCCTTCGGGTGACGGTAGTGGTAGAAGAAGCACCGGCTAACTACGTGCCAGCAGCCGCGGTAATACGTAGGGTGCGAGCGTTGTCCGGAATTACTGGGCGTAAAGAGCTCGTAGGTGGTCTGTCGCGTCATTTGTGAAAGCCCGGGGCTTAACTCCGGGTTGGCAGGTGATACGGGCATGACTGGAGTACTGTAGGGGAGACTGGAATTCCTGGTGTAGCGGTGAAATGCGCAGATATCAGGAGGAACACCGGTGGCGAAGGCGGGTCTCTGGGCAGTAACTGACGCTGAGGAGCGAAAGCATG…	44	42	2	0	0	0	0	0	0	1	0	0	0	32	9	0	0	0	0	0	0	0	0	0	0	0	0	0	0	0	0	0	0	0	0
435	Bacteria	Actinomycetota	Actinobacteria	Corynebacteriales	Corynebacteriaceae	Corynebacterium	Corynebacterium mucifaciens	AF537601.1.1468	99.757	100	0	411	M06648:229:000000000-K49WL:1:1113:23001:6767	TGGGGAATATTGCACAATGGGCGCAAGCCTGATGCAGCGACGCCGCGTGGGGGATGACGGCCTTCGGGTTGTAAACTCCTTTCGCTAGGGACGAAGCTTATTTTGTGACGGTACCTGGAGAAGAAGCACCGGCTAACTACGTGCCAGCAGCCGCGGTAATACGTAGGGTGCGAGCGTTGTCCGGAATTACTGGGCGTAAAGAGCTCGTAGGTGGTTTGTCGCGTCGTTTGTGTAAGCCCGCAGCTTAACTGCGGGACTGCAGGCGATACGGGCATAACTTGAGTGCTGTAGGGGAGACTGGAATTCCTGGTGTAGCGGTGGAATGCGCAGATATCAGGAGGAACACCGATGGCGAAGGCAGGTCTCTGGGCAGTAACTGACGCTGAGGAGCGAAAGCAT…	286	46	240	46	0	0	0	0	0	0	0	0	0	0	0	0	0	0	0	0	0	0	0	0	0	0	0	0	0	0	0	0	240	0	0
125	Bacteria	Actinomycetota	Actinobacteria	Corynebacteriales	Corynebacteriaceae	Corynebacterium	Corynebacterium pyruviciproducens ATCC BAA-1742	multi-subject	100	100	0	408	M06648:229:000000000-K49WL:1:2102:22814:8527	TGGGGAATTTTGCACAATGGGCGGAAGCCTGATGCAGCGACGCCGTGTGGGGGATGAAGGCCTTCGGGTTGTAAACTCCTTTCGTCAGGGACGAAGTTTGTTTGACGGTACCTGGATAAGAAGCACCGGCTAACTACGTGCCAGCAGCCGCGGTAATACGTAGGGTGCGAGCGTTGTCCGGATTTACTGGGCGTAAAGGGCTCGTAGGTGGTGTGTTGCGTCGTCTGTGTAATCCAGGGGCTTAACTTTTGGTTGGCAGGCGATACGGGCATTGCTTGAGTGCTGTAGGGGAGACTGGAATTCCTGGTGTAGCGGTGAAATGCGCAGATATCAGGAGGAACACCGATGGCGAAGGCAGGTCTCTGGGCAGTTACTGACGCTGAGGAGCGAGAGCATGGG…	995	140	855	0	8	0	0	0	0	0	0	0	0	0	0	0	0	0	0	0	132	0	0	0	0	0	0	0	0	0	0	0	390	0	0
2412	Bacteria	Actinomycetota	Actinobacteria	Corynebacteriales	Corynebacteriaceae	Corynebacterium	Corynebacterium pyruviciproducens ATCC BAA-1742	multi-subject	99.265	100	0	408	M06648:229:000000000-K49WL:1:1101:19242:10261	TGGGGAATTTTGCACAATGGGCGGAAGCCTGATGCAGCGACGCCGTGTGGGGGATGAAGGCCTTCGGGTTGTAAACTCCTTTCGTCAGGGACGAAGTTTGTTTGACGGTACCTGGATAAGAAGCACCGGCTAACTACGTGCCAGCAGCCGCGGTAATACGTAGGGTGCGAGCGTTGTCCGGATTTACTGGGCGTAAAGGGCTCGTAGGTGGTGTGTTGCGTCGTCTGTGTAATCCAGGGGCTTAACTTTTGGTTGGCAGGCGATACGGGCATTGCTTGAGTGCTGTAGGGGAGACTGGAATTCCTGGTGTAGCGGTGAAATGCGCAGATATCAGGAGGAACACCGATGGCGAAGGCAGGTTACTGGGCAGTTACTGACGCTGAGGAGCGAAAGCATGGG…	20	11	9	0	0	0	0	0	0	0	0	0	0	0	0	0	0	0	0	0	11	0	0	0	0	0	0	0	0	0	0	0	0	0	0
450	Bacteria	Actinomycetota	Actinobacteria	Corynebacteriales	Corynebacteriaceae	Corynebacterium	Corynebacterium sp.	JQ765854.1.1500	100	100	0	408	M06648:229:000000000-K49WL:1:1101:25612:15724	TGGGGAATATTGCACAATGGGCGCAAGCCTGATGCAGCGACGCCGCGTGGGGGATGACGGCCTTCGGGTTGTAAACTCCTTTCGTCAGGGACGAAGCGAAAGTGACGGTACCTGGATAAGAAGCACCGGCTAACTACGTGCCAGCAGCCGCGGTAATACGTAGGGTGCGAGCGTTGTCCGGAATTACTGGGCGTAAAGAGCTCGTAGGTGGTTTGTCGCGTCGTTTGTGTAAGTCCACGGCTTAACTGTGGGATGGCAGGCGATACGGGCATAACTTGAGTGCTGTAGGGGAGACTGGAATTCCTGGTGTAGCGGTGAAATGCGCAGATATCAGGAGGAACACCGATGGCGAAGGCAGGTCTCTGGGCAGTAACTGACGCTGAGGAGCGAAAGCATGGG…	244	0	244	0	0	0	0	0	0	0	0	0	0	0	0	0	0	0	0	0	0	0	0	0	0	0	0	0	0	0	0	0	0	0	0
499	Bacteria	Actinomycetota	Actinobacteria	Corynebacteriales	Corynebacteriaceae	Corynebacterium	Corynebacterium sp.	FIZC01000008.283.1781	97.805	100	0	410	M06648:229:000000000-K49WL:1:1112:19510:19979	TGGGGAATATTGCACAATGGGCGCAAGCCTGATGCAGCGACGCCGCGTGGGGGATGACGGCCTTCGGGTTGTAAACTCCTTTCAGCCATGACGAAGCCTTCGGGTGACGGTAGTGGTAGAAGAAGCACCGGCTAACTACGTGCCAGCAGCCGCGGTAATACGTAGGGTGCGAGCGTTGTCCGGAATTACTGGGCGTAAAGGGCTCGTAGGTGGTTTGTCGCGTCGTCTGTGAAATTCCGGGGCTTAACTCCGGGCGTGCAGGCGATACGGGCATAACTTGAGTACTGTAGGGGTAACTGGAATTCCTGGTGTAGCGGTGAAATGCGCAGATATCAGGAGGAACACCGATGGCGAAGGCAGGTTACTGGGCAGTTACTGACGCTGAGGAGCGAAAGCATG…	270	270	0	0	0	0	0	0	0	0	0	4	0	262	0	0	0	0	0	0	0	0	0	0	0	4	0	0	0	0	0	0	0	0	0
1794	Bacteria	Actinomycetota	Actinobacteria	Corynebacteriales	Corynebacteriaceae	Corynebacterium	Corynebacterium sp.	FIZC01000008.283.1781	99.024	100	0	410	M06648:229:000000000-K49WL:1:1106:13076:27006	TGGGGAATATTGCACAATGGGCGCAAGCCTGATGCAGCGACGCCGCGTGGGGGATGACGGCCTTCGGGTTGTAAACTCCTTTCAGCCATGACGAAGCCTTCGGGTGACGGTAGTGGTAGAAGAAGCACCGGCTAACTACGTGCCAGCAGCCGCGGTAATACGTAGGGTGCGAGCGTTGTCCGGAATTACTGGGCGTAAAGAGCTCGTAGGTGGTTTGTCGCGTCGTCTGTGAAATTCCGGGGCTTAACTCCGGGCGTGCAGGCGATACGGGCTGACTTGAGTGCTGTAGGGGAGACTGGAATTCCTGGTGTAGCGGTGAAATGCGCAGATATCAGGAGGAACACCGATGGCGAAGGCAGGTCTCTGGGCAGTAACTGACGCTGAGGAGCGAAAGCATGG…	58	57	1	0	0	0	0	0	0	0	0	0	0	52	0	0	0	0	0	0	0	5	0	0	0	0	0	0	0	0	0	0	0	0	0
881	Bacteria	Actinomycetota	Actinobacteria	Corynebacteriales	Corynebacteriaceae	Corynebacterium	Corynebacterium tuberculostearicum	X84247.1.1479	99.511	100	0	409	M06648:229:000000000-K49WL:1:1101:12453:5711	TGGGGAATATTGCACAATGGGCGCAAGCCTGATGCAGCGACGCCGCGTGGGGGATGACGGCCTTCGGGTTGTAAACTCCTTTCGCTAGGGACGAAGCTTTTTGTGACGGTACCTAGATAAGAAGCACCGGCTAACTACGTGCCAGCAGCCGCGGTAATACGTAGGGTGCGAGCGTTGTCCGGATTTACTGGGCGTAAAGAGCTCGTAGGTGGTTTGTCGCGTCGTCTGTGAAATTCCGGGGCTTAACTCCGGGCGTGCAGGCGATACGGGCATAACTTGAGTACTGTAGGGGTAACTGGAATTCCTGGTGTAGCGGTGGAATGCGCAGATATCAGGAGGAACACCGATGGCGAAGGCAGGTTACTGGGCAGTTACTGACGCTGAGGAGCGAAAGCATGG…	111	111	0	0	0	0	0	0	0	0	0	0	0	0	0	0	111	0	0	0	0	0	0	0	0	0	0	0	0	0	0	0	0	0	0
9	Bacteria	Actinomycetota	Actinobacteria	Corynebacteriales	Corynebacteriaceae	Corynebacterium	Multi-affiliation	multi-subject	100	100	0	409	M06648:229:000000000-K49WL:1:1101:26066:7454	TGGGGAATATTGCACAATGGGCGCAAGCCTGATGCAGCGACGCCGCGTGGGGGATGACGGCCTTCGGGTTGTAAACTCCTTTCGCTAGGGACGAAGCTTTTTGTGACGGTACCTAGATAAGAAGCACCGGCTAACTACGTGCCAGCAGCCGCGGTAATACGTAGGGTGCGAGCGTTGTCCGGAATTACTGGGCGTAAAGGGCTCGTAGGTGGTTTGTCGCGTCGTCTGTGAAATTCCGGGGCTTAACTCCGGGCGTGCAGGCGATACGGGCATAACTTGAGTACTGTAGGGGTAACTGGAATTCCTGGTGTAGCGGTGAAATGCGCAGATATCAGGAGGAACACCGATGGCGAAGGCAGGTTACTGGGCAGTTACTGACGCTGAGGAGCGAAAGCATGG…	42474	26577	15892	320	6	716	535	10181	223	0	71	231	667	1358	20	4146	1082	0	477	6	5231	27	207	5	0	1042	0	0	26	0	0	57	295	462	490
14	Bacteria	Actinomycetota	Actinobacteria	Corynebacteriales	Corynebacteriaceae	Corynebacterium	Multi-affiliation	multi-subject	100	100	0	407	M06648:229:000000000-K49WL:1:1101:21083:9768	TGGGGAATATTGCACAATGGGCGGAAGCCTGATGCAGCGACGCCGCGTGGGGGATGAAGGCCTTCGGGTTGTAAACTCCTTTCGACAGGGACGAAGCTTTTGTGACGGTACCTGTATAAGAAGCACCGGCTAACTACGTGCCAGCAGCCGCGGTAATACGTAGGGTGCGAGCGTTGTCCGGAATTACTGGGCGTAAAGAGCTCGTAGGTGGTTTGTCGCGTCGTCTGTGAAATTCCGGGGCTTAACTCCGGGCGTGCAGGCGATACGGGCTGACTTGAGTGCTGTAGGGGAGACTGGAATTCCTGGTGTAGCGGTGAAATGCGCAGATATCAGGAGGAACACCGATGGCGAAGGCAGGTCTCTGGGCAGTAACTGACGCTGAGGAGCGAAAGCATGGGT…	11174	8995	2166	0	0	0	0	0	0	0	0	0	0	155	0	0	659	0	0	0	1262	5910	115	0	2	0	0	892	0	0	0	0	0	0	0
26	Bacteria	Actinomycetota	Actinobacteria	Corynebacteriales	Corynebacteriaceae	Corynebacterium	Multi-affiliation	multi-subject	100	100	0	408	M06648:229:000000000-K49WL:1:1101:13523:2229	TGGGGAATATTGCACAATGGGCGGAAGCCTGATGCAGCGACGCCGCGTGGGGGATGACGGCCTTCGGGTTGTAAACTCCTTTCACCATCGACGAAGGGTTTCTGACGGTAGATGGAGAAGAAGCACCGGCTAACTACGTGCCAGCAGCCGCGGTAATACGTAGGGTGCGAGCGTTGTCCGGAATTACTGGGCGTAAAGAGCTCGTAGGTGGTTTGTCGCGTCGTCTGTGAAATTCCGGGGCTTAACTCCGGGCGTGCAGGCGATACGGGCATAACTTGAGTACTGTAGGGGAGACTGGAATTCCTGGTGTAGCGGTGAAATGCGCAGATATCAGGAGGAACACCGGTGGCGAAGGCGGGTCTCTGGGCAGTAACTGACGCTGAGGAGCGAAAGCATGGG…	6430	6255	172	0	0	0	0	0	0	0	6255	0	0	0	0	0	0	0	0	0	0	0	0	0	0	0	0	0	0	0	0	0	0	0	0
139	Bacteria	Actinomycetota	Actinobacteria	Corynebacteriales	Corynebacteriaceae	Corynebacterium	Multi-affiliation	multi-subject	99.756	100	0	410	M06648:229:000000000-K49WL:1:1101:26344:15207	TGGGGAATATTGCACAATGGGCGCAAGCCTGATGCAGCGACGCCGCGTGGGGGATGAAGGCCTTCGGGTTGTAAACTCCTTTCGCTAGGGACGAAGCTTTGTTGTGACGGTACCTAGATAAGAAGCACCGGCTAACTACGTGCCAGCAGCCGCGGTAATACGTAGGGTGCGAGCGTTGTCCGGAATTACTGGGCGTAAAGGGCTCGTAGGTGGTTTGTCGCGTCGTCTGTGAAATTCTGGGGCTTAACTCCGGGCGTGCAGGCGATACGGGCATAACTTGAGTGCTGTAGGGGTAACTGGAATTCCTGGTGTAGCGGTGAAATGCGCAGATATCAGGAGGAACACCGATGGCGAAGGCAGGTTACTGGGCAGTTACTGACGCTGAGGAGCGAAAGCATG…	886	0	886	0	0	0	0	0	0	0	0	0	0	0	0	0	0	0	0	0	0	0	0	0	0	0	0	0	0	0	0	46	0	0	0
309	Bacteria	Actinomycetota	Actinobacteria	Corynebacteriales	Corynebacteriaceae	Corynebacterium	Multi-affiliation	multi-subject	99.25	97.7995	0	400	M06648:229:000000000-K49WL:1:1103:14896:11997	TGGGGAATATTGCACAATGGGCGCAAGCCTGATGCAGCGACGCCGCGTGGGGGATGACGGCCTTCGGGTTGTAAACTCCTTTCGCTAGGGACGAAGCTTTTTGTGACGGTACCTAGATAAGAAGCACCGGCTAACTACGTGCCAGCAGCCGCGGTAATACGTAGGGTGCGAGCGTTGTCCGGAATTACTGGGCGTAAAGGGCTCGTAGGTGGTTTGTCGCGTCGTCTGTGAAATTCCGGGGCTTAACTCCGGGCGTGCAGGCGATACGGGCATAACTTGAGTACTGTAGGGGTAACTGGAATTCCTGGTGTAGCGGTGAAATGCGCAGATATCAGGAGGAACACCGATGGCGAAGGCAGGTTACTGGGCAGTTACTGACGCTGATGTGCGAAAGCGTGG…	413	399	14	7	0	29	11	153	7	0	0	4	26	12	0	50	13	0	10	0	30	0	11	0	0	34	0	0	2	0	0	0	0	0	0
462	Bacteria	Actinomycetota	Actinobacteria	Corynebacteriales	Corynebacteriaceae	Corynebacterium	Multi-affiliation	multi-subject	99.263	100	0	407	M06648:229:000000000-K49WL:1:1104:14492:6517	TGGGGAATATTGCACAATGGGCGGAAGCCTGATGCAGCGACGCCGCGTGGGGGATGAAGGCCTTCGGGTTGTAAACTCCTTTCGACAGGGACGAAGCTTTTGTGACGGTACCTGTATAAGAAGCACCGGCTAACTACGTGCCAGCAGCCGCGGTAATACGTAGGGTGCGAGCGTTGTCCGGAATTACTGGGCGTAAAGAGCTCGTAGGTGGTTTGTCGCGTCGTCTGTGAAATTCCGGGGCTTAACTCCGGGCGTGCAGGCGATACGGGCTGACTTGAGTGCTGTAGGGGAGACTGGAATTCCTGGTGTAGCGGTGAAATGCGCAGATATCAGGAGGAACACCGATGGCGAAGGCAGGTTACTGGGCAGTTACTGACGCTGAGGAGCGAAAGCATGGGT…	301	287	14	0	0	0	0	0	0	0	0	0	0	16	0	0	100	0	0	0	144	22	5	0	0	0	0	0	0	0	0	0	0	0	0
493	Bacteria	Actinomycetota	Actinobacteria	Corynebacteriales	Corynebacteriaceae	Corynebacterium	Multi-affiliation	multi-subject	100	100	0	410	M06648:229:000000000-K49WL:1:1101:14777:2161	TGGGGAATATTGCACAATGGGCGCAAGCCTGATGCAGCGACGCCGCGTGGGGGATGACGGCCTTCGGGTTGTAAACTCCTTTCGCTAGGGACGAAGCGTATTTGTGACGGTACCTGGAGAAGAAGCACCGGCTAACTACGTGCCAGCAGCCGCGGTAATACGTAGGGTGCGAGCGTTGTCCGGAATTACTGGGCGTAAAGAGCTCGTAGGTGGTTTGTCGCGTCGTTTGTGTAAGCCCGCAGCTTAACTGCGGGACTGCAGGCGATACGGGCATAACTTGAGTGCTGTAGGGGAGACTGGAATTCCTGGTGTAGCGGTGGAATGCGCAGATATCAGGAGGAACACCGATGGCGAAGGCAGGTCTCTGGGCAGTAACTGACGCTGAGGAGCGAAAGCATG…	247	1	246	1	0	0	0	0	0	0	0	0	0	0	0	0	0	0	0	0	0	0	0	0	0	0	0	0	0	0	0	0	0	0	0
622	Bacteria	Actinomycetota	Actinobacteria	Corynebacteriales	Corynebacteriaceae	Corynebacterium	Multi-affiliation	multi-subject	99.75	97.7995	0	400	M06648:229:000000000-K49WL:1:2104:7923:12174	TGGGGAATATTGCACAATGGGCGCAAGCCTGATGCAGCGACGCCGCGTGGGGGATGACGGCCTTCGGGTTGTAAACTCCTTTCGCTAGGGACGAAGCTTTTTGTGACGGTACCTAGATAAGAAGCACCGGCTAACTACGTGCCAGCAGCCGCGGTAATACGTAGGGTGCGAGCGTTGTCCGGAATTACTGGGCGTAAAGGGCTCGTAGGTGGTTTGTCGCGTCGTCTGTGAAATTCCGGGGCTTAACTCCGGGCGTGCAGGCGATACGGGCATAACTTGAGTACTGTAGGGGTAACTGGAATTCCTGGTGTAGCGGTGAAATGCGCAGATATCAGGAGGAACACCGATGGCGAAGGCAGGTTACTGGGCAGTTACTGACGCTGAGGAGCGAAAGCGTGG…	295	281	14	4	0	12	14	113	2	0	2	9	10	17	0	27	6	0	12	0	29	0	3	0	0	19	0	0	2	0	0	0	0	0	0
631	Bacteria	Actinomycetota	Actinobacteria	Corynebacteriales	Corynebacteriaceae	Corynebacterium	Multi-affiliation	multi-subject	99.263	99.511	0	407	M06648:229:000000000-K49WL:1:1103:10986:16083	TAGGGAATCTTCCGCAATGGGCGCAAGCCTGATGCAGCGACGCCGCGTGGGGGATGACGGCCTTCGGGTTGTAAACTCCTTTCGCTAGGGACGAAGCTTTTTGTGACGGTACCTAGATAAGAAGCACCGGCTAACTACGTGCCAGCAGCCGCGGTAATACGTAGGGTGCGAGCGTTGTCCGGAATTACTGGGCGTAAAGGGCTCGTAGGTGGTTTGTCGCGTCGTCTGTGAAATTCCGGGGCTTAACTCCGGGCGTGCAGGCGATACGGGCATAACTTGAGTACTGTAGGGGTAACTGGAATTCCTGGTGTAGCGGTGAAATGCGCAGATATCAGGAGGAACACCGATGGCGAAGGCAGGTTACTGGGCAGTTACTGACGCTGAGGAGCGAAAGCATGG…	346	334	12	1	0	17	21	117	0	0	0	9	22	16	0	26	20	0	4	1	40	0	4	0	0	35	1	0	0	0	0	0	0	0	0
688	Bacteria	Actinomycetota	Actinobacteria	Corynebacteriales	Corynebacteriaceae	Corynebacterium	Multi-affiliation	multi-subject	99.246	97.7887	0	398	M06648:229:000000000-K49WL:1:2108:7949:14169	TGGGGAATATTGCACAATGGGCGGAAGCCTGATGCAGCGACGCCGCGTGGGGGATGAAGGCCTTCGGGTTGTAAACTCCTTTCGACAGGGACGAAGCTTTTGTGACGGTACCTGTATAAGAAGCACCGGCTAACTACGTGCCAGCAGCCGCGGTAATACGTAGGGTGCGAGCGTTGTCCGGAATTACTGGGCGTAAAGAGCTCGTAGGTGGTTTGTCGCGTCGTCTGTGAAATTCCGGGGCTTAACTCCGGGCGTGCAGGCGATACGGGCTGACTTGAGTGCTGTAGGGGAGACTGGAATTCCTGGTGTAGCGGTGAAATGCGCAGATATCAGGAGGAACACCGATGGCGAAGGCAGGTCTCTGGGCAGTAACTGACGCTGATGTGCGAAAGCGTGGGG…	163	163	0	0	0	0	0	0	0	0	0	0	0	5	0	0	9	0	0	0	13	90	5	0	0	0	0	41	0	0	0	0	0	0	0
714	Bacteria	Actinomycetota	Actinobacteria	Corynebacteriales	Corynebacteriaceae	Corynebacterium	Multi-affiliation	multi-subject	99.51	100	0	408	M06648:229:000000000-K49WL:1:1101:10514:10590	TGGGGAATATTGCACAATGGGCGGAAGCCTGATGCAGCAACGCCGCGTGCGGGATGACGGCCTTCGGGTTGTAAACTCCTTTCACCATCGACGAAGGGTTTCTGACGGTAGATGGAGAAGAAGCACCGGCTAACTACGTGCCAGCAGCCGCGGTAATACGTAGGGTGCGAGCGTTGTCCGGAATTACTGGGCGTAAAGAGCTCGTAGGTGGTTTGTCGCGTCGTCTGTGAAATTCCGGGGCTTAACTCCGGGCGTGCAGGCGATACGGGCATAACTTGAGTACTGTAGGGGAGACTGGAATTCCTGGTGTAGCGGTGAAATGCGCAGATATCAGGAGGAACACCGGTGGCGAAGGCGGGTCTCTGGGCAGTAACTGACGCTGAGGAGCGAAAGCATGGG…	147	147	0	0	0	0	0	0	0	0	147	0	0	0	0	0	0	0	0	0	0	0	0	0	0	0	0	0	0	0	0	0	0	0	0
792	Bacteria	Actinomycetota	Actinobacteria	Corynebacteriales	Corynebacteriaceae	Corynebacterium	Multi-affiliation	multi-subject	99.267	100	0	409	M06648:229:000000000-K49WL:1:1102:10143:15520	TGGGGAATATTGCACAATGGGCGCAAGCCTGATGCAGCGACGCCGCGTGGGGGATGACGGCCTTCGGGTTGTAAACTCCTTTCGCTAGGGACGAAGCTTTTTGTGACGGTACCTAGATAAGAAGCACCGGCTAACTACGTGCCAGCAGCCGCGGTAATACGTAGGGTGCGAGCGTTGTCCGGAATTACTGGGCGTAAAGGGCTCGTAGGTGGTTTGTCGCGTCGTCTGTGAAATTCCGGGGCTTAACTCCGGGCGTGCAGGCGATACGGGCATAACTTGAGTACTGTAGGGGTAACTGGAATTCCTGGTGTAGCGGTGAAATGCGCAGATATCAGGAGGAACACCGATGGCGAAGGCAGGTTACTGGGCAGTTACTGACGCTGAGGAGCGAGAGCGTGG…	208	188	20	0	0	0	0	0	0	0	0	0	0	0	0	0	0	0	0	0	188	0	0	0	0	0	0	0	0	0	0	0	0	0	0
878	Bacteria	Actinomycetota	Actinobacteria	Corynebacteriales	Corynebacteriaceae	Corynebacterium	Multi-affiliation	multi-subject	98.28	99.511	0	407	M06648:229:000000000-K49WL:1:1102:16317:27596	TAGGGAATCTTCCGCAATGGGCGAAAGCCTGACGGAGCAACGCCGCGTGGGGGATGACGGCCTTCGGGTTGTAAACTCCTTTCGCTAGGGACGAAGCTTTTTGTGACGGTACCTAGATAAGAAGCACCGGCTAACTACGTGCCAGCAGCCGCGGTAATACGTAGGGTGCGAGCGTTGTCCGGAATTACTGGGCGTAAAGGGCTCGTAGGTGGTTTGTCGCGTCGTCTGTGAAATTCCGGGGCTTAACTCCGGGCGTGCAGGCGATACGGGCATAACTTGAGTACTGTAGGGGTAACTGGAATTCCTGGTGTAGCGGTGAAATGCGCAGATATCAGGAGGAACACCGATGGCGAAGGCAGGTTACTGGGCAGTTACTGACGCTGAGGAGCGAAAGCATGG…	181	178	3	1	0	5	4	94	1	0	0	5	7	10	0	14	3	0	3	0	13	2	3	0	0	13	0	0	0	0	0	0	0	0	0
945	Bacteria	Actinomycetota	Actinobacteria	Corynebacteriales	Corynebacteriaceae	Corynebacterium	Multi-affiliation	multi-subject	100	100	0	408	M06648:229:000000000-K49WL:1:1101:18918:2083	TGGGGAATATTGCACAATGGGCGCAAGCCTGATGCAGCGACGCCGCGTGGGGGATGACGGCCTTCGGGTTGTAAACTCCTTTCGCTAGGGACGAAGCGCAAGTGACGGTACCTGGAGAAGAAGCACCGGCTAACTACGTGCCAGCAGCCGCGGTAATACGTAGGGTGCGAGCGTTGTCCGGAATTACTGGGCGTAAAGAGCTCGTAGGTGGTTTGTCGCGTCGTTTGTGTAAGCCCGCAGCTTAACTGCGGGACTGCAGGCGATACGGGCATAACTTGAGTGCTGTAGGGGAGACTGGAATTCCTGGTGTAGCGGTGGAATGCGCAGATATCAGGAGGAACACCGATGGCGAAGGCAGGTCTCTGGGCAGTAACTGACGCTGAGGAGCGAAAGCATGGG…	121	0	121	0	0	0	0	0	0	0	0	0	0	0	0	0	0	0	0	0	0	0	0	0	0	0	0	0	0	0	0	0	0	0	0
983	Bacteria	Actinomycetota	Actinobacteria	Corynebacteriales	Corynebacteriaceae	Corynebacterium	Multi-affiliation	multi-subject	99.511	100	0	409	M06648:229:000000000-K49WL:1:1101:17527:2170	TGGGGGGTATTGCACAATGGGCGCAAGCCTGATGCAGCGACGCCGCGTGGGGGATGACGGCCTTCGGGTTGTAAACTCCTTTCGCTAGGGACGAAGCTTTTTGTGACGGTACCTAGATAAGAAGCACCGGCTAACTACGTGCCAGCAGCCGCGGTAATACGTAGGGTGCGAGCGTTGTCCGGAATTACTGGGCGTAAAGGGCTCGTAGGTGGTTTGTCGCGTCGTCTGTGAAATTCCGGGGCTTAACTCCGGGCGTGCAGGCGATACGGGCATAACTTGAGTACTGTAGGGGTAACTGGAATTCCTGGTGTAGCGGTGAAATGCGCAGATATCAGGAGGAACACCGATGGCGAAGGCAGGTTACTGGGCAGTTACTGACGCTGAGGAGCGAAAGCATGG…	128	122	6	0	0	0	0	0	0	0	0	0	0	0	0	0	0	0	0	0	122	0	0	0	0	0	0	0	0	0	0	0	0	0	0
1098	Bacteria	Actinomycetota	Actinobacteria	Corynebacteriales	Corynebacteriaceae	Corynebacterium	Multi-affiliation	multi-subject	98.775	100	0	408	M06648:229:000000000-K49WL:1:1101:12784:3008	TGGGGAATATTGCACAATGGGCGGAAGCCTGATGCAGCGACGCCGCGTGGGGGATGACGGCCTTCGGGTTGTAAACTCCTTTCACCATCGACGAAGGGTTTCTGACGGTAGATGGAGAAGAAGCACCGGCTAACTACGTGCCAGCAGCCGCGGTAATACGTAGGGTGCGAGCGTTGTCCGGAATTACTGGGCGTAAAGAGCTCGTAGGTGGTTTGTCGCGTCGTCTGTGAAATTCCGGGGCTTAACTCCGGGCGTGCAGGCGATACGGGCATAACTTGAGTACTGTAGGGGAGACTGGAATTCCTGGTGTAGCGGTGAAATGCGCAGATATCAGGAGGAACACCGGTGGCGAAGGCGGGTCTCTGGGCAGTAACTGACGCTGATGTGCGAAAGCGTGGG…	94	94	0	0	0	0	0	0	0	0	94	0	0	0	0	0	0	0	0	0	0	0	0	0	0	0	0	0	0	0	0	0	0	0	0
1171	Bacteria	Actinomycetota	Actinobacteria	Corynebacteriales	Corynebacteriaceae	Corynebacterium	Multi-affiliation	multi-subject	96.569	100	0	408	M06648:229:000000000-K49WL:1:1102:17288:6105	TGGGGAATATTGCACAATGGGCGGAAGCCTGATGCAGCAACGCCGCGTGCGGGATGACGGCCTTCGGGTTGTAAACCGCTTTCGCCTGTGACGAAGCGTGAGTGACGGTAATGGGTAAAGAAGCACCGGCTAACTACGTGCCAGCAGCCGCGGTAATACGTAGGGTGCGAGCGTTGTCCGGAATTACTGGGCGTAAAGAGCTCGTAGGTGGTTTGTCGCGTCGTCTGTGAAATTCCGGGGCTTAACTCCGGGCGTGCAGGCGATACGGGCTGACTTGAGTGCTGTAGGGGAGACTGGAATTCCTGGTGTAGCGGTGAAATGCGCAGATATCAGGAGGAACACCGATGGCGAAGGCAGGTCTCTGGGCAGTAACTGACGCTGAGGAGCGAAAGCATGGGT…	141	140	1	0	0	0	0	0	0	0	0	0	0	29	0	0	0	0	0	0	0	23	23	0	0	0	0	65	0	0	0	0	0	0	0
1175	Bacteria	Actinomycetota	Actinobacteria	Corynebacteriales	Corynebacteriaceae	Corynebacterium	Multi-affiliation	multi-subject	99.267	100	0	409	M06648:229:000000000-K49WL:1:1104:18790:13878	TGGGGAATATTGCACAATGGGCGGAAGCCTGATGCAGCAACGCCGCGTGCGGGATGACGGCCTTCGGGTTGTAAACTCCTTTCGCTAGGGACGAAGCTTTTTGTGACGGTACCTAGATAAGAAGCACCGGCTAACTACGTGCCAGCAGCCGCGGTAATACGTAGGGTGCGAGCGTTGTCCGGAATTACTGGGCGTAAAGGGCTCGTAGGTGGTTTGTCGCGTCGTCTGTGAAATTCCGGGGCTTAACTCCGGGCGTGCAGGCGATACGGGCATAACTTGAGTACTGTAGGGGTAACTGGAATTCCTGGTGTAGCGGTGAAATGCGCAGATATCAGGAGGAACACCGATGGCGAAGGCAGGTTACTGGGCAGTTACTGACGCTGAGGAGCGAAAGCATGG…	72	72	0	3	0	16	0	1	7	0	1	4	0	17	0	19	0	0	0	0	0	0	3	0	0	1	0	0	0	0	0	0	0	0	0
1305	Bacteria	Actinomycetota	Actinobacteria	Corynebacteriales	Corynebacteriaceae	Corynebacterium	Multi-affiliation	multi-subject	99.749	97.7887	0	398	M06648:229:000000000-K49WL:1:2106:18983:18147	TGGGGAATATTGCACAATGGGCGGAAGCCTGATGCAGCGACGCCGCGTGGGGGATGAAGGCCTTCGGGTTGTAAACTCCTTTCGACAGGGACGAAGCTTTTGTGACGGTACCTGTATAAGAAGCACCGGCTAACTACGTGCCAGCAGCCGCGGTAATACGTAGGGTGCGAGCGTTGTCCGGAATTACTGGGCGTAAAGAGCTCGTAGGTGGTTTGTCGCGTCGTCTGTGAAATTCCGGGGCTTAACTCCGGGCGTGCAGGCGATACGGGCTGACTTGAGTGCTGTAGGGGAGACTGGAATTCCTGGTGTAGCGGTGAAATGCGCAGATATCAGGAGGAACACCGATGGCGAAGGCAGGTCTCTGGGCAGTAACTGACGCTGAGGAGCGAAAGCGTGGGG…	103	100	3	0	0	0	0	0	0	0	0	0	0	4	0	0	10	0	0	0	12	54	3	0	0	0	0	17	0	0	0	0	0	0	0
1316	Bacteria	Actinomycetota	Actinobacteria	Corynebacteriales	Corynebacteriaceae	Corynebacterium	Multi-affiliation	multi-subject	100	100	0	408	M06648:229:000000000-K49WL:1:1102:13536:10137	TGGGGAATATTGCACAATGGGCGCAAGCCTGATGCAGCGACGCCGCGTGGGGGATGACGGCCTTCGGGTTGTAAACTCCTTTCGTCAGGGACGAAGCGAAAGTGACGGTACCTGGATAAGAAGCACCGGCTAACTACGTGCCAGCAGCCGCGGTAATACGTAGGGTGCGAGCGTTGTCCGGAATTACTGGGCGTAAAGAGCTCGTAGGTGGTTTGTCGCGTCGTTTGTGGAATACCGCAGCTTAACTGCGGGGTTGCAGGCGATACGGGCATAACTTGAGTGCTGTAGGGGAGACTGGAATTCCTGGTGTAGCGGTGGAATGCGCAGATATCAGGAGGAACACCGATGGCGAAGGCAGGTCTCTGGGCAGTAACTGACGCTGAGGAGCGAAAGCATGGG…	80	0	80	0	0	0	0	0	0	0	0	0	0	0	0	0	0	0	0	0	0	0	0	0	0	0	0	0	0	0	0	0	0	0	0
1353	Bacteria	Actinomycetota	Actinobacteria	Corynebacteriales	Corynebacteriaceae	Corynebacterium	Multi-affiliation	multi-subject	99.259	99.5086	0	405	M06648:229:000000000-K49WL:1:1105:28620:12554	TAGGGAATCTTCCGCAATGGGCGGAAGCCTGATGCAGCGACGCCGCGTGGGGGATGAAGGCCTTCGGGTTGTAAACTCCTTTCGACAGGGACGAAGCTTTTGTGACGGTACCTGTATAAGAAGCACCGGCTAACTACGTGCCAGCAGCCGCGGTAATACGTAGGGTGCGAGCGTTGTCCGGAATTACTGGGCGTAAAGAGCTCGTAGGTGGTTTGTCGCGTCGTCTGTGAAATTCCGGGGCTTAACTCCGGGCGTGCAGGCGATACGGGCTGACTTGAGTGCTGTAGGGGAGACTGGAATTCCTGGTGTAGCGGTGAAATGCGCAGATATCAGGAGGAACACCGATGGCGAAGGCAGGTCTCTGGGCAGTAACTGACGCTGAGGAGCGAAAGCATGGGT…	127	125	2	0	0	0	0	0	0	0	0	0	0	2	0	0	6	0	0	0	16	74	1	0	0	0	0	26	0	0	0	0	0	0	0
1507	Bacteria	Actinomycetota	Actinobacteria	Corynebacteriales	Corynebacteriaceae	Corynebacterium	Multi-affiliation	multi-subject	99.265	100	0	408	M06648:229:000000000-K49WL:1:1101:9311:7767	TGGGGAATATTGCACAATGGGCGGAAGCCTGATGCAGCGACGCCGCGTGGGGGATGACGGCCTTCGGGTTGTAAACTCCTTTCACCATCGACGAAGGGTTTCTGACGGTAGATGGAGAAGAAGCACCGGCTAACTACGTGCCAGCAGCCGCGGTAATACGTAGGGTGCGAGCGTTGTCCGGAATTACTGGGCGTAAAGAGCTCGTAGGTGGTTTGTCGCGTCGTCTGTGAAATTCCGGGGCTTAACTCCGGGCGTGCAGGCGATACGGGCATAACTTGAGTACTGTAGGGGAGACTGGAATTCCTGGTGTAGCGGTGAAATGCGCAGATATCAGGAGGAACACCGGTGGCGAAGGCGGGTCTCTGGGCAGTAACTGACGCTGAGGAGCGAAAGCGTGGG…	72	72	0	0	0	0	0	0	0	0	72	0	0	0	0	0	0	0	0	0	0	0	0	0	0	0	0	0	0	0	0	0	0	0	0
1712	Bacteria	Actinomycetota	Actinobacteria	Corynebacteriales	Corynebacteriaceae	Corynebacterium	Multi-affiliation	multi-subject	100	100	0	408	M06648:229:000000000-K49WL:1:1101:24319:5568	TGGGGAATTTTGCACAATGGGCGGAAGCCTGATGCAGCGACGCCGTGTGGGGGATGAAGGCCTTCGGGTTGTAAACTCCTTTCGTCAGGGACGAAGTTTTTTTGACGGTACCTGGATAAGAAGCACCGGCTAACTACGTGCCAGCAGCCGCGGTAATACGTAGGGTGCGAGCGTTGTCCGGATTTACTGGGCGTAAAGGGCTCGTAGGTGGTGTGTCGCGTCGTCTGTGTAATCCAGGGGCTTAACTTTTGGTTGGCAGGCGATACGGGCATTGCTTGAGTGCTGTAGGGGAGACTGGAATTCCTGGTGTAGCGGTGAAATGCGCAGATATCAGGAGGAACACCGATGGCGAAGGCAGGTCTCTGGGCAGTTACTGACGCTGAGGAGCGAGAGCATGGG…	37	0	37	0	0	0	0	0	0	0	0	0	0	0	0	0	0	0	0	0	0	0	0	0	0	0	0	0	0	0	0	0	0	0	0
1735	Bacteria	Actinomycetota	Actinobacteria	Corynebacteriales	Corynebacteriaceae	Corynebacterium	Multi-affiliation	multi-subject	multi-identity	100	0	multi-alignment-lg	M06648:229:000000000-K49WL:1:1112:16386:25818	TGGGGAATATTGCACAATGGGCGCAAGCCTGATGCAGCGACGCCGCGTGGGGGATGACGGCCTTCGGGTTGTAAACTCCTTTCGCTAGGGACGAAGCTTTTTGTGACGGTACCTGTATAAGAAGCACCGGCTAACTACGTGCCAGCAGCCGCGGTAATACGTAGGGTGCGAGCGTTGTCCGGAATTACTGGGCGTAAAGAGCTCGTAGGTGGTTTGTCGCGTCGTCTGTGAAATTCCGGGGCTTAACTCCGGGCGTGCAGGCGATACGGGCTGACTTGAGTGCTGTAGGGGAGACTGGAATTCCTGGTGTAGCGGTGAAATGCGCAGATATCAGGAGGAACACCGATGGCGAAGGCAGGTCTCTGGGCAGTAACTGACGCTGAGGAGCGAAAGCATGGG…	78	74	4	0	0	0	0	0	0	0	0	0	0	3	0	0	17	0	0	0	40	13	1	0	0	0	0	0	0	0	0	0	0	0	0
1860	Bacteria	Actinomycetota	Actinobacteria	Corynebacteriales	Corynebacteriaceae	Corynebacterium	Multi-affiliation	multi-subject	98.778	100	0	409	M06648:229:000000000-K49WL:1:2104:19947:2593	TGGGGAATATTGCACAATGGGCGCAAGCCTGATGCAGCGACGCCGCGTGGGGGATGACGGCCTTCGGGTTGTAAACTCCTTTCGCTAGGGACGAAGCTTTTTGTGACGGTACCTAGATAAGAAGCACCGGCTAACTACGTGCCAGCAGCCGCGGTAATACGTAGGGTGCGAGCGTTGTCCGGAATTACTGGGCGTAAAGGGCTCGTAGGTGGTTTGTCGCGTCGTCTGTGAAATTCCGGGGCTTAACTCCGGGCGTGCAGGCGATACGGGCATAACTTGAGTACTGTAGGGGTAACTGGAATTCCTGGTGTAGCGGTGAAATGCGCAGATATCAGGAGGAACACCGATGGCGAAGGCAGGTTACTGGGCAGTTACTGACGCTGAGGCTCGAAAGCGTGG…	66	60	6	1	0	0	1	0	0	0	0	0	1	9	0	34	3	0	0	0	7	0	0	0	0	2	0	0	2	0	0	0	0	0	0
1946	Bacteria	Actinomycetota	Actinobacteria	Corynebacteriales	Corynebacteriaceae	Corynebacterium	Multi-affiliation	multi-subject	99.511	100	0	409	M06648:229:000000000-K49WL:1:1102:18332:14115	TGGGGAATATTGCACAATGGGCGCAAGCCTGATGCAGCGACGCCGCGTGGGGGATGACGGCCTTCGGGTTGTAAACTCCTTTCGCATGGGACGAAGCTTTTTGTGACGGTACCTAGATAAGAAGCACCGGCTAACTACGTGCCAGCAGCCGCGGTAATACGTAGGGTGCGAGCGTTGTCCGGAATTACTGGGCGTAAAGGGCTCGTAGGTGGTTTGTCGCGTCGTCTGTGAAATTCCGGGGCTTAACTCCGGGCGTGCAGGCGATACGGGCATAACTTGAGTACTGTAGGGGTAACTGGAATTCCTGGTGTAGCGGTGAAATGCGCAGATATCAGGAGGAACACCGATGGCGAAGGCAGGTTACTGGGCAGTTACTGACGCTGAGGAGCGAAAGCATGG…	50	50	0	0	0	0	0	0	0	0	0	0	0	0	0	0	50	0	0	0	0	0	0	0	0	0	0	0	0	0	0	0	0	0	0
1979	Bacteria	Actinomycetota	Actinobacteria	Corynebacteriales	Corynebacteriaceae	Corynebacterium	Multi-affiliation	multi-subject	99.022	100	0	409	M06648:229:000000000-K49WL:1:1102:19288:26848	TGGGGGGTATTGCACAATGGACGCAAGTCTGATGCAGCGACGCCGCGTGGGGGATGACGGCCTTCGGGTTGTAAACTCCTTTCGCTAGGGACGAAGCTTTTTGTGACGGTACCTAGATAAGAAGCACCGGCTAACTACGTGCCAGCAGCCGCGGTAATACGTAGGGTGCGAGCGTTGTCCGGAATTACTGGGCGTAAAGGGCTCGTAGGTGGTTTGTCGCGTCGTCTGTGAAATTCCGGGGCTTAACTCCGGGCGTGCAGGCGATACGGGCATAACTTGAGTACTGTAGGGGTAACTGGAATTCCTGGTGTAGCGGTGAAATGCGCAGATATCAGGAGGAACACCGATGGCGAAGGCAGGTTACTGGGCAGTTACTGACGCTGAGGAGCGAAAGCATGG…	65	61	4	0	0	0	0	0	0	0	0	0	0	0	0	0	0	0	0	0	61	0	0	0	0	0	0	0	0	0	0	0	0	0	0
2146	Bacteria	Actinomycetota	Actinobacteria	Corynebacteriales	Corynebacteriaceae	Corynebacterium	Multi-affiliation	multi-subject	99.263	100	0	407	M06648:229:000000000-K49WL:1:1103:21300:9156	TGGGGAATATTGCACAATGGGCGGAAGCCTGATGCAGCGACGCCGCGTGGGGGATGAAGGCCTTCGGGTTGTAAACTCCTTTCGACAGGGACGAAGCTTTTGTGACGGTACCTGTATAAGAAGCACCGGCTAACTACGTGCCAGCAGCCGCGGTAATACGTAGGGTGCGAGCGTTGTCCGGAATTACTGGGCGTAAAGAGCTCGTAGGTGGTTTGTCGCGTCGTCTGTGAAATTCCGGGGCTTAACTCCGGGCGTGCAGGCGATACGGGCTGACTTGAGTGCTGTAGGGGAGACTGGAATTCCTGGTGTAGCGGTGAAATGCGCAGATATCAGGAGGAACACCGATGGCGAAGGCAGGTCTCTGGGCAGTAACTGACGCTGAGGAGCGAGAGCGTGGGG…	37	37	0	0	0	0	0	0	0	0	0	0	0	0	0	0	0	0	0	0	37	0	0	0	0	0	0	0	0	0	0	0	0	0	0
2243	Bacteria	Actinomycetota	Actinobacteria	Corynebacteriales	Corynebacteriaceae	Corynebacterium	Multi-affiliation	multi-subject	98.771	100	0	407	M06648:229:000000000-K49WL:1:1103:25475:24455	TGGGGAATATTGCACAATGGGCGGAAGCCTGATGCAGCGACGCCGCGTGGGGGATGAAGGCCTTCGGGTTGTAAACTCCTTTCGACAGGGACGAAGCTTTTGTGACGGTACCTGTATAAGAAGCACCGGCTAACTACGTGCCAGCAGCCGCGGTAATACGTAGGGTGCGAGCGTTGTCCGGAATTACTGGGCGTAAAGAGCTCGTAGGTGGTTTGTCGCGTCGTCTGTGAAATTCCGGGGCTTAACTCCGGGCGTGCAGGCGATACGGGCTGACTTGAGTGCTGTAGGGGAGACTGGAATTCCTGGTGTAGCGGTGAAATGCGCAGATATCAGGAGGAACACCGATGGCGAAGGCAGGTCTCTGGGCAGTAACTGACGCTGAGGCTCGAAAGCGTGGGG…	36	36	0	0	0	0	0	0	0	0	0	0	0	0	0	0	9	0	0	0	7	18	0	0	0	0	0	2	0	0	0	0	0	0	0
2341	Bacteria	Actinomycetota	Actinobacteria	Corynebacteriales	Corynebacteriaceae	Corynebacterium	Multi-affiliation	multi-subject	98.5	97.7995	0	400	M06648:229:000000000-K49WL:1:2110:6003:13981	TGGGGAATATTGCACAATGGGCGCAAGCCTGATGCAGCGACGCCGCGTGGGGGATGACGGCCTTCGGGTTGTAAACTCCTTTCGCTAGGGACGAAGCTTTTTGTGACGGTACCTAGATAAGAAGCACCGGCTAACTACGTGCCAGCAGCCGCGGTAATACGTAGGGTGCGAGCGTTGTCCGGAATTACTGGGCGTAAAGGGCTCGTAGGTGGTTTGTCGCGTCGTCTGTGAAATTCCGGGGCTTAACTCCGGGCGTGCAGGCGATACGGGCATAACTTGAGTACTGTAGGGGTAACTGGAATTCCTGGTGTAGCGGTGAAATGCGCAGATATCAGGAGGAACACCGATGGCGAAGGCAGGTTACTGGTCTGTAACTGACGCTGATGTGCGAAAGCGTGG…	41	40	1	1	0	3	2	13	2	0	2	1	2	1	0	2	1	0	3	0	6	0	0	0	0	1	0	0	0	0	0	0	0	0	0
2377	Bacteria	Actinomycetota	Actinobacteria	Corynebacteriales	Corynebacteriaceae	Corynebacterium	Multi-affiliation	multi-subject	99.509	100	0	407	M06648:229:000000000-K49WL:1:1104:6664:18343	TGGGGAATATTGCACAATGGGCGGAAGCCTGATGCAGCGACGCCGCGTGGGGGATGAAGGCCTTCGGGTTGTAAACTCCTTTCGACAGGGACGAAGCTTTTGTGACGGTACCTGTATAAGAAGCACCGGCTAACTACGTGCCAGCAGCCGCGGTAATACGTAGGGTGCGAGCGTTGTCCGGAATTACTGGGCGTAAAGAGCTCGTAGGTGGTTTGTCGCGTCGTCTGTGAAATTCCGGGGCTTAACTCCGGGCGTGCAGGCGATACGGGCTGACTTGAGTGCTGTAGGGGAGACTGGAATTCCTGGTGTAGCGGTGAAATGCGCAGATATCAGGAGGAACACCGGTGGCGAAGGCGGGTCTCTGGGCAGTAACTGACGCTGAGGAGCGAAAGCATGGGT…	20	20	0	0	0	0	0	0	0	0	0	0	0	16	0	0	0	0	0	0	0	4	0	0	0	0	0	0	0	0	0	0	0	0	0
2489	Bacteria	Actinomycetota	Actinobacteria	Corynebacteriales	Corynebacteriaceae	Corynebacterium	Multi-affiliation	multi-subject	multi-identity	100	0	multi-alignment-lg	M06648:229:000000000-K49WL:1:1105:14948:15401	TGGGGAATATTGCACAATGGGCGCAAGCCTGATGCAGCGACGCCGCGTGGGGGATGACGGCCTTCGGGTTGTAAACTCCTTTCGCTAGGGACGAAGCTTTTTGTGACGGTACCTAGATAAGAAGCACCGGCTAACTACGTGCCAGCAGCCGCGGTAATACGTAGGTGGCAAGCGTTATCCGGAATTACTGGGCGTAAAGGGCTCGTAGGTGGTTTGTCGCGTCGTCTGTGAAATTCCGGGGCTTAACTCCGGGCGTGCAGGCGATACGGGCATAACTTGAGTACTGTAGGGGTAACTGGAATTCCTGGTGTAGCGGTGAAATGCGCAGATATCAGGAGGAACACCGATGGCGAAGGCAGGTTACTGGGCAGTTACTGACGCTGAGGAGCGAAAGCATGG…	46	46	0	0	0	0	0	17	0	0	0	0	2	3	0	11	0	0	0	0	5	0	4	0	0	4	0	0	0	0	0	0	0	0	0
2634	Bacteria	Actinomycetota	Actinobacteria	Corynebacteriales	Corynebacteriaceae	Corynebacterium	Multi-affiliation	multi-subject	99.017	100	0	407	M06648:229:000000000-K49WL:1:1102:3908:7849	TGGGGAATATTGCACAATGGGCGGAAGCCTGATGCAGCGACGCCGCGTGGGGGATGAAGGCCTTCGGGTTGTAAACTCCTTTCGACAGGGACGAAGCTTTTGTGACGGTACCTGTATAAGAAGCACCGGCTAACTACGTGCCAGCAGCCGCGGTAATACGTAGGGTGCGAGCGTTGTCCGGAATTACTGGGCGTAAAGAGCTCGTAGGTGGTTTGTCGCGTCGTCTGTGAAATTCCGGGGCTTAACTCCGGGCGTGCAGGCGATACGGGCTGACTTGAGTGCTGTAGGGGAGACTGGAATTCCTGGTGTAGCGGTGGAATGCGCAGATATCAGGAGGAACACCGATGGCGAAGGCAGGTCTCTGGGCTGTAACTGACGCTGAGAAGCGAAAGCATGGGG…	36	36	0	0	0	0	0	0	0	0	0	0	0	1	0	0	0	0	0	0	0	0	0	0	0	0	0	35	0	0	0	0	0	0	0
2665	Bacteria	Actinomycetota	Actinobacteria	Corynebacteriales	Corynebacteriaceae	Corynebacterium	Multi-affiliation	multi-subject	99.261	99.5098	0	406	M06648:229:000000000-K49WL:1:1109:9022:12601	TAGGGAATCTTCCGCAATGGGCGGAAGCCTGATGCAGCGACGCCGCGTGGGGGATGACGGCCTTCGGGTTGTAAACTCCTTTCACCATCGACGAAGGGTTTCTGACGGTAGATGGAGAAGAAGCACCGGCTAACTACGTGCCAGCAGCCGCGGTAATACGTAGGGTGCGAGCGTTGTCCGGAATTACTGGGCGTAAAGAGCTCGTAGGTGGTTTGTCGCGTCGTCTGTGAAATTCCGGGGCTTAACTCCGGGCGTGCAGGCGATACGGGCATAACTTGAGTACTGTAGGGGAGACTGGAATTCCTGGTGTAGCGGTGAAATGCGCAGATATCAGGAGGAACACCGGTGGCGAAGGCGGGTCTCTGGGCAGTAACTGACGCTGAGGAGCGAAAGCATGGG…	34	34	0	0	0	0	0	0	0	0	34	0	0	0	0	0	0	0	0	0	0	0	0	0	0	0	0	0	0	0	0	0	0	0	0
2675	Bacteria	Actinomycetota	Actinobacteria	Corynebacteriales	Corynebacteriaceae	Corynebacterium	Multi-affiliation	multi-subject	95.833	100	0	408	M06648:229:000000000-K49WL:1:1114:12020:6525	TGGGGAATATTGCACAATGGGCGGAAGCCTGATGCAGCAACGCCGCGTGCGGGATGACGGCCTTCGGGTTGTAAACCGCTTTCGCCTGTGACGAAGCGTGAGTGACGGTAATGGGTAAAGAAGCACCGGCTAACTACGTGCCAGCAGCCGCGGTGATACGTAGGGTGCGAGCGTTGTCCGGATTTATTGGGCGTAAAGAGCTCGTAGGTGGTTTGTCGCGTCGTCTGTGAAATTCCGGGGCTTAACTCCGGGCGTGCAGGCGATACGGGCTGACTTGAGTGCTGTAGGGGAGACTGGAATTCCTGGTGTAGCGGTGAAATGCGCAGATATCAGGAGGAACACCGATGGCGAAGGCAGGTCTCTGGGCAGTAACTGACGCTGAGGAGCGAAAGCATGGGT…	36	36	0	0	0	0	0	0	0	0	0	0	0	5	0	0	0	0	0	0	0	3	9	0	0	0	0	19	0	0	0	0	0	0	0
3481	Bacteria	Actinomycetota	Actinobacteria	Corynebacteriales	Corynebacteriaceae	Corynebacterium	Multi-affiliation	multi-subject	99.263	100	0	407	M06648:229:000000000-K49WL:1:1105:8546:11620	TGGGGAATATTGCACAATGGGCGGAAGCCTGATGCAGCGACGCCGCGTGGGGGATGAAGGCCTTCGGGTTGTAAACTCCTTTCGACAGGGACGAAGCTTTTGTGACGGTACCTGTATAAGAAGCACCGGCTAACTACGTGCCAGCAGCCGCGGTAATACGTAGGTGGCAAGCGTTGTCCGGAATTACTGGGCGTAAAGAGCTCGTAGGTGGTTTGTCGCGTCGTCTGTGAAATTCCGGGGCTTAACTCCGGGCGTGCAGGCGATACGGGCTGACTTGAGTGCTGTAGGGGAGACTGGAATTCCTGGTGTAGCGGTGAAATGCGCAGATATCAGGAGGAACACCGATGGCGAAGGCAGGTCTCTGGGCAGTAACTGACGCTGAGGAGCGAAAGCATGGGT…	23	23	0	0	0	0	0	0	0	0	0	0	0	0	0	0	0	0	0	0	3	19	0	0	0	0	0	1	0	0	0	0	0	0	0
3482	Bacteria	Actinomycetota	Actinobacteria	Corynebacteriales	Corynebacteriaceae	Corynebacterium	Multi-affiliation	multi-subject	97.8	100	0	409	M06648:229:000000000-K49WL:1:1105:8623:23057	TGGGGAATATTGCACAATGGGCGCAAGCCTGATGCAGCAACGCCGCGTGCGGGATGACGGCCTTCGGGTTGTAAACCGCTTTCAGCAGGGACGAAGCTTTTTGTGACGGTACCTGCAGAAGAAGCACCGGCTAACTACGTGCCAGCAGCCGCGGTAATACGTAGGGTGCGAGCGTTGTCCGGAATTACTGGGCGTAAAGAGCTCGTAGGTGGTTTGTCGCGTCGTCTGTGAAATTCCGGGGCTTAACTCCGGGCGTGCAGGCGATACGGGCTGACTTGAGTGCTGTAGGGGAGACTGGAATTCCTGGTGTAGCGGTGAAATGCGCAGATATCAGGAGGAACACCGATGGCGAAGGCAGGTCTCTGGGCAGTAACTGACGCTGAGGAGCGAAAGCATGGG…	21	20	1	0	0	0	0	0	0	0	0	0	0	0	0	0	0	0	0	0	0	20	0	0	0	0	0	0	0	0	0	0	0	0	0
254	Bacteria	Actinomycetota	Actinobacteria	Corynebacteriales	Corynebacteriaceae	Corynebacterium	unknown species	GQ031034.1.1341	100	100	0	408	M06648:229:000000000-K49WL:1:1103:21071:18935	TGGGGAATATTGCACAATGGGCGGAAGCCTGATGCAGCGACGCCGCGTGGGGGATGAAGGCCTTCGGGTTGTAAACTCCTTTCGACAGGGACGAAGCTTTTGTGACGGTACCTGTATAAGAAGCACCGGCTAACTACGTGCCAGCAGCCGCGGTAATACGTAGGGTGCGAGCGTTGTCCGGAATTACTGGGCGTAAAGGGCTCGTAGGTGGTTTGTCGCGTCGTCTGTGAAATTCCGGGGCTTAACTCCGGGCGTGCAGGCGATACGGGCATAACTTGAGTACTGTAGGGGTAACTGGAATTCCTGGTGTAGCGGTGAAATGCGCAGATATCAGGAGGAACACCGATGGCGAAGGCAGGTTACTGGGCAGTTACTGACGCTGAGGAGCGAAAGCATGGG…	1035	997	38	0	0	0	0	0	0	0	0	0	0	50	0	0	380	0	0	0	511	34	22	0	0	0	0	0	0	0	0	0	0	0	0
279	Bacteria	Actinomycetota	Actinobacteria	Corynebacteriales	Corynebacteriaceae	Corynebacterium	unknown species	GQ006255.1.1338	99.267	100	0	409	M06648:229:000000000-K49WL:1:1101:7753:22223	TGGGGAATATTGCACAATGGGCGCAAGCCTGATGCAGCGACGCCGCGTGGGGGATGACGGCCTTCGGGTTGTAAACTCCTTTCGCTAGGGACGAAGCTTTTTGTGACGGTACCTAGATAAGAAGCACCGGCTAACTACGTGCCAGCAGCCGCGGTAATACGTAGGGTGCGAGCGTTGTCCGGAATTACTGGGCGTAAAGAGCTCGTAGGTGGTTTGTCGCGTCGTCTGTGAAATTCCGGGGCTTAACTCCGGGCGTGCAGGCGATACGGGCTGACTTGAGTGCTGTAGGGGAGACTGGAATTCCTGGTGTAGCGGTGAAATGCGCAGATATCAGGAGGAACACCGATGGCGAAGGCAGGTCTCTGGGCAGTAACTGACGCTGAGGAGCGAAAGCATGGG…	734	713	21	0	0	0	0	0	0	0	0	0	0	68	0	0	140	0	0	0	448	44	13	0	0	0	0	0	0	0	0	0	0	0	0
284	Bacteria	Actinomycetota	Actinobacteria	Corynebacteriales	Corynebacteriaceae	Corynebacterium	unknown species	multi-subject	100	100	0	416	M06648:229:000000000-K49WL:1:1101:23687:13152	TGGGGAATATTGCACAATGGGCGCAAGCCTGATGCAGCGACGCCGCGTGGGGGATGAAGGCCTTCGGGTTGTAAACTCCTTTCGCCCGGGACGAAGCCCACCTGGTGGGTGACGGTACCGTGGAGAAGAAGCACCGGCTAACTACGTGCCAGCAGCCGCGGTAATACGTAGGGTGCAAGCGTTGTCCGGATTTACTGGGCGTAAAGAGCTCGTAGGTGGTGTGTCGCGTCGTCTGTGAAATTCCGGGGCTTAACTCCGGGCGTGCAGGCGATACGGGCACGACTAGAGTGCTGTAGGGGTAACTGGAATTCCTGGTGTAGCGGTGAAATGCGCAGATATCAGGAGGAACACCGATGGCGAAGGCAGGTTACTGGGCAGTTACTGACGCTGAGGAGCGAA…	460	0	460	0	0	0	0	0	0	0	0	0	0	0	0	0	0	0	0	0	0	0	0	0	0	0	0	0	0	0	0	0	0	0	0
313	Bacteria	Actinomycetota	Actinobacteria	Corynebacteriales	Corynebacteriaceae	Corynebacterium	unknown species	GQ066144.1.1340	96.333	100	0	409	M06648:229:000000000-K49WL:1:1101:17291:13661	TGGGGAATATTGCACAATGGGCGGAAGCCTGATGCAGCAACGCCGCGTGCGGGATGACGGCCTTCGGGTTGTAAACCGCTTTCGCCTGTGACGAAGCGTGAGTGACGGTAATGGGTAAAGAAGCACCGGCTAACTACGTGCCAGCAGCCGCGGTAATACGTAGGGTGCGAGCGTTGTCCGGAATTACTGGGCGTAAAGGGCTCGTAGGTGGTTTGTCGCGTCGTCTGTGAAATTCCGGGGCTTAACTCCGGGCGTGCAGGCGATACGGGCATAACTTGAGTACTGTAGGGGTAACTGGAATTCCTGGTGTAGCGGTGAAATGCGCAGATATCAGGAGGAACACCGATGGCGAAGGCAGGTTACTGGGCAGTTACTGACGCTGAGGAGCGAAAGCATGGG…	541	535	6	23	0	98	7	12	28	0	24	8	0	127	1	164	1	0	0	0	1	0	35	0	0	1	0	0	5	0	0	0	0	0	0
505	Bacteria	Actinomycetota	Actinobacteria	Corynebacteriales	Corynebacteriaceae	Corynebacterium	unknown species	multi-subject	99.756	100	0	409	M06648:229:000000000-K49WL:1:1103:10608:24673	TGGGGAATATTGCACAATGGGCGCAAGCCTGATGCAGCGACGCCGCGTGGGGGATGACGGCCTTCGGGTTGTAAACTCCTTTCGCTAGGGACGAAGCTTTTTGTGACGGTACCTAGATAAGAAGCACCGGCTAACTACGTGCCAGCAGCCGCGGTAATACGTAGGGTGCGAGCGTTGTCCGGAATTACTGGGCGTAAAGGGCTCGTAGGTGGTTTGTCGCGTCGTCTGTGAAATTCCGGGGCTTAACTCCGGGCGTGCAGGCGATACGGGCATAACTTGAGTACTGTAGGGGTAACTGGAATTCCTGGTGTAGCGGTGAAATGCGCAGATATCAGGAGGAACACCGATGGCGAAGGCAGGTCTCTGGGCAGTAACTGACGCTGAGGAGCGAAAGCATGG…	247	225	22	5	0	0	0	0	0	0	0	0	0	20	0	0	52	0	1	0	140	6	1	0	0	0	0	0	0	0	0	0	1	0	0
773	Bacteria	Actinomycetota	Actinobacteria	Corynebacteriales	Corynebacteriaceae	Corynebacterium	unknown species	GQ006311.1.1341	97.311	100	0	409	M06648:229:000000000-K49WL:1:2106:8436:6055	TGGGGAATATTGCACAATGGGCGCAAGCCTGATGCAGCGACGCCGCGTGAGGGATGACGGCCTTCGGGTTGTAAACCTCTTTCAGTAGGGAAGAAGCGAAAGTGACGGTACCTGCAGAAGAAGCACCGGCTAACTACGTGCCAGCAGCCGCGGTAATACGTAGGGTGCGAGCGTTGTCCGGAATTACTGGGCGTAAAGGGCTCGTAGGTGGTTTGTCGCGTCGTCTGTGAAATTCCGGGGCTTAACTCCGGGCGTGCAGGCGATACGGGCATAACTTGAGTACTGTAGGGGTAACTGGAATTCCTGGTGTAGCGGTGAAATGCGCAGATATCAGGAGGAACACCGATGGCGAAGGCAGGTTACTGGGCAGTTACTGACGCTGAGGAGCGAAAGCATGGG…	269	269	0	0	0	0	0	0	0	0	0	0	0	2	0	0	0	0	267	0	0	0	0	0	0	0	0	0	0	0	0	0	0	0	0
883	Bacteria	Actinomycetota	Actinobacteria	Corynebacteriales	Corynebacteriaceae	Corynebacterium	unknown species	multi-subject	100	100	0	424	M06648:229:000000000-K49WL:1:1101:19814:10036	TGGGGAATATTGCACAATGGGCGCAAGCCTGATGCAGCGACGCCGCGTGGGGGATGACGGCCTTCGGGTTGTAAACTCCTTTCGTTAGGGACGAAGCCGCACTTTTTTTGGGTGTGGTGACGGTACCTTTGTTAAGAAGCACCGGCTAACTACGTGCCAGCAGCCGCGGTAATACGTAGGGTGCGAGCGTTGTCCGGAATTACTGGGCGTAAAGAGCTCGTAGGTGGTTTGTTGCGTCGTCTGTGAAATTCCGGGGCTTAACTTCGGGGTGGCAGGCGATACGGGCATAACTAGAGTGCTGTAGGGGAGACTGGAATTCCTGGTGTAGCGGTGGAATGCGCAGATATCAGGAGGAACACCGATGGCGAAGGCAGGTCTCTGGGCAGTAACTGACGCTGA…	139	0	139	0	0	0	0	0	0	0	0	0	0	0	0	0	0	0	0	0	0	0	0	0	0	0	0	0	0	0	0	0	0	0	0
888	Bacteria	Actinomycetota	Actinobacteria	Corynebacteriales	Corynebacteriaceae	Corynebacterium	unknown species	JF154395.1.1346	100	100	0	409	M06648:229:000000000-K49WL:1:1101:17350:13739	TGGGGAATATTGCACAATGGGCGCAAGCCTGATGCAGCGACGCCGCGTGGGGGATGACGGCCTTCGGGTTGTAAACTCCTTTCGCTAGGGACGAAGCGTTTTGTGACGGTACCTGGAGAAGAAGCACCGGCTAACTACGTGCCAGCAGCCGCGGTAATACGTAGGGTGCGAGCGTTGTCCGGAATTACTGGGCGTAAAGAGCTCGTAGGTGGTTTGTCGCGTCGTTTGTGTAAGCCCGCAGCTTAACTGCGGGACTGCAGGCGATACGGGCATAACTTGAGTGCTGTAGGGGAGACTGGAATTCCTGGTGTAGCGGTGGAATGCGCAGATATCAGGAGGAACACCGATGGCGAAGGCAGGTCTCTGGGCAGTAACTGACGCTGAGGAGCGAAAGCATGG…	121	121	0	121	0	0	0	0	0	0	0	0	0	0	0	0	0	0	0	0	0	0	0	0	0	0	0	0	0	0	0	0	0	0	0
973	Bacteria	Actinomycetota	Actinobacteria	Corynebacteriales	Corynebacteriaceae	Corynebacterium	unknown species	KF100285.1.1336	99.754	100	0	407	M06648:229:000000000-K49WL:1:1108:19060:22761	TGGGGAATATTGCACAATGGGCGCAAGCCTGATGCAGCGACGCCGCGTGGGGGATGACGGCCTTCGGGTTGTAAACTCCTTTCGACAGGGACGAAGCTTTTGTGACGGTACCTGTATAAGAAGCACCGGCTAACTACGTGCCAGCAGCCGCGGTAATACGTAGGGTGCGAGCGTTGTCCGGAATTACTGGGCGTAAAGAGCTCGTAGGTGGTTTGTCGCGTCGTCTGTGAAATTCCGGGGCTTAACTCCGGGCGTGCAGGCGATACGGGCTGACTTGAGTGCTGTAGGGGAGACTGGAATTCCTGGTGTAGCGGTGAAATGCGCAGATATCAGGAGGAACACCGATGGCGAAGGCAGGTCTCTGGGCAGTAACTGACGCTGAGGAGCGAAAGCATGGGT…	111	109	2	0	0	0	0	0	0	0	0	0	0	11	0	0	36	0	0	0	51	5	2	0	0	0	0	4	0	0	0	0	0	0	0
1298	Bacteria	Actinomycetota	Actinobacteria	Corynebacteriales	Corynebacteriaceae	Corynebacterium	unknown species	GQ009088.1.1342	100	100	0	408	M06648:229:000000000-K49WL:1:1101:8754:14186	TGGGGAATTTTGCACAATGGGCGGAAGCCTGATGCAGCGACGTCGTGTGGGGGATGAAGGCCTTCGGGTTGTAAACTCCTTTCGTCAGGGACGAAGTTTTTTTGACGGTACCTGGATAAGAAGCACCGGCTAACTACGTGCCAGCAGCCGCGGTAATACGTAGGGTGCGAGCGTTGTCCGGATTTACTGGGCGTAAAGGGCTCGTAGGTGGTGTGTCGCGTCGTCTGTGTAATCCAGGGGCTTAACTTTTGGTTGGCAGGTGATACGGGCATTGCTTGAGTGCTGTAGGGGAGACTGGAATTCCTGGTGTAGCGGTGAAATGCGCAGATATCAGGAGGAACACCGATGGCGAAGGCAGGTCTCTGGGCAGTTACTGACGCTGAGGAGCGAGAGCATGGG…	74	0	74	0	0	0	0	0	0	0	0	0	0	0	0	0	0	0	0	0	0	0	0	0	0	0	0	0	0	0	0	0	0	0	0
1519	Bacteria	Actinomycetota	Actinobacteria	Corynebacteriales	Corynebacteriaceae	Corynebacterium	unknown species	GQ006255.1.1338	99.022	100	0	409	M06648:229:000000000-K49WL:1:1101:21840:26223	TGGGGAATATTGCACAATGGGCGCAAGCCTGATGCAGCGACGCCGCGTGGGGGATGACGGCCTTCGGGTTGTAAACTCCTTTCGCTAGGGACGAAGCTTTTTGTGACGGTACCTAGATAAGAAGCACCGGCTAACTACGTGCCAGCAGCCGCGGTAATACGTAGGGTGCGAGCGTTGTCCGGAATTACTGGGCGTAAAGAGCTCGTAGGTGGTTTGTCGCGTCGTCTGTGAAATTCCGGGGCTTAACTCCGGGCGTGCAGGCGATACGGGCTGACTTGAGTGCTGTAGGGGAGACTGGAATTCCTGGTGTAGCGGTGAAATGCGCAGATATCAGGAGGAACACCGATGGCGAAGGCAGGTTACTGGGCAGTTACTGACGCTGAGGAGCGAAAGCATGGG…	110	109	1	0	0	0	0	0	0	0	0	0	0	7	0	0	20	0	0	0	81	0	1	0	0	0	0	0	0	0	0	0	0	0	0
1590	Bacteria	Actinomycetota	Actinobacteria	Corynebacteriales	Corynebacteriaceae	Corynebacterium	unknown species	GQ031034.1.1341	99.51	100	0	408	M06648:229:000000000-K49WL:1:1114:4840:13833	TGGGGAATATTGCACAATGGGCGGAAGCCTGATGCAGCGACGCCGCGTGGGGGATGAAGGCCTTCGGGTTGTAAACTCCTTTCGACAGGGACGAAGCTTTTGTGACGGTACCTAGATAAGAAGCACCGGCTAACTACGTGCCAGCAGCCGCGGTAATACGTAGGGTGCGAGCGTTGTCCGGAATTACTGGGCGTAAAGGGCTCGTAGGTGGTTTGTCGCGTCGTCTGTGAAATTCCGGGGCTTAACTCCGGGCGTGCAGGCGATACGGGCATAACTTGAGTACTGTAGGGGTAACTGGAATTCCTGGTGTAGCGGTGAAATGCGCAGATATCAGGAGGAACACCGATGGCGAAGGCAGGTTACTGGGCAGTTACTGACGCTGAGGAGCGAAAGCATGGG…	76	75	1	0	0	0	0	0	0	0	0	0	0	8	0	0	11	0	0	0	54	2	0	0	0	0	0	0	0	0	0	0	0	0	0
1621	Bacteria	Actinomycetota	Actinobacteria	Corynebacteriales	Corynebacteriaceae	Corynebacterium	unknown species	multi-subject	99.267	100	0	409	M06648:229:000000000-K49WL:1:1101:11117:2612	TGGGGAATATTGCACAATGGGCGCAAGCCTGATGCAGCGACGCCGCGTGGGGGATGACGGCCTTCGGGTTGTAAACTCCTTTCGCTAGGGACGAAGCTTTTTGTGACGGTACCTAGATAAGAAGCACCGGCTAACTACGTGCCAGCAGCCGCGGTAATACGTAGGGTGCGAGCGTTGTCCGGAATTACTGGGCGTAAAGGGCTCGTAGGTGGTTTGTCGCGTCGTCTGTGAAATTCCGGGGCTTAACTCCGGGCGTGCAGGCGATACGGGCATAACTTGAGTACTGTAGGGGAGACTGGAATTCCTGGTGTAGCGGTGAAATGCGCAGATATCAGGAGGAACACCGATGGCGAAGGCAGGTCTCTGGGCAGTAACTGACGCTGAGGAGCGAAAGCATGG…	85	85	0	2	0	0	0	0	0	0	0	0	0	14	0	0	14	0	0	0	52	1	2	0	0	0	0	0	0	0	0	0	0	0	0
1725	Bacteria	Actinomycetota	Actinobacteria	Corynebacteriales	Corynebacteriaceae	Corynebacterium	unknown species	multi-subject	100	100	0	409	M06648:229:000000000-K49WL:1:1102:6285:10312	TGGGGAATATTGCACAATGGGCGCAAGCCTGATGCAGCGACGCCGCGTGGGGGATGACGGCCTTCGGGTTGTAAACTCCTTTCGCTAGGGACGAAGCGTTATGTGACGGTACCTGGAGAAGAAGCACCGGCTAACTACGTGCCAGCAGCCGCGGTAATACGTAGGGTGCGAGCGTTGTCCGGAATTACTGGGCGTAAAGAGCTCGTAGGTGGTTTGTCGCGTCGTTTGTGTAAGCCCGCAGCTTAACTGCGGGACTGCAGGCGATACGGGCATAACTTGAGTGCTGTAGGGGAGACTGGAATTCCTGGTGTAGCGGTGGAATGCGCAGATATCAGGAGGAACACCGATGGCGAAGGCAGGTCTCTGGGCAGTAACTGACGCTGAGGAGCGAAAGCATGG…	45	0	45	0	0	0	0	0	0	0	0	0	0	0	0	0	0	0	0	0	0	0	0	0	0	0	0	0	0	0	0	0	0	0	45
1745	Bacteria	Actinomycetota	Actinobacteria	Corynebacteriales	Corynebacteriaceae	Corynebacterium	unknown species	KF100240.1.1343	99.51	100	0	408	M06648:229:000000000-K49WL:1:1101:25345:16961	TGGGGAATATTGCACAATGGGCGGAAGCCTGATGCAGCGACGCCGCGTGGGGGATGAAGGCCTTCGGGTTGTAAACTCCTTTCGACAGGGACGAAGCTTTTGTGACGGTACCTGTATAAGAAGCACCGGCTAACTACGTGCCAGCAGCCGCGGTAATACGTAGGGTGCGAGCGTTGTCCGGAATTACTGGGCGTAAAGAGCTCGTAGGTGGTTTGTCGCGTCGTCTGTGAAATTCCGGGGCTTAACTCCGGGCGTGCAGGCGATACGGGCTGACTTGAGTGCTGTAGGGGTAACTGGAATTCCTGGTGTAGCGGTGAAATGCGCAGATATCAGGAGGAACACCGATGGCGAAGGCAGGTTACTGGGCAGTTACTGACGCTGAGGAGCGAAAGCATGGGT…	98	96	2	0	0	0	0	0	0	0	0	0	0	5	0	0	39	0	0	0	45	7	0	0	0	0	0	0	0	0	0	0	0	0	0
1773	Bacteria	Actinomycetota	Actinobacteria	Corynebacteriales	Corynebacteriaceae	Corynebacterium	unknown species	JF133443.1.1347	100	100	0	412	M06648:229:000000000-K49WL:1:1101:17004:17470	TGGGGAATATTGCACAATGGGCGCAAGCCTGATGCAGCGACGCCGCGTGGGGGATGAAGGCCTTCGGGTTGTAAACTCCTTTCGCTACCGACGAAGCCCTTCGGGGTGACGGTAGGTGGAGAAGAAGCACCGGCTAACTACGTGCCAGCAGCCGCGGTAATACGTAGGGTGCGAGCGTTGTCCGGATTTACTGGGCGTAAAGAGCTCGTAGGTGGTTTGTCGCGTCGTCTGTGAAATTCCGGGGCTTAACTCCGGGCGTGCAGGCGATACGGGCATAACTTGAGTGCTGTAGGGGTAACTGGAATTCCTGGTGTAGCGGTGGAATGCGCAGATATCAGGAGGAACACCGATGGCGAAGGCAGGTTACTGGGCAGTTACTGACGCTGAGGAGCGAAAGCA…	47	0	47	0	0	0	0	0	0	0	0	0	0	0	0	0	0	0	0	0	0	0	0	0	0	0	0	0	0	0	0	0	0	0	0
2255	Bacteria	Actinomycetota	Actinobacteria	Corynebacteriales	Corynebacteriaceae	Corynebacterium	unknown species	multi-subject	100	100	0	408	M06648:229:000000000-K49WL:1:1105:16848:9499	TGGGGAATATTGCACAATGGGCGGAAGCCTGATGCAGCGACGCCGCGTGGGGGATGACGGCCTTCGGGTTGTAAACTCCTTTCACCATCGACGAAGGGTTTCTGACGGTAGATGGAGAAGAAGCACCGGCTAACTACGTGCCAGCAGCCGCGGTAATACGTAGGGTGCGAGCGTTGTCCGGAATTACTGGGCGTAAAGAGCTCGTAGGTGGTTTGTCGCGTCGTCTGTGAAATTCCGGGGCTTAACTCCGGGCGTGCAGGCGATACGGGCATAACTTGAGTACTGTAGGGGTAACTGGAATTCCTGGTGTAGCGGTGAAATGCGCAGATATCAGGAGGAACACCGATGGCGAAGGCAGGTTACTGGGCAGTTACTGACGCTGAGGAGCGAAAGCATGGG…	44	44	0	0	0	0	0	0	0	0	44	0	0	0	0	0	0	0	0	0	0	0	0	0	0	0	0	0	0	0	0	0	0	0	0
2342	Bacteria	Actinomycetota	Actinobacteria	Corynebacteriales	Corynebacteriaceae	Corynebacterium	unknown species	multi-subject	99.02	100	0	408	M06648:229:000000000-K49WL:1:2114:4769:13120	TGGGGAATATTGCACAATGGGCGGAAGCCTGATGCAGCGACGCCGCGTGGGGGATGAAGGCCTTCGGGTTGTAAACTCCTTTCGACAGGGACGAAGCTTTTGTGACGGTACCTGTATAAGAAGCACCGGCTAACTACGTGCCAGCAGCCGCGGTAATACGTAGGGTGCGAGCGTTGTCCGGAATTACTGGGCGTAAAGAGCTCGTAGGTGGTTTGTCGCGTCGTCTGTGAAATTCCGGGGCTTAACTCCGGGCGTGCAGGCGATACGGGCATAACTTGAGTACTGTAGGGGTAACTGGAATTCCTGGTGTAGCGGTGAAATGCGCAGATATCAGGAGGAACACCGATGGCGAAGGCAGGTCTCTGGGCAGTAACTGACGCTGAGGAGCGAAAGCATGGG…	62	62	0	0	0	0	0	0	0	0	0	0	0	1	0	0	19	0	0	0	32	10	0	0	0	0	0	0	0	0	0	0	0	0	0
2440	Bacteria	Actinomycetota	Actinobacteria	Corynebacteriales	Corynebacteriaceae	Corynebacterium	unknown species	GQ031034.1.1341	99.51	100	0	408	M06648:229:000000000-K49WL:1:1105:14623:18209	TGGGGAATATTGCACAATGGGCGCAAGCCTGATGCAGCGACGCCGCGTGGGGGATGACGGCCTTCGGGTTGTAAACTCCTTTCGACAGGGACGAAGCTTTTGTGACGGTACCTGTATAAGAAGCACCGGCTAACTACGTGCCAGCAGCCGCGGTAATACGTAGGGTGCGAGCGTTGTCCGGAATTACTGGGCGTAAAGGGCTCGTAGGTGGTTTGTCGCGTCGTCTGTGAAATTCCGGGGCTTAACTCCGGGCGTGCAGGCGATACGGGCATAACTTGAGTACTGTAGGGGTAACTGGAATTCCTGGTGTAGCGGTGAAATGCGCAGATATCAGGAGGAACACCGATGGCGAAGGCAGGTTACTGGGCAGTTACTGACGCTGAGGAGCGAAAGCATGGG…	34	34	0	0	0	0	0	0	0	0	0	0	0	5	0	0	15	0	0	0	14	0	0	0	0	0	0	0	0	0	0	0	0	0	0
2474	Bacteria	Actinomycetota	Actinobacteria	Corynebacteriales	Corynebacteriaceae	Corynebacterium	unknown species	GQ074102.1.1338	99.756	100	0	409	M06648:229:000000000-K49WL:1:1102:3883:19592	TGGGGAATATTGCACAATGGGCGCAAGCCTGATGCAGCGACGCCGCGTGGGGGATGACGGCCTTCGGGTTGTAAACTCCTTTCGCTAGGGACGAAGCTTTTTGTGACGGTACCTAGATAAGAAGCACCGGCTAACTACGTGCCAGCAGCCGCGGTAATACGTAGGGTGCGAGCGTTGTCCGGAATTACTGGGCGTAAAGGGCTCGTAGGTGGTTTGTCGCGTCGTCTGTGAAATTCCGGGGCTTAACTCCGGGCGTGCAGGCGATACGGGCATAACTTGAGTACTGTAGGGGTAACTGGAATTCCTGGTGTAGCGGTGAAATGCGCAGATATCAGGAGGAACACCGATGGCGAAGGCAGGTCTCTGGGCAGTTACTGACGCTGAGGAGCGAGAGCATGG…	20	12	8	0	0	0	0	0	0	0	0	0	0	0	0	0	0	0	0	0	12	0	0	0	0	0	0	0	0	0	0	0	0	0	0
2611	Bacteria	Actinomycetota	Actinobacteria	Corynebacteriales	Corynebacteriaceae	Corynebacterium	unknown species	GQ006255.1.1338	98.5	97.7941	0	400	M06648:229:000000000-K49WL:1:1101:12878:17730	TGGGGAATATTGCACAATGGGCGCAAGCCTGATGCAGCGACGCCGCGTGGGGGATGACGGCCTTCGGGTTGTAAACTCCTTTCGCTAGGGACGAAGCTTTTTGTGACGGTACCTAGATAAGAAGCACCGGCTAACTACGTGCCAGCAGCCGCGGTAATACGTAGGGTGCGAGCGTTGTCCGGAATTACTGGGCGTAAAGAGCTCGTAGGTGGTTTGTCGCGTCGTCTGTGAAATTCCGGGGCTTAACTCCGGGCGTGCAGGCGATACGGGCTGACTTGAGTGCTGTAGGGGAGACTGGAATTCCTGGTGTAGCGGTGAAATGCGCAGATATCAGGAGGAACACCGATGGCGAAGGCAGGTCTCTGGGCAGTAACTGACGCTGATGTGCGAAAGCGTGGG…	19	19	0	0	0	0	0	0	0	0	0	0	0	1	0	0	5	0	0	0	6	3	4	0	0	0	0	0	0	0	0	0	0	0	0
2882	Bacteria	Actinomycetota	Actinobacteria	Corynebacteriales	Corynebacteriaceae	Corynebacterium	unknown species	multi-subject	99.757	100	0	multi-alignment-lg	M06648:229:000000000-K49WL:1:1112:22325:6377	TGGGGAATATTGCACAATGGGCGCAAGCCTGATGCAGCGACGCCGCGTGGGGGATGAAGGCCTTCGGGTTGTAAACTCCTTTCGCTAGGGAAGAAGCCTTTTGGGTGACGGTACCTGGATAAGAAGCACCGGCTAACTACGTGCCAGCAGCCGCGGTAATACGTAGGGTGCGAGCGTTGTCCGGAATTACTGGGCGTAAAGAGCTCGTAGGTGGTTTGTCGCGTCGTCTGTGAAATCCCGGGGCTTAACTTCGGGCGTGCAGGCGATACGGGCATAACTAGAGTGCTGTAGGGGAGACTGGAATTCCTGGTGTAGCGGTGAAATGCGCAGATATCAGGAGGAACACCGATGGCGAAGGCAGGTCTCTGGGCAGTTACTGACGCTGAGGAGCGAAAGCAT…	22	0	22	0	0	0	0	0	0	0	0	0	0	0	0	0	0	0	0	0	0	0	0	0	0	0	0	0	0	0	0	22	0	0	0
3157	Bacteria	Actinomycetota	Actinobacteria	Corynebacteriales	Corynebacteriaceae	Corynebacterium	unknown species	GQ031034.1.1341	96.241	97.7941	0	399	M06648:229:000000000-K49WL:1:1110:6481:25592	TGGGGAATATTGCACAATGGGCGGAAGCCTGATGCAGCGACGCCGCGTGGGGGATGAAGGCCTTCGGGTTGTAAACTCCTTTCGACAGGGACGAAGCTTTTGTGACGGTACCTGTATAAGAAGCACCGGCTAACTACGTGCCAGCAGCCGCGGTAATACGTAGGGTGCGAGCGTTGTCCGGAATTACTGGGCGTAAAGGGCTCGTAGGTGGTTTGTCGCGTCGTCTGTGAAATTCCGGGGCTTAACTCCGGGCGTGCAGGCGATACGGGCATAACTTGAGTACTGTAGGGGTAACTGGAATTCCTGGTGTAGCGGTGAAATGCGCAGAGATATGGAGGAACACCAGTGGCGAAGGCGACTTTCTGGTCTGTAACTGACGCTGATGTGCGAAAGCGTGGG…	22	21	1	0	0	0	0	0	0	0	0	0	0	4	0	0	7	0	0	0	6	2	2	0	0	0	0	0	0	0	0	0	0	0	0
3247	Bacteria	Actinomycetota	Actinobacteria	Corynebacteriales	Corynebacteriaceae	Corynebacterium	unknown species	GQ031034.1.1341	99.265	100	0	408	M06648:229:000000000-K49WL:1:1103:23630:18930	TGGGGAATATTGCACAATGGGCGGAAGCCTGATGCAGCGACGCCGCGTGGGGGATGAAGGCCTTCGGGTTGTAAACTCCTTTCGACAGGGACGAAGCTTTTGTGACGGTACCTGTATAAGAAGCACCGGCTAACTACGTGCCAGCAGCCGCGGTAATACGTAGGGTGCGAGCGTTGTCCGGAATTACTGGGCGTAAAGGGCTCGTAGGTGGTTTGTCGCGTCGTCTGTGAAATTCCGGGGCTTAACTCCGGGCGTGCAGGCGATACGGGCATAACTTGAGTACTGTAGGGGTAACTGGAATTCCTGGTGTAGCGGTGAAATGCGCAGATATCAGGAGGAACACCGATGGCGAAGGCAGGTTACTGGGCAGTTACTGACGCTGAGGAGCGAGAGCGTGGG…	22	22	0	0	0	0	0	0	0	0	0	0	0	0	0	0	0	0	0	0	22	0	0	0	0	0	0	0	0	0	0	0	0	0	0
4042	Bacteria	Actinomycetota	Actinobacteria	Corynebacteriales	Corynebacteriaceae	Corynebacterium	unknown species	GQ031034.1.1341	98.284	100	0	408	M06648:229:000000000-K49WL:1:1102:14553:15102	TGGGGGGTATTGCACAATGGACGCAAGTCTGATGCAGCGACGTCGTGTGGGGGATGAAGGCCTTCGGGTTGTAAACTCCTTTCGACAGGGACGAAGCTTTTGTGACGGTACCTGTATAAGAAGCACCGGCTAACTACGTGCCAGCAGCCGCGGTAATACGTAGGGTGCGAGCGTTGTCCGGAATTACTGGGCGTAAAGGGCTCGTAGGTGGTTTGTCGCGTCGTCTGTGAAATTCCGGGGCTTAACTCCGGGCGTGCAGGCGATACGGGCATAACTTGAGTACTGTAGGGGTAACTGGAATTCCTGGTGTAGCGGTGAAATGCGCAGATATCAGGAGGAACACCGATGGCGAAGGCAGGTTACTGGGCAGTTACTGACGCTGAGGAGCGAAAGCATGGG…	25	25	0	0	0	0	0	0	0	0	0	0	0	0	0	0	0	0	0	0	25	0	0	0	0	0	0	0	0	0	0	0	0	0	0
18	Bacteria	Actinomycetota	Actinobacteria	Corynebacteriales	Corynebacteriaceae	Lawsonella	Multi-affiliation	multi-subject	100	100	0	407	M06648:229:000000000-K49WL:1:1101:25379:21913	TGGGGAATATTGCACAATGGGCGGAAGCCTGATGCAGCGACGCCGCGTGAGGGATGACGGCCTTCGGGTTGTAAACCTCTTTCAGCAGGGACGAAGCGTAAGTGACGGTACCTGCAGAAGAAGCACCGGCTAACTACGTGCCAGCAGCCGCGGTAATACGTAGGGTGCGAGCGTTGTCCGGAATTACTGGGCGTAAAGAGCTCGTAGGCGGTTTGTCACGTCGTCTGTGAAATCCTAGGGCTTAACCCTGGACGTGCAGGCGATACGGGCTGACTTGAGTACTACAGGGGAGACTGGAATTTCTGGTGTAGCGGTGGAATGCACAGATATCAGGAAGAACACCGATGGCGAAGGCAGGTCTCTGGGTAGTAACTGACGCTGAGGAGCGAAAGCATGGGT…	14991	2	14989	0	0	0	0	0	0	0	0	0	0	0	0	0	0	0	0	0	0	0	0	0	2	0	0	0	0	0	0	70	81	68	813
42	Bacteria	Actinomycetota	Actinobacteria	Corynebacteriales	Corynebacteriaceae	unknown genus	Corynebacterium sp.	KJ938715.1.1452	100	100	0	409	M06648:229:000000000-K49WL:1:1101:17275:2436	TGGGGAATATTGCACAATGGGCGCAAGCCTGATGCAGCGACGCCGCGTGGGGGATGACGGCCTTCGGGTTGTAAACTCCTTTCGCATGGGACGAAGCTTTTTGTGACGGTACCGTGAGAAGAAGCACCGGCTAACTACGTGCCAGCAGCCGCGGTAATACGTAGGGTGCGAGCGTTGTCCGGATTTACTGGGCGTAAAGAGCTCGTAGGTGGTTTGTCGCGTCGTCTGTGAAATTCCGGGGCTTAACTCCGGGCGTGCAGGCGATACGGGCATAACTTGAGTACTGTAGGGGTAACTGGAATTCCTGGTGTAGCGGTGGAATGCGCAGATATCAGGAGGAACACCGATGGCGAAGGCAGGTTACTGGGCAGTTACTGACGCTGAGGAGCGAAAGCATGG…	3828	2801	1027	0	0	0	0	0	0	0	0	0	0	0	0	0	2801	0	0	0	0	0	0	0	0	0	0	0	0	0	0	0	0	0	0
989	Bacteria	Actinomycetota	Actinobacteria	Corynebacteriales	Corynebacteriaceae	unknown genus	Corynebacterium sp.	KJ938715.1.1452	99.267	100	0	409	M06648:229:000000000-K49WL:1:1101:11223:4749	TGGGGAATATTGCACAATGGGCGCAAGCCTGATGCAGCGACGCCGCGTGGGGGATGACGGCCTTCGGGTTGTAAACTCCTTTCGCATGGGACGAAGCTTTTTGTGACGGTACCGTGAGAAGAAGCACCGGCTAACTACGTGCCAGCAGCCGCGGTAATACGTAGGGTGCGAGCGTTGTCCGGAATTACTGGGCGTAAAGGGCTCGTAGGTGGTTTGTCGCGTCGTCTGTGAAATTCCGGGGCTTAACTCCGGGCGTGCAGGCGATACGGGCATAACTTGAGTACTGTAGGGGTAACTGGAATTCCTGGTGTAGCGGTGAAATGCGCAGATATCAGGAGGAACACCGATGGCGAAGGCAGGTTACTGGGCAGTTACTGACGCTGAGGAGCGAAAGCATGG…	94	94	0	0	0	0	0	0	0	0	0	0	0	0	0	0	94	0	0	0	0	0	0	0	0	0	0	0	0	0	0	0	0	0	0
1805	Bacteria	Actinomycetota	Actinobacteria	Corynebacteriales	Corynebacteriaceae	unknown genus	Corynebacterium sp.	KJ938715.1.1452	99.511	100	0	409	M06648:229:000000000-K49WL:1:1101:18033:11695	TGGGGAATATTGCACAATGGGCGCAAGCCTGATGCAGCGACGCCGCGTGGGGGATGACGGCCTTCGGGTTGTAAACTCCTTTCGCTAGGGACGAAGCTTTTTGTGACGGTACCGTGAGAAGAAGCACCGGCTAACTACGTGCCAGCAGCCGCGGTAATACGTAGGGTGCGAGCGTTGTCCGGATTTACTGGGCGTAAAGAGCTCGTAGGTGGTTTGTCGCGTCGTCTGTGAAATTCCGGGGCTTAACTCCGGGCGTGCAGGCGATACGGGCATAACTTGAGTACTGTAGGGGTAACTGGAATTCCTGGTGTAGCGGTGGAATGCGCAGATATCAGGAGGAACACCGATGGCGAAGGCAGGTTACTGGGCAGTTACTGACGCTGAGGAGCGAAAGCATGG…	37	37	0	0	0	0	0	0	0	0	0	0	0	0	0	0	37	0	0	0	0	0	0	0	0	0	0	0	0	0	0	0	0	0	0
1972	Bacteria	Actinomycetota	Actinobacteria	Corynebacteriales	Corynebacteriaceae	unknown genus	Corynebacterium sp.	KJ938715.1.1452	99.267	100	0	409	M06648:229:000000000-K49WL:1:1101:18641:22259	TGGGGAATATTGCACAATGGGCGCAAGCCTGATGCAGCGACGCCGCGTGGGGGATGACGGCCTTCGGGTTGTAAACTCCTTTCGCATGGGACGAAGCTTTTTGTGACGGTACCGTGAGAAGAAGCACCGGCTAACTACGTGCCAGCAGCCGCGGTAATACGTAGGGTGCGAGCGTTGTCCGGATTTACTGGGCGTAAAGAGCTCGTAGGTGGTTTGTCGCGTCGTCTGTGAAATTCCGGGGCTTAACTCCGGGCGTGCAGGCGATACGGGCATAACTTGAGTACTGTAGGGGTAACTGGAATTCCTGGTGTAGCGGTGGAATGCGCAGATATCAGGAGGAACACCGATGGCGAAGGCAGGTCTCTGGGCAGTAACTGACGCTGAGGAGCGAAAGCATGG…	65	65	0	0	0	0	0	0	0	0	0	0	0	0	0	0	65	0	0	0	0	0	0	0	0	0	0	0	0	0	0	0	0	0	0
2351	Bacteria	Actinomycetota	Actinobacteria	Corynebacteriales	Corynebacteriaceae	unknown genus	Corynebacterium sp.	KJ938715.1.1452	99.25	97.7995	0	400	M06648:229:000000000-K49WL:1:1101:23435:6750	TGGGGAATATTGCACAATGGGCGCAAGCCTGATGCAGCGACGCCGCGTGGGGGATGACGGCCTTCGGGTTGTAAACTCCTTTCGCATGGGACGAAGCTTTTTGTGACGGTACCGTGAGAAGAAGCACCGGCTAACTACGTGCCAGCAGCCGCGGTAATACGTAGGGTGCGAGCGTTGTCCGGATTTACTGGGCGTAAAGAGCTCGTAGGTGGTTTGTCGCGTCGTCTGTGAAATTCCGGGGCTTAACTCCGGGCGTGCAGGCGATACGGGCATAACTTGAGTACTGTAGGGGTAACTGGAATTCCTGGTGTAGCGGTGGAATGCGCAGATATCAGGAGGAACACCGATGGCGAAGGCAGGTTACTGGGCAGTTACTGACGCTGATGTGCGAAAGCGTGG…	35	35	0	0	0	0	0	0	0	0	0	0	0	0	0	0	35	0	0	0	0	0	0	0	0	0	0	0	0	0	0	0	0	0	0
2396	Bacteria	Actinomycetota	Actinobacteria	Corynebacteriales	Corynebacteriaceae	unknown genus	Corynebacterium sp.	KJ938715.1.1452	98.533	100	0	409	M06648:229:000000000-K49WL:1:1109:9786:7780	TGGGGAATATTGCACAATGGGCGCAAGCCTGATGCAGCGACGCCGCGTGGGGGATGACGGCCTTCGGGTTGTAAACTCCTTTCGCATGGGACGAAGCTTTTTGTGACGGTACCGTGAGAAGAAGCACCGGCTAACTACGTGCCAGCAGCCGCGGTAATACGTAGGGTGCGAGCGTTGTCCGGATTTACTGGGCGTAAAGAGCTCGTAGGTGGTTTGTCGCGTCGTCTGTGAAATTCCGGGGCTTAACTCCGGGCGTGCAGGCGATACGGGCTGACTTGAGTGCTGTAGGGGAGACTGGAATTCCTGGTGTAGCGGTGAAATGCGCAGATATCAGGAGGAACACCGATGGCGAAGGCAGGTTACTGGGCAGTTACTGACGCTGAGGAGCGAAAGCATGGG…	53	53	0	0	0	0	0	0	0	0	0	0	0	0	0	0	53	0	0	0	0	0	0	0	0	0	0	0	0	0	0	0	0	0	0
2900	Bacteria	Actinomycetota	Actinobacteria	Corynebacteriales	Corynebacteriaceae	unknown genus	Corynebacterium sp.	KJ938715.1.1452	98.778	100	0	409	M06648:229:000000000-K49WL:1:1101:10279:4602	TGGGGAATATTGCACAATGGGCGCAAGCCTGATGCAGCGACGCCGCGTGGGGGATGACGGCCTTCGGGTTGTAAACTCCTTTCGCATGGGACGAAGCTTTTTGTGACGGTACCGTGAGAAGAAGCACCGGCTAACTACGTGCCAGCAGCCGCGGTAATACGTAGGGTGCGAGCGTTGTCCGGATTTACTGGGCGTAAAGAGCTCGTAGGTGGTTTGTCGCGTCGTCTGTGAAATTCCGGGGCTTAACTCCGGGCGTGCAGGCGATACGGGCATAACTTGAGTACTGTAGGGGTAACTGGAATTCCTGGTGTAGCGGTGGAATGCGCAGATATCAGGAGGAACACCGATGGCGAAGGCAGGTTACTGGGCAGTTACTGACGCTGAGGCTCGAAAGCGTGG…	19	19	0	0	0	0	0	0	0	0	0	0	0	0	0	0	19	0	0	0	0	0	0	0	0	0	0	0	0	0	0	0	0	0	0
3054	Bacteria	Actinomycetota	Actinobacteria	Corynebacteriales	Corynebacteriaceae	unknown genus	Corynebacterium sp.	KJ938715.1.1452	99.75	97.7995	0	400	M06648:229:000000000-K49WL:1:1101:18733:9189	TGGGGAATATTGCACAATGGGCGCAAGCCTGATGCAGCGACGCCGCGTGGGGGATGACGGCCTTCGGGTTGTAAACTCCTTTCGCATGGGACGAAGCTTTTTGTGACGGTACCGTGAGAAGAAGCACCGGCTAACTACGTGCCAGCAGCCGCGGTAATACGTAGGGTGCGAGCGTTGTCCGGATTTACTGGGCGTAAAGAGCTCGTAGGTGGTTTGTCGCGTCGTCTGTGAAATTCCGGGGCTTAACTCCGGGCGTGCAGGCGATACGGGCATAACTTGAGTACTGTAGGGGTAACTGGAATTCCTGGTGTAGCGGTGGAATGCGCAGATATCAGGAGGAACACCGATGGCGAAGGCAGGTTACTGGGCAGTTACTGACGCTGAGGAGCGAAAGCGTGG…	20	20	0	0	0	0	0	0	0	0	0	0	0	0	0	0	20	0	0	0	0	0	0	0	0	0	0	0	0	0	0	0	0	0	0
3762	Bacteria	Actinomycetota	Actinobacteria	Corynebacteriales	Corynebacteriaceae	unknown genus	Corynebacterium sp.	KJ938715.1.1452	99.263	99.511	0	407	M06648:229:000000000-K49WL:1:1107:15883:1966	TAGGGAATCTTCCGCAATGGGCGCAAGCCTGATGCAGCGACGCCGCGTGGGGGATGACGGCCTTCGGGTTGTAAACTCCTTTCGCATGGGACGAAGCTTTTTGTGACGGTACCGTGAGAAGAAGCACCGGCTAACTACGTGCCAGCAGCCGCGGTAATACGTAGGGTGCGAGCGTTGTCCGGATTTACTGGGCGTAAAGAGCTCGTAGGTGGTTTGTCGCGTCGTCTGTGAAATTCCGGGGCTTAACTCCGGGCGTGCAGGCGATACGGGCATAACTTGAGTACTGTAGGGGTAACTGGAATTCCTGGTGTAGCGGTGGAATGCGCAGATATCAGGAGGAACACCGATGGCGAAGGCAGGTTACTGGGCAGTTACTGACGCTGAGGAGCGAAAGCATGG…	27	27	0	0	0	0	0	0	0	0	0	0	0	0	0	0	27	0	0	0	0	0	0	0	0	0	0	0	0	0	0	0	0	0	0
2191	Bacteria	Actinomycetota	Actinobacteria	Corynebacteriales	Dietziaceae	Dietzia	Multi-affiliation	multi-subject	100	100	0	407	M06648:229:000000000-K49WL:1:1103:15387:22688	TGGGGAATATTGCACAATGGGCGGAAGCCTGATGCAGCGACGCCGCGTGGGGGATGACGGTCTTCGGATTGTAAACCCCTTTCAGTAGGGACGAAGCGCAAGTGACGGTACCTGCAGAAGAAGCACCGGCCAACTACGTGCCAGCAGCCGCGGTAATACGTAGGGTGCGAGCGTTGTCCGGAATTACTGGGCGTAAAGAGCTCGTAGGCGGTTTGTCACGTCGTCTGTGAAATCCTCCAGCTTAACTGGGGGCGTGCAGGCGATACGGGCAGACTTGAGTACTACAGGGGAGACTGGAATTCCTGGTGTAGCGGTGAAATGCGCAGATATCAGGAGGAACACCGGTGGCGAAGGCGGGTCTCTGGGTAGTAACTGACGCTGAGGAGCGAAAGCATGGGT…	28	0	28	0	0	0	0	0	0	0	0	0	0	0	0	0	0	0	0	0	0	0	0	0	0	0	0	0	0	0	0	0	0	0	0
2081	Bacteria	Actinomycetota	Actinobacteria	Corynebacteriales	Mycobacteriaceae	Mycobacterium	Multi-affiliation	multi-subject	99.263	100	0	407	M06648:229:000000000-K49WL:1:1101:4703:21619	TGGGGAATATTGCACAATGGGCGCAAGCCTGATGCAGCGACGCCGCGTGAGGGATGACGGCCTTCGGGTTGTAAACCTCTTTCAGTAGGGACGAAGCGCAAGTGACGGTACCTACAGAAGAAGCACCGGCCAACTACGTGCCAGCAGCCGCGGTAATACGTAGGGTGCGAGCGTTGTCCGGAATTACTGGGCGTAAAGAGCTCGTAGGTGGTTTGTCGCGTTGTTCGTGAAAACCGGGGGCTTAACCCTCGGCGTGCGGGCGATACGGGCAGACTTGAGTACTGCAGGGGAGACTGGAATTCCTGGTGTAGCGGTGGAATGCGCAGATATCAGGAGGAACACCGGTGGCGAAGGCGGGTCTCTGGGCAGTAACTGACGCTGAGGAGCGAAAGCGTGGGG…	32	0	32	0	0	0	0	0	0	0	0	0	0	0	0	0	0	0	0	0	0	0	0	0	0	0	0	0	0	0	0	0	32	0	0
720	Bacteria	Actinomycetota	Actinobacteria	Corynebacteriales	Nocardiaceae	Gordonia	Multi-affiliation	multi-subject	99.754	100	0	407	M06648:229:000000000-K49WL:1:1101:21254:2638	TGGGGAATATTGCACAATGGGCGCAAGCCTGATGCAGCGACGCCGCGTGAGGGATGACGGCCTTCGGGTTGTAAACCTCTTTCACCAGGGACGAAGCGTGAGTGACGGTACCTGGAGAAGAAGCACCGGCCAACTACGTGCCAGCAGCCGCGGTAATACGTAGGGTGCGAGCGTTGTCCGGAATTACTGGGCGTAAAGAGCTCGTAGGCGGTTTGTCGCGTCGTCTGTGAAATTCTGCAACTCAATTGTAGGCGTGCAGGCGATACGGGCAGACTTGAGTACTACAGGGGAGACTGGAATTCCTGGTGTAGCGGTGAAATGCGCAGATATCAGGAGGAACACCGGTGGCGAAGGCGGGTCTCTGGGTAGTAACTGACGCTGAGGAGCGAAAGCGTGGGG…	152	0	152	0	0	0	0	0	0	0	0	0	0	0	0	0	0	0	0	0	0	0	0	0	0	0	0	0	0	0	0	0	0	0	0
779	Bacteria	Actinomycetota	Actinobacteria	Corynebacteriales	Nocardiaceae	Rhodococcus	Multi-affiliation	multi-subject	100	100	0	407	M06648:229:000000000-K49WL:1:1101:11936:26769	TGGGGAATATTGCACAATGGGCGAAAGCCTGATGCAGCGACGCCGCGTGAGGGATGACGGCCTTCGGGTTGTAAACCTCTTTCAGCAGGGACGAAGCGCAAGTGACGGTACCTGCAGAAGAAGCACCGGCTAACTACGTGCCAGCAGCCGCGGTAATACGTAGGGTGCAAGCGTTGTCCGGAATTACTGGGCGTAAAGAGTTCGTAGGCGGTTTGTCGCGTCGTTTGTGAAAACCAGCAGCTCAACTGCTGGCTTGCAGGCGATACGGGCAGACTTGAGTACTGCAGGGGAGACTGGAATTCCTGGTGTAGCGGTGAAATGCGCAGATATCAGGAGGAACACCGGTGGCGAAGGCGGGTCTCTGGGCAGTAACTGACGCTGAGGAACGAAAGCGTGGGT…	290	0	290	0	0	0	0	0	0	0	0	0	0	0	0	0	0	0	0	0	0	0	0	0	0	0	0	0	0	0	0	54	0	0	0
1365	Bacteria	Actinomycetota	Actinobacteria	Corynebacteriales	Nocardiaceae	Rhodococcus	Multi-affiliation	multi-subject	100	100	0	407	M06648:229:000000000-K49WL:1:1102:19311:12742	TGGGGAATATTGCACAATGGGCGGAAGCCTGATGCAGCGACGCCGCGTGAGGGATGAAGGCCTTCGGGTTGTAAACCTCTTTCAGCAGGGACGAAGCGTGAGTGACGGTACCTGCAGAAGAAGCACCGGCTAACTACGTGCCAGCAGCCGCGGTAATACGTAGGGTGCGAGCGTTGTCCGGAATTACTGGGCGTAAAGAGTTCGTAGGCGGTTTGTCGCGTCGTTTGTGAAAACCCGGGGCTCAACTTCGGGCTTGCAGGCGATACGGGCAGACTTGAGTGTTTCAGGGGAGACTGGAATTCCTGGTGTAGCGGTGAAATGCGCAGATATCAGGAGGAACACCGGTGGCGAAGGCGGGTCTCTGGGAAACAACTGACGCTGAGGAACGAAAGCGTGGGT…	75	0	75	0	0	0	0	0	0	0	0	0	0	0	0	0	0	0	0	0	0	0	0	0	0	0	0	0	0	0	0	0	0	0	0
2284	Bacteria	Actinomycetota	Actinobacteria	Corynebacteriales	Nocardiaceae	Rhodococcus	Multi-affiliation	multi-subject	100	100	0	407	M06648:229:000000000-K49WL:1:1101:24814:18717	TGGGGAATATTGCACAATGGGCGCAAGCCTGATGCAGCGACGCCGCGTGAGGGATGACGGCCTTCGGGTTGTAAACCTCTTTCAGCAGGGACGAAGCGCAAGTGACGGTACCTGCAGAAGAAGCACCGGCCAACTACGTGCCAGCAGCCGCGGTAATACGTAGGGTGCAAGCGTTGTCCGGAATTACTGGGCGTAAAGAGCTCGTAGGCGGTTTGTCGCGTCGTCTGTGAAAACCAGCAGCTCAACTGTTGGCTTGCAGGCGATACGGGCAGACTTGAGTATTTCAGGGGAGACTGGAATTCCTGGTGTAGCGGTGAAATGCGCAGATATCAGGAGGAACACCGGTGGCGAAGGCGGGTCTCTGGGAAATAACTGACGCTGAGGAGCGAAAGCGTGGGT…	24	0	24	0	0	0	0	0	0	0	0	0	0	0	0	0	0	0	0	0	0	0	0	0	0	0	0	0	0	0	0	0	0	0	0
2048	Bacteria	Actinomycetota	Actinobacteria	Corynebacteriales	Nocardiaceae	Smaragdicoccus	unknown species	GQ060459.1.1337	98.28	100	0	407	M06648:229:000000000-K49WL:1:1102:22535:20642	TGGGGAATATTGCACAATGGGCGCAAGCCTGATGCAGCGACGCCGCGTGGGGGATGACGGCCTTCGGGTTGTAAACCCCTTTCAGTAGGGACGAAGCGAGAGTGACGGTACCTATAGAAGAAGCACCGGCCAACTACGTGCCAGCAGCCGCGGTAATACGTAGGGTGCGAGCGTTGTCCGGAATTACTGGGCGTAAAGAGCTCGTAGGCGGTTTGTCGCGTTGTCCGTGAAAATTTACAGCTCAACTGTGAACTTGCGGGCGATACGGGCAGGCTAGAGTACTGCAGGGGAGACTGGAATTCCTGGTGTAGCGGTGAAATGCGCAGATATCAGGAGGAACACCGGTGGCGAAGGCGGGTCTCTGGGCAGTAACTGACGCTGAGGAGCGAAAGCGTGGGG…	30	0	30	0	0	0	0	0	0	0	0	0	0	0	0	0	0	0	0	0	0	0	0	0	0	0	0	0	0	0	0	30	0	0	0
1146	Bacteria	Actinomycetota	Actinobacteria	Frankiales	Frankiaceae	Jatrophihabitans	unknown species	JF179318.1.1325	99.754	100	0	407	M06648:229:000000000-K49WL:1:1102:25525:11033	TGGGGAATATTGCGCAATGGGCGAAAGCCTGACGCAGCGACGCCGCGTGAGGGATGAAGGCCTTCGGGTTGTAAACCTCTTTCAGCAGGGACGAAGCGAAAGTGACGGTACCTGCAGAAGAAGCACCGGCCAACTACGTGCCAGCAGCCGCGGTAATACGTAGGGTGCAAGCGTTGTCCGGAATTATTGGGCGTAAAGAGCTCGTAGGCGGTCTGTCACGTCGGCTGTGAAAACTCGGGGCTCAACCCCGAGCCTGCAGTCGATACGGGCAGACTAGAGTCCGGCAGGGGAGACTGGAATTCCTGGTGTAGCGGTGAAATGCGCAGATATCAGGAGGAACACCGGTGGCGAAGGCGGGTCTCTGGGCCGGAACTGACGCTGAGGAGCGAAAGCGTGGGG…	82	0	82	0	0	0	0	0	0	0	0	0	0	0	0	0	0	0	0	0	0	0	0	0	0	0	0	0	0	0	0	0	0	0	0
856	Bacteria	Actinomycetota	Actinobacteria	Frankiales	Geodermatophilaceae	Blastococcus	unknown species	EU133048.1.1331	100	100	0	407	M06648:229:000000000-K49WL:1:1102:12343:13360	TGGGGAATATTGCGCAATGGGCGAAAGCCTGACGCAGCGACGCCGCGTGGGGGATGACGGCCTTCGGGTTGTAAACCTCTTTCAGCAGGGACGAAGCGCAAGTGACGGTACCTGCAGAAGAAGCACCGGCCAACTACGTGCCAGCAGCCGCGGTAATACGTAGGGTGCAAGCGTTGTCCGGAATTATTGGGCGTAAAGAGCTCGTAGGCGGTCTGTCGCGTCGGCTGTGAAATCCCGAGGCTCAACCTCGGGTCTGCAGTCGATACGGGCAAACTGGAGTGTTGCAGGGGAGACTGGAATTCCTGGTGTAGCGGTGAAATGCGCAGATATCAGGAGGAACACCGGTGGCGAAGGCGGGTCTCTGGGCAACAACTGACGCTGAGGAGCGAAAGCGTGGGG…	136	0	136	0	0	0	0	0	0	0	0	0	0	0	0	0	0	0	0	0	0	0	0	0	0	0	0	0	0	0	0	0	0	0	0
2585	Bacteria	Actinomycetota	Actinobacteria	Frankiales	Geodermatophilaceae	Modestobacter	unknown species	HM278456.1.1342	100	100	0	407	M06648:229:000000000-K49WL:1:1107:23975:19004	TGGGGAATATTGCGCAATGGGCGGAAGCCTGACGCAGCGACGCCGCGTGAGGGATGACGGCCTTCGGGTTGTAAACCTCTTTCAGTAGGGACGAAGCGGAAGTGACGGTACCTACAGAAGAAGCACCGGCCAACTACGTGCCAGCAGCCGCGGTAATACGTAGGGTGCAAGCGTTGTCCGGAATTATTGGGCGTAAAGAGCTCGTAGGCGGTCTGTCGCGTCGGCTGTGAAATCCCGAGGCTCAACCTCGGGTCTGCAGTCGATACGGGCAAACTAGAGTGTTGCAGGGGAGACTGGAATTCCTGGTGTAGCGGTGAAATGCGCAGATATCAGGAGGAACACCGGTGGCGAAGGCGGGTCTCTGGGCAACAACTGACGCTGAGGAGCGAAAGCGTGGGG…	19	0	19	0	0	0	0	0	0	0	0	0	0	0	0	0	0	0	0	0	0	0	0	0	0	0	0	0	0	0	0	0	0	0	0
1550	Bacteria	Actinomycetota	Actinobacteria	Frankiales	Nakamurellaceae	Nakamurella	metagenome	FPLL01001025.10.1501	99.502	100	0	402	M06648:229:000000000-K49WL:1:1102:6314:17842	TGGGGAATATTGCGCAATGGGCGAAAGCCTGACGCAGCGACGCCGCGTGAGGGATGACAGCCTTCGGGTTGTAAACCTCTTTCGACAGGGACGAAATTGACGGTACCTGTAGAAGAAGCACCGGCTAACTACGTGCCAGCAGCCGCGGTAATACGTAGGGTGCGAGCGTTGTCCGGAATTATTGGGCGTAAAGAGCTCGTAGGCGGTCCGTCGCGTCGAATGTGAAAACCCGGGGCTCAACTCCGGGCTTGCATTCGATACGGGCGGACTAGAGTTCGGTAGGGGAGACTGGAATTCCTGGTGTAGCGGTGAAATGCGCAGATATCAGGAGGAACACCGGTGGCGAAGGCGGGTCTCTGGGCCGATACTGACGCTGAGGAGCGAAAGCGTGGGGAGCAA…	101	0	101	0	0	0	0	0	0	0	0	0	0	0	0	0	0	0	0	0	0	0	0	0	0	0	0	0	0	0	0	0	0	0	0
2174	Bacteria	Actinomycetota	Actinobacteria	Frankiales	Nakamurellaceae	Nakamurella	metagenome	FPLS01012244.12.1513	99.754	100	0	407	M06648:229:000000000-K49WL:1:1101:25379:23773	TGGGGAATATTGCGCAATGGGCGGAAGCCTGACGCAGCGACGCCGCGTGAGGGATGACGGCCTTCGGGTTGTAAACCTCTTTCAGCTCTGACGAAGCGAGAGTGACGGTAGGAGCAGAAGAAGCACCGGCCAACTACGTGCCAGCAGCCGCGGTAATACGTAGGGTGCAAGCGTTGTCCGGAATTATTGGGCGTAAAGAGCTCGTAGGCGGTTTGTCGCGTCGAATGTGAAAACCCGGGGCTCAACTCCGGGCCTGCATTCGATACGGGCAGACTAGAGTTCGGTAGGGGAGACTGGAATTCCTGGTGTAGCGGTGAAATGCGCAGATATCAGGAGGAACACCGGTGGCGAAGGCGGGTCTCTGGGCCGATACTGACGCTGAGGAGCGAAAGCGTGGGG…	31	0	31	0	0	0	0	0	0	0	0	0	0	0	0	0	0	0	0	0	0	0	0	0	0	0	0	0	0	0	0	31	0	0	0
2045	Bacteria	Actinomycetota	Actinobacteria	Frankiales	Sporichthyaceae	hgcI clade	Multi-affiliation	multi-subject	100	100	0	407	M06648:229:000000000-K49WL:1:1102:17718:5121	TGGGGAATATTGGGCAATGGAGGAAACTCTGACCCAGCGACGCCGCGTGAGGGATGAAGGCCTTCGGGTTGTAAACCTCTTTCAGTAGGGAAGAAGCGAAAGTGACGGTACCTACAGAAGAAGCACCGGCTAACTATGTGCCAGCAGCCGCGGTAATACATAGGGTGCAAGCGTTGTCCGGAATTATTGGGCGTAAAGAGCTCGTAGGTGGTTCGATACGTCGGATGTGAAAATCAGGGGCTCAACCCCTGACCTGCATCCGATACGGTCGAGCTGGAGTTTGGTAGGGGAGACTGGAATTCCTGGTGTAGCGGTGGAATGCGCAGATATCAGGAGGAACACCGATGGCGAAGGCAGGTCTCTGGGCCAATACTGACACTGAGGAGCGAAAGCGTGGGG…	54	0	54	0	0	0	0	0	0	0	0	0	0	0	0	0	0	0	0	0	0	0	0	0	0	0	0	0	0	0	0	0	0	0	0
636	Bacteria	Actinomycetota	Actinobacteria	Frankiales	Sporichthyaceae	hgcI clade	unknown species	EU117725.1.1506	99.509	100	0	407	M06648:229:000000000-K49WL:1:1101:21149:4222	TGGGGAATATTGGGCAATGGAGGAAACTCTGACCCAGCGACGCCGCGTGAGGGATGAAGGCCTTCGGGTTGTAAACCTCTTTCAGTAGGGAAGAAGCGAAAGTGACGGTACCTACAGAAGAAGCACCGGCTAACTATGTGCCAGCAGCCGCGGTAATACATAGGGTGCAAGCGTTGTCCGGAATTATTGGGCGTAAAGAGCTCGTAGGTGGTTAGATACGTCGGATGTGAAAATCAGGGGCTCAACCCCTGACCTGCATTCGATACGGTCTAGCTAGAGTGTGGTAGGGGAGACTGGAATTCCTGGTGTAGCGGTGGAATGCGCAGATATCAGGAGGAACACCGATGGCGAAGGCAGGTCTCTGGGCCATTACTGACACTGAGGAGCGAAAGCGTGGGG…	254	0	254	0	0	0	0	0	0	0	0	0	0	0	0	0	0	0	0	0	0	0	0	0	0	0	0	0	0	0	0	0	38	0	0
1077	Bacteria	Actinomycetota	Actinobacteria	Frankiales	Sporichthyaceae	hgcI clade	unknown species	EU117725.1.1506	99.017	100	0	407	M06648:229:000000000-K49WL:1:1101:28243:10573	TGGGGAATATTGGGCAATGGAGGAAACTCTGACCCAGCGACGCCGCGTGAGGGATGAAGGCCTTCGGGTTGTAAACCTCTTTCAGTAGGGAAGAAGCGAAAGTGACGGTACCTACAGAAGAAGCACCGGCTAACTATGTGCCAGCAGCCGCGGTAATACATAGGGTGCAAGCTTTGTCCGGAATTATTGGGCGTAAAGAGCTCGTAGGTGGTTAGATACGTCGGATGTGAAAATCAGGGGCTCAACCCCTGACCTGCATTCGATACGGTCTAGCTAGAGTGTGGTAGGGGAGACTGGAATTCCTGGTGTAGCGGTGGAATGCGCAGATATCAGGAGGAACACCGATTGCGAAGGCAGGTCTCTGGGCCATTACTGACACTGAGGAGCGAAAGCGTGGGG…	109	0	109	0	0	0	0	0	0	0	0	0	0	0	0	0	0	0	0	0	0	0	0	0	0	0	0	0	0	0	0	0	0	0	0
643	Bacteria	Actinomycetota	Actinobacteria	Frankiales	unknown family	unknown genus	Multi-affiliation	multi-subject	multi-identity	100	0	multi-alignment-lg	M06648:229:000000000-K49WL:1:1101:12745:6919	TGGGGAATATTGCGCAATGGGCGGAAGCCTGACGCAGCGACGCCGCGTGAGGGATGAAGGCCTTCGGGTTGTAAACCTCTTTCAGCAGGGACGAAGCGAGAGTGACGGTACCTGCAGAAGAAGCACCGGCCAACTACGTGCCAGCAGCCGCGGTAATACGTAGGGTGCAAGCGTTGTCCGGAATTATTGGGCGTAAAGAGCTCGTAGGCGGTCTGTCGCGTCGGCTGTGAAAACTCGGGGCTCAACCCCGAGCCTGCAGTCGATACGGGCAGACTAGAGTGCTGTAGGGGAGACTGGAATTCCTGGTGTAGCGGTGAAATGCGCAGATATCAGGAGGAACACCGGTGGCGAAGGCGGGTCTCTGGGCAGTAACTGACGCTGAGGAGCGAAAGCGTGGGG…	190	0	190	0	0	0	0	0	0	0	0	0	0	0	0	0	0	0	0	0	0	0	0	0	0	0	0	0	0	0	0	0	0	0	0
455	Bacteria	Actinomycetota	Actinobacteria	Kineosporiales	Kineosporiaceae	Kineococcus	Kineococcus-like bacterium AS2960	AF060673.1.1514	95.377	100	0	411	M06648:229:000000000-K49WL:1:1101:27602:12159	TGGGGAATATTGCACAATGGGCGCAAGCCTGATGCAGCGACGCCGCGTGAGGGATGACGGCCTTCGGGTTGTAAACCTCTTTCAGCTTCGAAGAAGCCTTCGGGTGACGGTAGGAGCAGAAGAAGCACCGGCTAACTACGTGCCAGCAGCCGCGGTAATACGTAGGGTGCGAGCGTTGTCCGGAATTATTGGGCGTAAAGAGCTCGTAGGCGGTTTGTCGCGTCTGCTGTGAAAACCTGGGGCTTAACCCCGGGCCTGCAGTGGGTACGGGCAGACTAGAGTGCTGTAGGGGAGACTGGAACTCCTGGTGTAGCGGTGAAATGCGCAGATATCAGGAAGAACACCGGTGGCGAAGGCGGGTCTCTGGGCCGTAACTGACGCTGAGGAGCGAAAGCATGG…	460	0	460	0	0	0	0	0	0	0	0	0	0	0	0	0	0	0	0	0	0	0	0	0	0	0	0	0	0	0	0	0	0	0	0
580	Bacteria	Actinomycetota	Actinobacteria	Kineosporiales	Kineosporiaceae	Quadrisphaera	unknown species	HM273602.1.1358	99.022	100	0	409	M06648:229:000000000-K49WL:1:1101:4493:13011	TGGGGAATATTGCGCAATGGGCGGAAGCCTGACGCAGCGACGCCGCGTGAGGGATGACGGCCTTCGGGTTGTAAACCTCTTTCAGCAGGGAAGAAGCTAACGTGACGGTACCTGCAGAAGAAGCACCGGCTAACTACGTGCCAGCAGCCGCGGTAATACGTAGGGTGCAAGCGTTGTCCGGAATTATTGGGCGTAAAGAGCTCGTAGGCGGTCTGTCGCGTCTGCTGTGAAAACGTGGGGCTCAACCCTGCGCGTGCAGTGGGTACGGGCAGACTGGAGTGCAGTAGGGGAGACTGGAATTCCTGGTGTAGCGGTGAAATGCGCAGATATCAGGAGGAACACCGGTGGCGAAGGCGGGTCTCTGGGCTGTTACTGACGCTGAGGAGCGAAAGCGTGGGG…	213	0	213	0	0	0	0	0	0	0	0	0	0	0	0	0	0	0	0	0	0	0	0	0	0	0	0	0	0	0	0	0	213	0	0
358	Bacteria	Actinomycetota	Actinobacteria	Micrococcales	Beutenbergiaceae	Miniimonas	Miniimonas arenae	AB522642.1.1447	97.073	100	0	410	M06648:229:000000000-K49WL:1:1101:17472:7643	TGGGGAATATTGCACAATGGGCGAAAGCCTGATGCAGCGACGCCGCGTGAGGGATGACGGCCTTCGGGTTGTAAACCTCTTTCAGTAGGGAAGAAGCTTTCGGGTGACGGTACCTGCAGAAGAAGCGCCGGCTAACTACGTGCCAGCAGCCGCGGTAATACGTAGGGCGCAAGCGTTGTCCGGAATTATTGGGCGTAAAGAGCTCGTAGGCGGTTTGTCGCGTCTGCCGTGAAATCCTCCGGCTTAACTGGAGGCGTGCGGTGGGTACGGACAGACTAGAGTGTGGTAGGGGAGACTGGAATTCCTGGTGTAGCGGTGGAATGCGCAGATATCAGGAGGAACACCGGTGGCGAAGGCGGGTCTCTGGGCCACTACTGACGCTGAGGAGCGAAAGCATGG…	301	0	301	0	0	0	0	0	0	0	0	0	0	0	0	0	0	0	0	0	0	0	0	0	0	0	0	0	0	0	0	0	0	0	0
1670	Bacteria	Actinomycetota	Actinobacteria	Micrococcales	Brevibacteriaceae	Brevibacterium	Brevibacterium pityocampae	EU484189.1.1402	100	100	0	409	M06648:229:000000000-K49WL:1:1101:11912:20174	TGGGGAATATTGCACAATGGGGGAAACCCTGATGCAGCGACGCCGCGTGGGGGATGACGGCCTTCGGGTTGTAAACCTCTTTCAGTAGGGAAGAAGCCTTCGGGTGACGGTACCTGCAGAAGAAGTACCGGCTAACTACGTGCCAGCAGCCGCGGTAATACGTAGGGTACAAGCGTTGTCCGGAATTATTGGGCGTAAAGAGCTCGTAGGTGGTCTGTCACGTCTGCTGTGGAAACGCAAGGCTCAACCTTGCGCGTGCAGTGGGTACGGGCGGACTAGAGTGCAGTAGGGGAGTCTGGAATTCCTGGTGTAGCGGTGAAATGCGCAGATATCAGGAGGAACACCGGTGGCGAAGGCGGGACTCTGGGCTGTAACTGACGCTGAGGAGCGAAAGCATGG…	50	0	50	0	0	0	0	0	0	0	0	0	0	0	0	0	0	0	0	0	0	0	0	0	0	0	0	0	0	0	0	0	0	0	0
896	Bacteria	Actinomycetota	Actinobacteria	Micrococcales	Brevibacteriaceae	Brevibacterium	Brevibacterium sp.	KM507607.1.1494	100	100	0	409	M06648:229:000000000-K49WL:1:1102:14668:5846	TGGGGAATATTGCACAATGGGGGAAACCCTGATGCAGCGACGCAGCGTGCGGGATGACGGCCTTCGGGTTGTAAACCGCTTTCAGCAGGGAAGAAGCCTCACGGTGACGGTACCTGCAGAAGAAGTACCGGCTAACTACGTGCCAGCAGCCGCGGTAATACGTAGGGTACGAGCGTTGTCCGGAATTATTGGGCGTAAAGAGCTCGTAGGTGGTTGGTCACGTCTGCTGTGGAAACGCAACGCTTAACGTTGCGCGTGCAGTGGGTACGGGCTGACTAGAGTGCAGTAGGGGAGTCTGGAATTCCTGGTGTAGCGGTGAAATGCGCAGATATCAGGAGGAACACCGGTGGCGAAGGCGGGACTCTGGGCTGTAACTGACACTGAGGAGCGAAAGCATGG…	133	133	0	0	0	0	0	0	0	0	0	0	0	0	0	0	0	133	0	0	0	0	0	0	0	0	0	0	0	0	0	0	0	0	0
217	Bacteria	Actinomycetota	Actinobacteria	Micrococcales	Brevibacteriaceae	Brevibacterium	Multi-affiliation	multi-subject	100	100	0	407	M06648:229:000000000-K49WL:1:1101:20331:5805	TGGGGAATATTGCACAATGGGGGAAACCCTGATGCAGCGACGCAGCGTGCGGGATGACGGCCTTCGGGTTGTAAACCGCTTTCAGCAGGGAAGAAGCGCAAGTGACGGTACCTGCAGAAGAAGTACCGGCTAACTACGTGCCAGCAGCCGCGGTAATACGTAGGGTACGAGCGTTGTCCGGAATTATTGGGCGTAAAGAGCTCGTAGGTGGTTGGTCACGTCTGCTGTGGAAACGCAACGCTTAACGTTGCGCGTGCAGTGGGTACGGGCTGACTAGAGTGCAGTAGGGGAGTCTGGAATTCCTGGTGTAGCGGTGAAATGCGCAGATATCAGGAGGAACACCGGTGGCGAAGGCGGGACTCTGGGCTGTAACTGACACTGAGGAGCGAAAGCATGGGG…	509	509	0	0	0	0	0	0	0	0	0	0	0	0	0	0	0	509	0	0	0	0	0	0	0	0	0	0	0	0	0	0	0	0	0
1637	Bacteria	Actinomycetota	Actinobacteria	Micrococcales	Dermabacteraceae	Brachybacterium	Multi-affiliation	multi-subject	99.754	100	0	407	M06648:229:000000000-K49WL:1:1102:27074:11662	TGGGGAATATTGCACAATGGGCGAAAGCCTGATGCAGCGACGCCGCGTGAGGGATGACGGCCTTCGGGTTGTAAACCTCTTTCAGTAGGGAAGAAGCGAAAGTGACGGTACCTGCAGAAGAAGCGCCGGCTAACTACGTGCCAGCAGCCGCGGTAATACGTAGGGCGCAAGCGTTGTCCGGAATTATTGGGCGTAAAGAGCTCGTAGGTGGCTTGTCGCGTCTTCCGTGAAAACCCGAGGCTCAACCTCGGGCGTGCGGTGGGTACGGGCAGGCTAGAGTGTGGTAGGGGAGACTGGAACTCCTGGTGTAGCGGTGAAATGCGCAGATATCAGGAAGAACACCGATGGCGAAGGCAGGTCTCTGGGCCATTACTGACACTGAGGAGCGAAAGCATGGGT…	71	0	71	0	0	0	0	0	0	0	0	0	0	0	0	0	0	0	0	0	0	0	0	0	0	0	0	0	0	0	0	0	0	0	0
1910	Bacteria	Actinomycetota	Actinobacteria	Micrococcales	Dermabacteraceae	Brachybacterium	Multi-affiliation	multi-subject	100	100	0	407	M06648:229:000000000-K49WL:1:1102:17544:27622	TGGGGAATATTGCACAATGGGCGAAAGCCTGATGCAGCGACGCCGCGTGGGGGATGACGGCCTTCGGGTTGTAAACCCCTTTCAGTAGGGAAGAAGCGAGAGTGACGGTACCTGCAGAAGAAGCGCCGGCTAACTACGTGCCAGCAGCCGCGGTAATACGTAGGGCGCAAGCGTTGTCCGGAATTATTGGGCGTAAAGAGCTCGTAGGTGGCTTGTCGCGTCTGCCGTGAAAACCCGAGGCTCAACCTCGGGCGTGCGGTGGGTACGGGCAGGCTAGAGTGTGGTAGGGGAGACTGGAACTCCTGGTGTAGCGGTGAAATGCGCAGATATCAGGAAGAACACCGATGGCGAAGGCAGGTCTCTGGGCCATTACTGACACTGAGGAGCGAAAGCATGGGT…	39	0	39	0	0	0	0	0	0	0	0	0	0	0	0	0	0	0	0	0	0	0	0	0	0	0	0	0	0	0	0	0	0	0	0
213	Bacteria	Actinomycetota	Actinobacteria	Micrococcales	Dermacoccaceae	Dermacoccus	Multi-affiliation	multi-subject	100	100	0	407	M06648:229:000000000-K49WL:1:1102:7686:21067	TGGGGAATATTGCACAATGGGCGAAAGCCTGATGCAGCGACGCCGCGTGAGGGATGACGGCCTTCGGGTTGTAAACCTCTTTCACCAGGGACGAAGCTAACGTGACGGTACCTGGAGAAGAAGCACCGGCTAACTACGTGCCAGCAGCCGCGGTAATACGTAGGGTGCGAGCGTTGTCCGGAATTATTGGGCGTAAAGAGCTTGTAGGCGGTTTGTCGCGTCTGCTGTGAAAGACCGGGGCTTAACTCCGGTTCTGCAGTGGGTACGGGCAGACTAGAGTGTGGTAGGGGAGACTGGAATTCCTGGTGTAGCGGTGAAATGCGCAGATATCAGGAGGAACACCGATGGCGAAGGCAGGTCTCTGGGCCATTACTGACGCTGAGAAGCGAAAGCATGGGG…	779	25	754	0	0	0	0	0	8	0	0	0	0	0	0	0	0	0	17	0	0	0	0	0	0	0	0	0	0	0	0	0	0	65	135
[truncated: 1,600 more rows]
[truncated: 26 more columns]
